# Supplementary material for: Transcriptomics of temperature-sensitive R gene-mediated resistance identifies a WAKL10 protein interaction network
Source: Sci Rep. 2024 Feb 29;14:5023. doi: 10.1038/s41598-024-53643-7 (PMC10904819; doi:10.1038/s41598-024-53643-7)
Supplement: Supplementary file 2 — Supplementary Information 2. [file 41598_2024_53643_MOESM2_ESM.xlsx]

## Sheet: TableS1_DEGs
Supplementary Table 1 | Differentially regulated genes (DEGs) in Brassica napus that were regulated in response to Leptospheria maculans with significant differences in expression between Topas-Rlm4 and Topas-Rlm7 in response to temperatures at 20oC and 25oC.
1Gene ID	2baseMean	log2-fold change	3lfcSE	4stat	5p-value	6padj	7ensembl_gene_id	8entrezgene_id	9ensembl_transcript_id	10ortholog_name	11TAIR ID	12Description
BnaA05g34040D	17.8278	20.6086	1.99988	10.3049	6.69453e-25	5.7164e-22	GSBRNA2T00064158001	106453256	CDY37539	AT3G01170	AT3G01170	At3g01170 [Source:UniProtKB/TrEMBL;Acc:Q6NLZ8]
BnaA07g20950D	22.378	9.3262	1.02468	9.10156	8.90402e-20	6.11551e-17	GSBRNA2T00099283001	NA	CDX68055	NA	NA	NA
BnaC09g50660D	75.1556	9.24467	0.935792	9.87898	5.13516e-23	4.16001e-20	GSBRNA2T00080922001	NA	CDY44866	AT5G04550	AT5G04550	AT5g04550/T32M21_140 [Source:UniProtKB/TrEMBL;Acc:Q9LZ71]
BnaCnng10180D	9.55749	8.45133	1.02348	8.25747	1.48789e-16	7.58202e-14	GSBRNA2T00072964001	NA	CDY41382	AT5G04310	AT5G04310	Pectate lyase [Source:UniProtKB/TrEMBL;Acc:F4JW80]
BnaCnng40530D	13.0087	8.40882	1.06591	7.88887	3.04927e-15	1.32881e-12	GSBRNA2T00036450001	NA	CDY62606	AT1G78850	AT1G78850	EP1-like glycoprotein 3 [Source:UniProtKB/Swiss-Prot;Acc:Q9ZVA4]
BnaAnng10720D	96.1673	8.28453	0.675307	12.2678	1.34872e-34	1.89385e-31	GSBRNA2T00097453001	NA	CDY50765	WNK1	AT3G04910	Serine/threonine-protein kinase WNK1 [Source:UniProtKB/Swiss-Prot;Acc:Q9CAV6]
BnaAnng10660D	45.7486	8.08209	0.89068	9.07407	1.14649e-19	7.78974e-17	GSBRNA2T00097446001	NA	CDY50759	AT3G04830	AT3G04830	Contains similarity to O-linked GlcNAc transferases [Source:UniProtKB/TrEMBL;Acc:Q9CAU9]
BnaAnng37350D	13.2158	8.01092	0.989089	8.09929	5.52802e-16	2.72894e-13	GSBRNA2T00014731001	NA	CDY71416	NA	NA	NA
BnaC06g27700D	17.4601	7.97561	0.980542	8.13388	4.15759e-16	2.06858e-13	GSBRNA2T00060159001	NA	CDY36226	LIG6	AT1G66730	DNA ligase 6 [Source:UniProtKB/Swiss-Prot;Acc:F4HPZ9]
BnaCnng69180D	25.55	7.94845	1.00965	7.87246	3.47724e-15	1.49469e-12	GSBRNA2T00005095001	NA	CDY70647	LWD1	AT1G12910	WD repeat-containing protein LWD1 [Source:UniProtKB/Swiss-Prot;Acc:Q9LPV9]
BnaCnng02590D	75.7719	7.93023	0.678917	11.6807	1.59973e-31	1.80506e-28	GSBRNA2T00032258001	106433854	CDY10358	CSLA9	AT5G03760	Glucomannan 4-beta-mannosyltransferase 9 [Source:UniProtKB/Swiss-Prot;Acc:Q9LZR3]
BnaC06g23230D	116.487	7.71778	0.861747	8.95597	3.36749e-19	2.21651e-16	GSBRNA2T00049032001	106406070	CDY11071	NA	NA	NA
BnaC01g17340D	41.3326	7.66963	0.747163	10.265	1.01325e-24	8.53674e-22	GSBRNA2T00157605001	NA	CDX94450	NA	NA	NA
BnaCnng10510D	53.8987	7.65711	0.903082	8.47886	2.27405e-17	1.29453e-14	GSBRNA2T00073003001	NA	CDY41415	AT5G03970	AT5G03970	F-box protein At5g03970 [Source:UniProtKB/Swiss-Prot;Acc:Q94A64]
BnaAnng10710D	15.9022	7.59649	0.980403	7.74834	9.31033e-15	3.8704e-12	GSBRNA2T00097451001	NA	CDY50764	AT3G04890	AT3G04890	Adenine phosphoribosyltransferase-like protein, putative (DUF2358) [Source:UniProtKB/TrEMBL;Acc:A0A1I9LSP3]
BnaC03g70220D	2.84879	7.54706	1.95625	3.85792	0.000114358	0.00538854	GSBRNA2T00032568001	NA	CDY10592	AT1G16560	AT1G16560	AT1G16560 protein [Source:UniProtKB/TrEMBL;Acc:Q9FX73]
BnaA05g34030D	103.952	7.43096	0.964379	7.70543	1.30403e-14	5.38557e-12	GSBRNA2T00064157001	NA	CDY37538	SS2	AT3G01180	Starch synthase, chloroplastic/amyloplastic (Fragment) [Source:UniProtKB/TrEMBL;Acc:W8QNS2]
BnaCnng01970D	16.1513	7.36556	0.958465	7.68474	1.53303e-14	6.17e-12	GSBRNA2T00123541001	NA	CDY07182	NA	NA	NA
BnaCnng10360D	67.4015	7.33224	0.872247	8.40614	4.23709e-17	2.32812e-14	GSBRNA2T00072985001	NA	CDY41400	NA	NA	NA
BnaC07g00790D	31.6031	7.26884	0.944208	7.69835	1.37836e-14	5.58306e-12	GSBRNA2T00120759001	NA	CDY05724	NA	NA	NA
BnaA09g35140D	6.75063	7.20936	0.971449	7.42124	1.16024e-13	4.39003e-11	GSBRNA2T00069382001	NA	CDY40232	NA	NA	NA
BnaAnng10730D	162.734	7.20911	0.460083	15.6692	2.45786e-55	7.05941e-52	GSBRNA2T00097455001	106427359	CDY50766	RPS24A	AT3G04920	40S ribosomal protein S24-1 [Source:UniProtKB/Swiss-Prot;Acc:Q9SS17]
BnaAnng10650D	4.48982	7.19406	1.06908	6.72921	1.70588e-11	5.01355e-09	GSBRNA2T00097445001	NA	CDY50758	NEK2	AT3G04810	Serine/threonine-protein kinase Nek2 [Source:UniProtKB/Swiss-Prot;Acc:Q9CAU7]
BnaCnng10300D	188.375	7.15752	0.434204	16.4842	4.76275e-61	1.67194e-57	GSBRNA2T00072979001	NA	CDY41394	CML50	AT5G04170	Probable calcium-binding protein CML50 [Source:UniProtKB/Swiss-Prot;Acc:Q9FYE4]
BnaC06g23190D	10.5892	7.1134	1.05429	6.74708	1.50854e-11	4.45429e-09	GSBRNA2T00143584001	NA	CDX85815	NA	NA	NA
BnaA05g34140D	73.0012	7.02493	1.20974	5.80697	6.36136e-09	1.15506e-06	GSBRNA2T00064170001	106404123	CDY37549	RPS19A	AT3G02080	40S ribosomal protein S19-1 [Source:UniProtKB/Swiss-Prot;Acc:Q9SGA6]
BnaC09g50580D	362.541	6.94905	0.805701	8.62485	6.41768e-18	3.78991e-15	GSBRNA2T00080910001	106433104	CDY44858	SIM	AT5G04470	Cyclin-dependent protein kinase inhibitor SIM [Source:UniProtKB/Swiss-Prot;Acc:Q9LZ78]
BnaCnng10320D	10.6196	6.87252	0.976933	7.03479	1.99559e-12	6.6367e-10	GSBRNA2T00072981001	NA	CDY41396	UUAT1	AT5G04160	UDP-URONIC ACID TRANSPORTER 1 [Source:UniProtKB/Swiss-Prot;Acc:Q9FYE5]
BnaCnng10200D	65.2409	6.83746	0.608992	11.2275	2.98785e-29	3.09502e-26	GSBRNA2T00072967001	NA	CDY41384	RDM3	AT5G04290	Protein RNA-directed DNA methylation 3 [Source:UniProtKB/Swiss-Prot;Acc:F4JW79]
BnaCnng10210D	44.278	6.79701	0.854713	7.95239	1.8294e-15	8.31626e-13	GSBRNA2T00072968001	NA	CDY41385	AT5G04270	AT5G04270	DHHC-type zinc finger family protein [Source:TAIR;Acc:AT5G04270]
BnaCnng14970D	10.1512	6.77845	1.00292	6.75873	1.39206e-11	4.14913e-09	GSBRNA2T00087243001	NA	CDY47360	NA	NA	NA
BnaCnng02610D	128.639	6.73773	0.41057	16.4107	1.60445e-60	5.06909e-57	GSBRNA2T00032260001	NA	CDY10360	CTR1	AT5G03730	Serine/threonine-protein kinase CTR1 [Source:UniProtKB/Swiss-Prot;Acc:Q05609]
BnaC06g43510D	8.71868	6.70347	0.990232	6.7696	1.29141e-11	3.88579e-09	GSBRNA2T00017186001	106348199	CDY55675	AT1G66430	AT1G66430	Probable fructokinase-6, chloroplastic [Source:UniProtKB/Swiss-Prot;Acc:Q9C524]
BnaCnng10220D	89.8586	6.63269	0.563039	11.7802	4.93972e-32	5.7802e-29	GSBRNA2T00072969001	NA	CDY41386	WCRKC2	AT5G04260	Thioredoxin-like 3-2, chloroplastic [Source:UniProtKB/Swiss-Prot;Acc:Q8VZT6]
BnaC06g43690D	15.2443	6.63097	0.987899	6.7122	1.91716e-11	5.55695e-09	GSBRNA2T00030727001	NA	CDY61222	AT1G70590	AT1G70590	F-box protein At1g70590 [Source:UniProtKB/Swiss-Prot;Acc:Q94C27]
BnaC06g39980D	5.25393	6.61143	1.00151	6.60144	4.07196e-11	1.12358e-08	GSBRNA2T00148116001	NA	CDX88554	AT1G79630	AT1G79630	Probable protein phosphatase 2C 18 [Source:UniProtKB/Swiss-Prot;Acc:Q8RXZ4]
BnaC09g50680D	1469.56	6.60796	0.233887	28.2528	1.31616e-175	8.31652e-171	GSBRNA2T00080925001	106433114	CDY44868	SIR	AT5G04590	SIR [Source:UniProtKB/TrEMBL;Acc:A0A178UPZ1]
BnaCnng10470D	3.22354	6.5684	1.18407	5.54729	2.90129e-08	4.50434e-06	GSBRNA2T00072999001	NA	CDY41411	NA	NA	NA
BnaA05g34110D	5.00734	6.53646	1.61113	4.05706	4.96942e-05	0.00279258	GSBRNA2T00064167001	NA	CDY37546	AT3G01085	AT3G01085	Protein kinase superfamily protein [Source:UniProtKB/TrEMBL;Acc:A0A1I9LLS7]
BnaCnng07800D	6.97066	6.47611	1.01179	6.40062	1.54751e-10	3.73223e-08	GSBRNA2T00062446001	NA	CDY36678	AT1G71840	AT1G71840	Transducin family protein / WD-40 repeat family protein [Source:UniProtKB/TrEMBL;Acc:Q8RXQ4]
BnaA05g34090D	30.5228	6.46879	1.2804	5.05218	4.36805e-07	5.13026e-05	GSBRNA2T00064165001	NA	CDY37544	HYP1	AT3G01100	hypothetical protein 1 [Source:TAIR;Acc:AT3G01100]
BnaC06g16530D	13.5736	6.45452	0.953718	6.76774	1.30812e-11	3.91742e-09	GSBRNA2T00105829001	NA	CDX98292	AT1G51650	AT1G51650	ATP synthase subunit epsilon, mitochondrial [Source:UniProtKB/Swiss-Prot;Acc:Q96253]
BnaCnng69170D	15.5054	6.43669	1.06272	6.05678	1.3887e-09	2.81247e-07	GSBRNA2T00005093001	NA	CDY70646	NA	NA	NA
BnaC09g50710D	8.84066	6.41642	0.981008	6.54064	6.12545e-11	1.64006e-08	GSBRNA2T00080928001	106433119	CDY44871	BIOF	AT5G04620	8-amino-7-oxononanoate synthase [Source:UniProtKB/Swiss-Prot;Acc:Q8GW43]
BnaAnng16840D	54.4775	6.39766	1.07093	5.97395	2.31579e-09	4.61609e-07	GSBRNA2T00029637001	NA	CDY60471	AT3G02200	AT3G02200	Eukaryotic translation initiation factor 3 subunit M [Source:UniProtKB/TrEMBL;Acc:Q8W4A0]
BnaC06g31500D	26.2557	6.36104	0.743101	8.56013	1.12743e-17	6.53581e-15	GSBRNA2T00049703001	106418291	CDY11589	AT1G70480	AT1G70480	Domain of unknown function (DUF220) [Source:TAIR;Acc:AT1G70480]
BnaAnng37190D	2.9173	6.35479	1.13143	5.61659	1.94765e-08	3.13949e-06	GSBRNA2T00014398001	NA	CDY71372	NA	NA	NA
BnaC06g25310D	5.58677	6.32583	0.992503	6.37361	1.84627e-10	4.41902e-08	GSBRNA2T00118041001	106353826	CDY04284	RPL34B	AT1G69620	60S ribosomal protein L34-2 [Source:UniProtKB/Swiss-Prot;Acc:Q9FE65]
BnaCnng40770D	4.07088	6.31478	1.03071	6.12665	8.97467e-10	1.89663e-07	GSBRNA2T00037483001	NA	CDY62671	NA	NA	NA
BnaC09g50600D	61.5561	6.27737	0.532841	11.7809	4.89419e-32	5.7802e-29	GSBRNA2T00080916001	NA	CDY44860	VTE5	AT5G04490	Phytol kinase 1, chloroplastic [Source:UniProtKB/Swiss-Prot;Acc:Q9LZ76]
BnaA05g33940D	30.8516	6.24948	1.25877	4.96474	6.87938e-07	7.76239e-05	GSBRNA2T00064147001	NA	CDY37529	NPF5.9	AT3G01350	Protein NRT1/ PTR FAMILY 5.9 [Source:UniProtKB/Swiss-Prot;Acc:Q9SRI2]
BnaC09g50670D	93.7505	6.24819	0.39919	15.6522	3.2105e-55	8.82022e-52	GSBRNA2T00080924001	NA	CDY44867	DME	AT5G04560	Transcriptional activator DEMETER [Source:UniProtKB/Swiss-Prot;Acc:Q8LK56]
BnaC06g24230D	45.2199	6.17934	0.72469	8.52687	1.50363e-17	8.6374e-15	GSBRNA2T00096705001	NA	CDY50441	PATL3	AT1G72160	Patellin-3 [Source:UniProtKB/Swiss-Prot;Acc:Q56Z59]
BnaA04g22270D	3.13557	6.13971	1.02908	5.9662	2.42847e-09	4.81035e-07	GSBRNA2T00005342001	NA	CDY18360	NA	NA	NA
BnaCnng02630D	19.3619	6.11823	1.07374	5.69803	1.21199e-08	2.10972e-06	GSBRNA2T00032263001	NA	CDY10362	NA	NA	NA
BnaA05g34080D	585.878	6.11545	0.937374	6.52402	6.84453e-11	1.80205e-08	GSBRNA2T00064163001	NA	CDY37543	CGS1	AT3G01120	MTO1 [Source:UniProtKB/TrEMBL;Acc:A0A178VB36]
BnaC02g07840D	3.68688	6.08495	1.137	5.35175	8.71068e-08	1.19915e-05	GSBRNA2T00114783001	NA	CDY02651	NA	NA	NA
BnaA05g33950D	107.187	6.07063	1.09721	5.5328	3.1515e-08	4.857e-06	GSBRNA2T00064148001	NA	CDY37530	SEC13A	AT3G01340	Protein transport protein SEC13 homolog A [Source:UniProtKB/Swiss-Prot;Acc:Q9SRI1]
BnaA01g23260D	10.6154	5.98499	0.981878	6.09545	1.0913e-09	2.25349e-07	GSBRNA2T00002540001	NA	CDY18065	NA	NA	NA
BnaCnng31310D	86.9842	5.97932	0.501011	11.9345	7.82111e-33	9.88401e-30	GSBRNA2T00020238001	NA	CDY56893	NA	NA	NA
BnaC09g35900D	11.8544	5.96317	1.22505	4.8677	1.12903e-06	0.000117725	GSBRNA2T00003510001	NA	CDY51464	NA	NA	NA
BnaC06g25800D	2.79337	5.93012	1.1321	5.23815	1.62194e-07	2.10879e-05	GSBRNA2T00117962001	NA	CDY04235	NA	NA	NA
BnaC09g50690D	170.509	5.92385	0.322833	18.3496	3.32589e-75	1.91051e-71	GSBRNA2T00080926001	106433121	CDY44869	AT5G04600	AT5G04600	AT5g04600/T32M21_200 [Source:UniProtKB/TrEMBL;Acc:Q9LZ65]
BnaA07g12280D	18.2429	5.89847	0.906723	6.50526	7.75583e-11	2.0085e-08	GSBRNA2T00112461001	NA	CDY01455	AT5G66910	AT5G66910	Probable disease resistance protein At5g66910 [Source:UniProtKB/Swiss-Prot;Acc:Q9FKZ0]
BnaC02g33960D	13.9754	5.87399	0.953385	6.16119	7.21987e-10	1.56773e-07	GSBRNA2T00091749001	NA	CDY48818	NA	NA	NA
BnaCnng00480D	3.88286	5.84976	1.10068	5.3147	1.06836e-07	1.43714e-05	GSBRNA2T00110787001	NA	CDY00848	NA	NA	NA
BnaC06g27810D	16.2657	5.84555	0.956337	6.11243	9.81225e-10	2.05303e-07	GSBRNA2T00008050001	NA	CDY52888	PMI15	AT5G38150	PMI15 [Source:UniProtKB/TrEMBL;Acc:A0A178UJM4]
BnaC01g16100D	10.6033	5.83157	0.886643	6.57713	4.796e-11	1.30625e-08	GSBRNA2T00116134001	NA	CDY03472	NA	NA	NA
BnaA01g34850D	2.6735	5.80619	1.1237	5.16701	2.37869e-07	3.00009e-05	GSBRNA2T00030135001	NA	CDY60859	REM2	AT4G31615	B3 domain-containing protein REM2 [Source:UniProtKB/Swiss-Prot;Acc:Q3E9T2]
BnaCnng10620D	41.7826	5.79641	0.518933	11.1699	5.72735e-29	5.8371e-26	GSBRNA2T00073018001	106433864	CDY41426	AT5G03905	AT5G03905	Iron-sulfur assembly protein IscA-like 2, mitochondrial [Source:UniProtKB/Swiss-Prot;Acc:Q8LCY2]
BnaC06g27560D	135.002	5.78467	0.431781	13.3972	6.27508e-41	1.10142e-37	GSBRNA2T00060122001	NA	CDY36212	CLPP3	AT1G66670	ATP-dependent Clp protease proteolytic subunit 3, chloroplastic [Source:UniProtKB/Swiss-Prot;Acc:Q9SXJ6]
BnaA07g34760D	26.2412	5.77622	0.645887	8.94309	3.78425e-19	2.43999e-16	GSBRNA2T00146371001	NA	CDX87397	AT2G21820	AT2G21820	At2g21820 [Source:UniProtKB/TrEMBL;Acc:Q9SJ17]
BnaAnng16780D	63.9282	5.76973	0.975338	5.91563	3.30615e-09	6.36917e-07	GSBRNA2T00029629001	NA	CDY60464	BIG	AT3G02260	Auxin transport protein BIG [Source:UniProtKB/Swiss-Prot;Acc:Q9SRU2]
BnaA08g03900D	12.074	5.75957	0.973887	5.914	3.33889e-09	6.4127e-07	GSBRNA2T00094994001	NA	CDY17026	NA	NA	NA
BnaA03g45340D	3.23386	5.75565	1.2396	4.64315	3.4313e-06	0.000310267	GSBRNA2T00106822001	NA	CDX98749	NA	NA	NA
BnaC06g27570D	18.4304	5.74104	0.765733	7.49744	6.50757e-14	2.50732e-11	GSBRNA2T00060123001	106348576	CDY36213	AR401	AT1G66680	Protein-lysine N-methyltransferase At1g66680 [Source:UniProtKB/TrEMBL;Acc:Q9C9M1]
BnaC09g25710D	12.0105	5.73817	0.878198	6.53403	6.40251e-11	1.69984e-08	GSBRNA2T00118830001	NA	CDX75111	NA	NA	NA
BnaAnng38990D	3.64085	5.6944	1.14526	4.97213	6.62206e-07	7.53937e-05	GSBRNA2T00020813001	NA	CDY71849	NA	NA	NA
BnaC05g06580D	15.2619	5.67929	0.869133	6.53443	6.38513e-11	1.69984e-08	GSBRNA2T00100528001	NA	CDX95013	AT2G19610	AT2G19610	RBR-type E3 ubiquitin transferase [Source:UniProtKB/TrEMBL;Acc:Q84RJ8]
BnaA01g11780D	25.0577	5.67591	0.884354	6.41814	1.37949e-10	3.36552e-08	GSBRNA2T00131655001	NA	CDX79111	NA	NA	NA
BnaCnng10450D	7.96936	5.66203	0.979958	5.77782	7.56728e-09	1.35841e-06	GSBRNA2T00072996001	NA	CDY41409	NSFBX	AT5G04010	Probable F-box protein At5g04010 [Source:UniProtKB/Swiss-Prot;Acc:Q5EAF6]
BnaC02g48170D	3.63851	5.64352	1.50735	3.74401	0.000181105	0.00765464	GSBRNA2T00048326001	NA	CDY65834	NA	NA	NA
BnaCnng20610D	124.118	5.62863	0.320794	17.5459	6.38857e-69	2.88344e-65	GSBRNA2T00003133001	NA	CDY51316	PU1	AT5G04360	Pullulanase 1, chloroplastic [Source:UniProtKB/Swiss-Prot;Acc:Q8GTR4]
BnaC08g14350D	3.70365	5.60042	1.0427	5.37109	7.82626e-08	1.09167e-05	GSBRNA2T00012800001	NA	CDY20623	AT3G61610	AT3G61610	Glucose-6-phosphate 1-epimerase [Source:UniProtKB/TrEMBL;Acc:Q9M308]
BnaA05g33620D	26.482	5.58178	1.32359	4.21715	2.4741e-05	0.00160014	GSBRNA2T00022301001	106382857	CDY57522	AT3G02290	AT3G02290	RING/U-box superfamily protein [Source:UniProtKB/TrEMBL;Acc:A0A1I9LMP4]
BnaC06g31530D	2.82265	5.54879	1.08986	5.09128	3.55654e-07	4.30519e-05	GSBRNA2T00049700001	NA	CDY11586	AT5G42140	AT5G42140	Regulator of chromosome condensation (RCC1) family with FYVE zinc finger domain [Source:TAIR;Acc:AT5G42140]
BnaCnng02620D	45.623	5.54234	0.472865	11.7208	9.97764e-32	1.1463e-28	GSBRNA2T00032261001	106430033	CDY10361	HSFA3	AT5G03720	HSFA3 [Source:UniProtKB/TrEMBL;Acc:A0A178UHR4]
BnaA05g34130D	15.8904	5.53	1.07179	5.15958	2.47507e-07	3.11543e-05	GSBRNA2T00064169001	106453247	CDY37548	GAUT13	AT3G01040	GAUT13 [Source:UniProtKB/TrEMBL;Acc:A0A384LCY9]
BnaAnng10700D	203.39	5.51798	0.296819	18.5904	3.84303e-77	2.42833e-73	GSBRNA2T00097450001	NA	CDY50763	DRT102	AT3G04880	DNA damage-repair/toleration protein DRT102 [Source:UniProtKB/Swiss-Prot;Acc:Q05212]
BnaAnng40240D	5.09524	5.50143	1.02284	5.37858	7.50743e-08	1.05418e-05	GSBRNA2T00025549001	NA	CDY72183	NA	NA	NA
BnaCnng20300D	11.1796	5.50056	1.05059	5.23569	1.64366e-07	2.13264e-05	GSBRNA2T00098355001	NA	CDY51164	NA	NA	NA
BnaC06g27510D	5.35467	5.49034	0.943448	5.81944	5.90448e-09	1.08773e-06	GSBRNA2T00060117001	106348574	CDY36207	pde194	AT1G66520	Formyl transferase, putative [Source:UniProtKB/TrEMBL;Acc:Q9C712]
BnaAnng25210D	9.21074	5.473	1.00394	5.45153	4.99385e-08	7.28757e-06	GSBRNA2T00066870001	NA	CDY67801	AT4G19420	AT4G19420	Pectinacetylesterase family protein [Source:TAIR;Acc:AT4G19420]
BnaCnng10250D	262.899	5.46933	0.257684	21.2249	5.62107e-100	8.87961e-96	GSBRNA2T00072974001	NA	CDY41389	SYT3	AT5G04220	Synaptotagmin-3 [Source:UniProtKB/Swiss-Prot;Acc:Q7XA06]
BnaC09g35890D	9.5361	5.46114	0.994498	5.49136	3.98856e-08	5.97225e-06	GSBRNA2T00003511001	NA	CDY51465	NA	NA	NA
BnaC06g23770D	3.96725	5.46064	1.07389	5.08491	3.67805e-07	4.41003e-05	GSBRNA2T00049111001	106356999	CDY11125	APC13	AT1G73177	Anaphase-promoting complex subunit 13 [Source:UniProtKB/Swiss-Prot;Acc:Q8L981]
BnaCnng15640D	4.59999	5.44533	1.37845	3.95032	7.80459e-05	0.00398028	GSBRNA2T00088916001	106410277	CDY48122	AT5G63085	AT5G63085	Plant thionin family protein [Source:UniProtKB/TrEMBL;Acc:A8MR43]
BnaA02g16440D	2.56779	5.43293	1.22743	4.42625	9.58859e-06	0.000748929	GSBRNA2T00023439001	NA	CDY58313	NA	NA	NA
BnaC02g48160D	3.79937	5.4278	1.29656	4.1863	2.83541e-05	0.00180245	GSBRNA2T00048325001	NA	CDY65833	NA	NA	NA
BnaA02g07880D	28.9512	5.39043	0.825752	6.5279	6.66982e-11	1.7634e-08	GSBRNA2T00052777001	NA	CDY32726	TIL	AT5G58070	TIL [Source:UniProtKB/TrEMBL;Acc:A0A178US04]
BnaC06g00740D	6.29676	5.38424	1.09042	4.93775	7.90293e-07	8.74553e-05	GSBRNA2T00061938001	NA	CDY12548	NA	NA	NA
BnaA09g11940D	3.08768	5.26469	1.10825	4.75044	2.02976e-06	0.000194623	GSBRNA2T00065511001	NA	CDY38195	NA	NA	NA
BnaCnng02580D	20.7976	5.26102	0.63134	8.3331	7.87522e-17	4.18167e-14	GSBRNA2T00032257001	NA	CDY10357	KDTA	AT5G03770	Probable 3-deoxy-D-manno-octulosonic acid transferase, mitochondrial [Source:UniProtKB/Swiss-Prot;Acc:Q8VZA5]
BnaA07g10970D	2.29665	5.25193	1.15915	4.53085	5.87477e-06	0.000495614	GSBRNA2T00112279001	NA	CDY01324	NA	NA	NA
BnaC06g27720D	7.93346	5.24927	1.01054	5.19452	2.05249e-07	2.62006e-05	GSBRNA2T00060162001	106353904	CDY36228	CDKD-2	AT1G66750	CDKD [Source:UniProtKB/TrEMBL;Acc:A0A178WBE6]
BnaAnng16870D	71.411	5.19438	1.05878	4.90599	9.29561e-07	0.000100063	GSBRNA2T00029644001	NA	CDY60475	TCP13	AT3G02150	Transcription factor TCP13 [Source:UniProtKB/Swiss-Prot;Acc:Q9S7W5]
BnaC06g17140D	4.61735	5.1648	1.05618	4.89008	1.00796e-06	0.000107224	GSBRNA2T00105907001	NA	CDX98353	AT3G59210	AT3G59210	F-box/LRR-repeat protein At3g59210 [Source:UniProtKB/Swiss-Prot;Acc:Q8GW80]
BnaC06g20780D	1.81084	5.13678	1.33814	3.83874	0.000123665	0.00573304	GSBRNA2T00131825001	NA	CDX79225	NA	NA	NA
BnaC08g14340D	2.1349	5.1324	1.11876	4.58756	4.4845e-06	0.000390599	GSBRNA2T00012801001	NA	CDY20624	NA	NA	NA
BnaCnng03270D	1.65146	5.12143	1.19719	4.27788	1.88678e-05	0.00129448	GSBRNA2T00032345001	NA	CDY10426	NA	NA	NA
BnaCnng20570D	106.746	5.11197	0.699765	7.30526	2.76726e-13	1.00067e-10	GSBRNA2T00003129001	NA	CDY51312	ZAT6	AT5G04340	Zinc finger protein ZAT6 [Source:UniProtKB/Swiss-Prot;Acc:O22533]
BnaA06g37830D	5.36088	5.10812	0.974965	5.23929	1.61197e-07	2.10449e-05	GSBRNA2T00051203001	NA	CDY66033	AT2G19610	AT2G19610	RBR-type E3 ubiquitin transferase [Source:UniProtKB/TrEMBL;Acc:Q84RJ8]
BnaA10g20120D	5.94796	5.09246	1.30708	3.89606	9.77693e-05	0.00475219	GSBRNA2T00135690001	NA	CDX69663	SWEET15	AT5G13170	Bidirectional sugar transporter SWEET15 [Source:UniProtKB/Swiss-Prot;Acc:Q9FY94]
BnaC06g31680D	16.4898	5.0865	0.690869	7.36247	1.80545e-13	6.63271e-11	GSBRNA2T00049676001	NA	CDY11571	CRK3	AT1G70530	Cysteine-rich receptor-like protein kinase 3 [Source:UniProtKB/Swiss-Prot;Acc:Q9CAL2]
BnaC09g50700D	4.07259	5.07948	1.02814	4.94048	7.79294e-07	8.63896e-05	GSBRNA2T00080927001	106433120	CDY44870	AT5G04610	AT5G04610	S-adenosyl-L-methionine-dependent methyltransferases superfamily protein [Source:UniProtKB/TrEMBL;Acc:F4JWB9]
BnaCnng10420D	275.872	5.0597	0.286853	17.6386	1.2442e-69	6.04757e-66	GSBRNA2T00072993001	NA	CDY41406	SDP1	AT5G04040	SDP1 [Source:UniProtKB/TrEMBL;Acc:A0A178UB07]
BnaC09g50590D	69.9354	5.05123	0.348548	14.4922	1.35687e-47	2.6793e-44	GSBRNA2T00080915001	NA	CDY44859	AT5G04480	AT5G04480	AT5g04480/T32M21_80 [Source:UniProtKB/TrEMBL;Acc:Q940Y7]
BnaC09g50640D	77.44	5.04354	0.41451	12.1675	4.63092e-34	6.22592e-31	GSBRNA2T00080920001	NA	CDY44864	MTM2	AT5G04540	Phosphatidylinositol-3-phosphatase myotubularin-2 [Source:UniProtKB/Swiss-Prot;Acc:F4JWB3]
BnaA01g06550D	1.36841	4.98676	1.33833	3.72611	0.000194455	0.00811038	GSBRNA2T00039913001	NA	CDY28194	NA	NA	NA
BnaCnng57300D	5.59181	4.98595	0.906228	5.50187	3.75783e-08	5.68062e-06	GSBRNA2T00069109001	NA	CDY68018	AT2G20620	AT2G20620	UPF0725 protein At2g20620 [Source:UniProtKB/Swiss-Prot;Acc:Q9SIU9]
BnaC06g39950D	92.1296	4.96241	0.428199	11.589	4.68421e-31	5.01671e-28	GSBRNA2T00148113001	NA	CDX88551	SYP52	AT1G79590	syntaxin of plants 52 [Source:TAIR;Acc:AT1G79590]
BnaA05g34000D	448.747	4.94344	1.01761	4.85789	1.18644e-06	0.000122699	GSBRNA2T00064153001	106345353	CDY37535	HIR3	AT3G01290	HIR2 [Source:UniProtKB/TrEMBL;Acc:A0A178V7M0]
BnaA05g34060D	31.0876	4.93536	1.08786	4.53675	5.71274e-06	0.000483236	GSBRNA2T00064160001	NA	CDY37541	PTB	AT3G01150	PTB1 [Source:UniProtKB/TrEMBL;Acc:A0A384LJ51]
BnaC02g04100D	13.2267	4.89825	0.78737	6.22103	4.93911e-10	1.10613e-07	GSBRNA2T00151995001	NA	CDX91187	NA	NA	NA
BnaUnng01520D	2.8414	4.89463	1.0574	4.62891	3.67595e-06	0.000330878	GSBRNA2T00054589001	NA	CDY66575	NA	NA	NA
BnaA07g26020D	4.23631	4.89335	1.10046	4.44665	8.72208e-06	0.000688914	GSBRNA2T00102183001	NA	CDX96129	DTX7	AT1G64820	Protein DETOXIFICATION 7 [Source:UniProtKB/Swiss-Prot;Acc:Q1PFG9]
BnaA10g26790D	6.74465	4.85461	0.979896	4.95421	7.26247e-07	8.13655e-05	GSBRNA2T00136489001	NA	CDX70330	IMPA9	AT5G03070	Importin subunit alpha-9 [Source:UniProtKB/Swiss-Prot;Acc:F4KF65]
BnaA07g16940D	4.69429	4.85027	1.03423	4.68975	2.73541e-06	0.000256166	GSBRNA2T00098822001	NA	CDX67654	FAR6	AT3G56700	Fatty acyl-CoA reductase 6, chloroplastic [Source:UniProtKB/Swiss-Prot;Acc:B9TSP7]
BnaC06g27730D	19.3854	4.84457	0.621393	7.79631	6.37436e-15	2.68522e-12	GSBRNA2T00060163001	106405780	CDY36229	DTX7	AT1G64820	Protein DETOXIFICATION 7 [Source:UniProtKB/Swiss-Prot;Acc:Q1PFG9]
BnaA02g29140D	8.6849	4.8279	1.23262	3.91679	8.97364e-05	0.00444378	GSBRNA2T00093759001	106424624	CDY49757	AT3G27970	AT3G27970	At3g27970 [Source:UniProtKB/TrEMBL;Acc:B3LFC1]
BnaA05g37480D	24.3365	4.81685	1.22188	3.94217	8.07488e-05	0.00408843	GSBRNA2T00069924001	106453258	CDY68122	VDAC1	AT3G01280	Mitochondrial outer membrane protein porin 1 [Source:UniProtKB/Swiss-Prot;Acc:Q9SRH5]
BnaC09g50530D	95.2705	4.81617	0.391701	12.2955	9.57346e-35	1.37484e-31	GSBRNA2T00080904001	106436484	CDY44853	NAC078	AT5G04410	NAC domain-containing protein 78 [Source:UniProtKB/Swiss-Prot;Acc:Q84K00]
BnaC06g25810D	3.11422	4.81273	1.09031	4.41407	1.01443e-05	0.000783616	GSBRNA2T00117961001	NA	CDY04234	ERF118	AT1G68550	Ethylene-responsive transcription factor ERF118 [Source:UniProtKB/Swiss-Prot;Acc:Q9CA27]
BnaC09g50570D	66.5752	4.8111	0.360656	13.3399	1.35706e-40	2.31757e-37	GSBRNA2T00080909001	NA	CDY44857	AT5G04460	AT5G04460	RING/U-box superfamily protein [Source:UniProtKB/TrEMBL;Acc:F4JWA1]
BnaCnng10160D	40.0205	4.80737	0.41434	11.6025	4.00326e-31	4.36135e-28	GSBRNA2T00072961001	NA	CDY41380	SGO2	AT5G04320	SHUGOSHIN 2 [Source:UniProtKB/Swiss-Prot;Acc:Q0WTB8]
BnaCnng10370D	49.5184	4.76884	0.506951	9.4069	5.10998e-21	3.62797e-18	GSBRNA2T00072987001	106372521	CDY41401	AT5G04080	AT5G04080	At5g04080 [Source:UniProtKB/TrEMBL;Acc:Q6NN03]
BnaC03g74120D	24.0678	4.71875	0.569063	8.29214	1.11229e-16	5.71412e-14	GSBRNA2T00022897001	NA	CDY57971	NA	NA	NA
BnaA05g34100D	91.6447	4.71146	0.815984	5.77396	7.74318e-09	1.38605e-06	GSBRNA2T00064166001	NA	CDY37545	AT3G01090	AT3G01090	NA
BnaCnng17020D	2.8517	4.70589	1.23042	3.82462	0.000130976	0.00600586	GSBRNA2T00092584001	106401848	CDY49213	AT5G24670	AT5G24670	Cytidine/deoxycytidylate deaminase family protein [Source:UniProtKB/TrEMBL;Acc:F4KH85]
BnaA07g13550D	2.61989	4.67192	1.0517	4.44225	8.90223e-06	0.000702265	GSBRNA2T00118700001	NA	CDY04529	NA	NA	NA
BnaC06g43710D	102.891	4.63565	0.590359	7.85225	4.08623e-15	1.7446e-12	GSBRNA2T00030730001	NA	CDY61225	GGAT2	AT1G70580	Glutamate--glyoxylate aminotransferase 2 [Source:UniProtKB/Swiss-Prot;Acc:Q9S7E9]
BnaC09g50490D	212.775	4.61648	0.409411	11.2759	1.7261e-29	1.81781e-26	GSBRNA2T00080896001	NA	CDY44849	NA	NA	NA
BnaCnng10440D	209.839	4.60906	0.240041	19.2011	3.62312e-82	3.27054e-78	GSBRNA2T00072995001	NA	CDY41408	PICBP	AT5G04020	calmodulin binding [Source:TAIR;Acc:AT5G04020]
BnaCnng10400D	1.62482	4.60451	1.21139	3.801	0.000144111	0.00643542	GSBRNA2T00072991001	NA	CDY41404	NA	NA	NA
BnaCnng07680D	8.91306	4.58478	0.979223	4.68206	2.84013e-06	0.000263915	GSBRNA2T00062425001	NA	CDY36666	AT1G72030	AT1G72030	Acyl-CoA N-acyltransferases (NAT) superfamily protein [Source:UniProtKB/TrEMBL;Acc:Q9C7G6]
BnaC06g27830D	8.80615	4.56748	0.696862	6.55435	5.58831e-11	1.50261e-08	GSBRNA2T00008052001	NA	CDY52890	AT5G46450	AT5G46450	Disease resistance protein (TIR-NBS-LRR class) family [Source:UniProtKB/TrEMBL;Acc:Q9FHG0]
BnaC01g16090D	6.00877	4.55489	0.93922	4.84965	1.23678e-06	0.000127279	GSBRNA2T00116135001	NA	CDY03473	NA	NA	NA
BnaC06g38230D	12.869	4.519	0.68414	6.60537	3.96537e-11	1.1038e-08	GSBRNA2T00147904001	NA	CDX88379	UDP-GALT1	AT1G77610	UDP-galactose transporter 1 [Source:UniProtKB/Swiss-Prot;Acc:Q9C521]
BnaAnng20020D	1.0157	4.50195	1.1828	3.80618	0.00014113	0.00632507	GSBRNA2T00044017001	NA	CDY65015	NA	NA	NA
BnaCnng10380D	19.4375	4.46988	0.50184	8.90698	5.24422e-19	3.34719e-16	GSBRNA2T00072988001	NA	CDY41402	AT5G04070	AT5G04070	At5g04070 [Source:UniProtKB/TrEMBL;Acc:Q6NLR7]
BnaC02g10970D	41.4699	4.40367	0.795091	5.53857	3.04948e-08	4.71126e-06	GSBRNA2T00114967001	NA	CDY02792	TIL	AT5G58070	TIL [Source:UniProtKB/TrEMBL;Acc:A0A178US04]
BnaCnng10640D	582.927	4.39257	0.160154	27.4273	1.29719e-165	4.09834e-161	GSBRNA2T00073021001	106433859	CDY41428	AT5G03880	AT5G03880	Thioredoxin family protein [Source:UniProtKB/TrEMBL;Acc:Q940I2]
BnaCnng42990D	54.2552	4.38543	0.972157	4.51103	6.45141e-06	0.000535679	GSBRNA2T00040803001	106387931	CDY64022	LTP4	AT5G59310	Non-specific lipid-transfer protein 4 [Source:UniProtKB/Swiss-Prot;Acc:Q9LLR6]
BnaC09g50620D	45.597	4.37574	0.328569	13.3176	1.82954e-40	3.04223e-37	GSBRNA2T00080918001	106433130	CDY44862	PDPK1	AT5G04510	3-phosphoinositide-dependent protein kinase 1 [Source:UniProtKB/Swiss-Prot;Acc:Q9XF67]
BnaC06g23160D	54.7119	4.37002	0.358061	12.2047	2.93502e-34	4.0317e-31	GSBRNA2T00143587001	NA	CDX85818	PUR4	AT1G74260	Probable phosphoribosylformylglycinamidine synthase, chloroplastic/mitochondrial [Source:UniProtKB/Swiss-Prot;Acc:Q9M8D3]
BnaA05g33150D	10.0545	4.36478	0.638784	6.83296	8.31813e-12	2.56393e-09	GSBRNA2T00092891001	NA	CDY49353	NA	NA	NA
BnaCnng07830D	9.41532	4.35801	0.729159	5.97676	2.2762e-09	4.55154e-07	GSBRNA2T00062450001	NA	CDY36681	SEC6	AT1G71820	SEC6 [Source:UniProtKB/TrEMBL;Acc:F4IA34]
BnaCnng25290D	128.015	4.35008	0.221599	19.6305	8.49344e-86	1.07337e-81	GSBRNA2T00010856001	NA	CDY53517	NA	NA	NA
BnaA07g16660D	455.415	4.34562	0.302412	14.3699	7.99706e-47	1.48623e-43	GSBRNA2T00098782001	NA	CDX67626	SBPASE	AT3G55800	Sedoheptulose-1,7-bisphosphatase, chloroplastic [Source:UniProtKB/Swiss-Prot;Acc:P46283]
BnaA07g21310D	28.9418	4.33426	0.656524	6.60183	4.06107e-11	1.12358e-08	GSBRNA2T00099330001	NA	CDX68091	AT1G76610	AT1G76610	Uncharacterized protein F14G6.21 [Source:UniProtKB/TrEMBL;Acc:Q9C9J7]
BnaCnng02600D	103.002	4.32509	0.291673	14.8285	9.57983e-50	2.01777e-46	GSBRNA2T00032259001	NA	CDY10359	HDT3	AT5G03740	HDT3 [Source:UniProtKB/TrEMBL;Acc:A0A178UP12]
BnaCnng25270D	40.6967	4.32378	0.357355	12.0994	1.06384e-33	1.37188e-30	GSBRNA2T00010854001	NA	CDY53515	NA	NA	NA
BnaC06g27800D	7.11827	4.31985	1.07429	4.02112	5.79223e-05	0.00315789	GSBRNA2T00008049001	NA	CDY52887	NA	NA	NA
BnaC09g50650D	14.3934	4.30441	0.806633	5.33627	9.48757e-08	1.29203e-05	GSBRNA2T00080921001	NA	CDY44865	NA	NA	NA
BnaC06g25830D	30.9083	4.30091	0.411846	10.443	1.57721e-25	1.40368e-22	GSBRNA2T00117959001	NA	CDY04232	CUT1	AT1G68530	3-ketoacyl-CoA synthase [Source:UniProtKB/TrEMBL;Acc:A0A178WCX7]
BnaC06g27500D	5.2097	4.29153	1.02059	4.20495	2.61142e-05	0.00168035	GSBRNA2T00060116001	NA	CDY36206	AT1G66510	AT1G66510	AAR2 protein family [Source:UniProtKB/TrEMBL;Acc:Q9C711]
BnaAnng16850D	18.5824	4.22178	0.793441	5.32085	1.03285e-07	1.39752e-05	GSBRNA2T00029641001	NA	CDY60473	LNG2	AT3G02170	Protein LONGIFOLIA 2 [Source:UniProtKB/Swiss-Prot;Acc:Q9S823]
BnaA01g08050D	5.27076	4.17782	0.864885	4.8305	1.36192e-06	0.000137911	GSBRNA2T00058137001	NA	CDY35226	AT4G28830	AT4G28830	At4g28830 [Source:UniProtKB/TrEMBL;Acc:Q84TF1]
BnaA09g35920D	3.20803	4.15118	1.06341	3.90367	9.47466e-05	0.0046302	GSBRNA2T00037082001	NA	CDY27210	NA	NA	NA
BnaC08g38360D	3.98648	4.13311	0.901978	4.58228	4.59935e-06	0.000398661	GSBRNA2T00136700001	NA	CDX81765	AT1G16500	AT1G16500	>F3O9.30 [Source:UniProtKB/TrEMBL;Acc:Q9SA48]
BnaCnng40630D	3.69342	4.06435	0.903612	4.49789	6.86299e-06	0.000562463	GSBRNA2T00036475001	NA	CDY62635	AT5G01700	AT5G01700	Probable protein phosphatase 2C 65 [Source:UniProtKB/Swiss-Prot;Acc:Q6NKS1]
BnaA08g28590D	74.9413	4.02537	0.476049	8.4558	2.77185e-17	1.56382e-14	GSBRNA2T00089754001	NA	CDY15575	NA	NA	NA
BnaAnng10670D	163.303	4.01532	0.270194	14.8609	5.91471e-50	1.28875e-46	GSBRNA2T00097447001	106427353	CDY50760	RPS3AA	AT3G04840	40S ribosomal protein S3a-1 [Source:UniProtKB/Swiss-Prot;Acc:Q9CAV0]
BnaA05g24080D	9.68089	3.99094	0.923623	4.32096	1.55348e-05	0.00111042	GSBRNA2T00104906001	NA	CDX97671	NA	NA	NA
BnaC02g37170D	22.0827	3.95326	0.912954	4.33019	1.48982e-05	0.0010722	GSBRNA2T00117549001	NA	CDY04002	AT3G27970	AT3G27970	At3g27970 [Source:UniProtKB/TrEMBL;Acc:B3LFC1]
BnaA01g28310D	11.2173	3.88926	1.02725	3.7861	0.000153029	0.0067525	GSBRNA2T00010038001	NA	CDY20171	SULTR3;4	AT3G15990	Probable sulfate transporter 3.4 [Source:UniProtKB/Swiss-Prot;Acc:Q9LW86]
BnaA06g31110D	8.54096	3.88482	0.891479	4.35772	1.31423e-05	0.00097241	GSBRNA2T00144526001	NA	CDX86394	EXPA5	AT3G29030	Expansin [Source:UniProtKB/TrEMBL;Acc:Q1ECM3]
BnaC07g22810D	4.93478	3.87795	0.813179	4.76888	1.85252e-06	0.000180644	GSBRNA2T00139160001	NA	CDX83541	NA	NA	NA
BnaA02g07900D	509.949	3.85293	0.479775	8.0307	9.69168e-16	4.6045e-13	GSBRNA2T00052779001	NA	CDY32728	TIL	AT5G58070	TIL [Source:UniProtKB/TrEMBL;Acc:A0A178US04]
BnaC08g28080D	45.6282	3.79696	0.909215	4.17608	2.96571e-05	0.00186837	GSBRNA2T00155861001	NA	CDX72066	NA	NA	NA
BnaA06g00200D	76.4862	3.776	0.383222	9.85329	6.63356e-23	5.30584e-20	GSBRNA2T00095766001	NA	CDY50019	AT1G55680	AT1G55680	Transducin/WD40 repeat-like superfamily protein [Source:UniProtKB/TrEMBL;Acc:Q9C5N4]
BnaC06g28250D	49.7737	3.75233	0.294996	12.7199	4.58172e-37	6.89309e-34	GSBRNA2T00112919001	NA	CDY01785	SWEETIE	AT1G67140	HEAT repeat-containing protein [Source:TAIR;Acc:AT1G67140]
BnaA05g34150D	273.079	3.74687	0.588061	6.37158	1.87096e-10	4.4612e-08	GSBRNA2T00064171001	NA	CDY37550	MPPBETA	AT3G02090	Insulinase (Peptidase family M16) protein [Source:TAIR;Acc:AT3G02090]
BnaC04g49350D	12.028	3.74177	0.640181	5.84486	5.06981e-09	9.47784e-07	GSBRNA2T00022016001	NA	CDY23407	AT2G43890	AT2G43890	Pectin lyase-like superfamily protein [Source:UniProtKB/TrEMBL;Acc:O80559]
BnaC06g30550D	3.74484	3.71709	0.944824	3.93416	8.34886e-05	0.00418025	GSBRNA2T00071967001	106402492	CDY40917	AT1G69380	AT1G69380	RRG [Source:UniProtKB/TrEMBL;Acc:A0A178WN95]
BnaCnng75280D	7.65729	3.68098	0.692618	5.31459	1.06896e-07	1.43714e-05	GSBRNA2T00022683001	NA	CDY71954	NA	NA	NA
BnaCnng12960D	10.9558	3.67683	0.939157	3.91503	9.03916e-05	0.00446922	GSBRNA2T00082233001	NA	CDY45537	NAD9	ATMG00070	NADH dehydrogenase subunit 9 [Source:TAIR;Acc:ATMG00070]
BnaC06g28610D	27.8532	3.67397	0.51016	7.20161	5.95058e-13	2.08892e-10	GSBRNA2T00112980001	NA	CDY01821	AT1G67580	AT1G67580	Protein kinase superfamily protein [Source:UniProtKB/TrEMBL;Acc:Q9CAG1]
BnaA07g25980D	7.92729	3.64896	0.716941	5.08962	3.58778e-07	4.33469e-05	GSBRNA2T00102187001	NA	CDX96133	LIG6	AT1G66730	DNA ligase 6 [Source:UniProtKB/Swiss-Prot;Acc:F4HPZ9]
BnaA09g44820D	15.3577	3.64066	0.981219	3.71034	0.000206978	0.00847163	GSBRNA2T00016232001	106369037	CDY21731	TIP3-2	AT1G17810	BETA-TIP [Source:UniProtKB/TrEMBL;Acc:A0A178WI57]
BnaA05g33160D	25.4806	3.62352	0.3712	9.76164	1.6447e-22	1.29907e-19	GSBRNA2T00092892001	NA	CDY49354	NA	NA	NA
BnaC06g26020D	6.22718	3.60597	0.842902	4.27804	1.88542e-05	0.00129448	GSBRNA2T00117927001	NA	CDY04213	AT1G68190	AT1G68190	B-box zinc finger family protein [Source:TAIR;Acc:AT1G68190]
BnaA09g28040D	41.4591	3.58464	0.616647	5.81311	6.13212e-09	1.12312e-06	GSBRNA2T00038348001	NA	CDY27603	2003-09-01	AT1G24260	At1g24260 [Source:UniProtKB/TrEMBL;Acc:B4F7R9]
BnaA07g20340D	13.7706	3.53734	0.550996	6.41989	1.36369e-10	3.33988e-08	GSBRNA2T00099210001	NA	CDX67994	ALIS5	AT1G79450	ALA-interacting subunit 5 [Source:UniProtKB/Swiss-Prot;Acc:Q8L8W0]
BnaAnng39460D	11.3466	3.50083	0.636231	5.50245	3.74556e-08	5.67565e-06	GSBRNA2T00022839001	106413201	CDY71974	AT2G19610	AT2G19610	RBR-type E3 ubiquitin transferase [Source:UniProtKB/TrEMBL;Acc:Q84RJ8]
BnaC09g50560D	132.459	3.41543	0.201981	16.9097	3.81895e-64	1.60875e-60	GSBRNA2T00080908001	106433132	CDY44856	AT5G04440	AT5G04440	At5g04440 [Source:UniProtKB/TrEMBL;Acc:Q500X2]
BnaA05g33630D	67.0635	3.4048	0.574587	5.92564	3.11092e-09	6.02984e-07	GSBRNA2T00022300001	NA	CDY57520	BIG	AT3G02260	Auxin transport protein BIG [Source:UniProtKB/Swiss-Prot;Acc:Q9SRU2]
BnaA07g21070D	9.3909	3.38099	0.796235	4.24623	2.17401e-05	0.00143995	GSBRNA2T00099301001	NA	CDX68067	SKP2B	AT1G77000	F-box protein SKP2B [Source:UniProtKB/Swiss-Prot;Acc:O49286]
BnaA01g13030D	1.89451	3.36211	0.909613	3.6962	0.000218848	0.00885877	GSBRNA2T00079525001	NA	CDY44095	AT4G23370	AT4G23370	unknown protein; FUNCTIONS IN: molecular_function unknown; INVOLVED IN: biological_process unknown; LOCATED IN: endomembrane system; CONTAINS InterPro DOMAIN/s: Protein of unknown function DUF239, plant (InterPro:IPR004314); BEST Arabidopsis thalian /.../ein match is: unknown protein (TAIR:AT4G23360.1); Ha. [Source:TAIR;Acc:AT4G23370]
BnaCnng10240D	104.329	3.35648	0.204301	16.4291	1.18406e-60	3.93782e-57	GSBRNA2T00072972001	NA	CDY41388	ELF6	AT5G04240	ELF6 [Source:UniProtKB/TrEMBL;Acc:A0A178UAR7]
BnaC06g38980D	5.31756	3.35553	0.88657	3.78485	0.000153803	0.00676427	GSBRNA2T00148000001	NA	CDX88454	BASS1	AT1G78560	Probable sodium/metabolite cotransporter BASS1, chloroplastic [Source:UniProtKB/Swiss-Prot;Acc:Q93YR2]
BnaA01g07090D	63.8548	3.33387	0.514546	6.47925	9.21821e-11	2.32992e-08	GSBRNA2T00076821001	106372133	CDY43535	AT4G29905	AT4G29905	Putative uncharacterized protein [Source:UniProtKB/TrEMBL;Acc:Q940I1]
BnaA05g33350D	61.6468	3.31136	0.551093	6.00872	1.86999e-09	3.75114e-07	GSBRNA2T00003639001	NA	CDY51535	NA	NA	NA
BnaC07g30300D	36.6442	3.29303	0.886466	3.71478	0.000203378	0.00836112	GSBRNA2T00133482001	NA	CDX80414	WRKY30	AT5G24110	Probable WRKY transcription factor 30 [Source:UniProtKB/Swiss-Prot;Acc:Q9FL62]
BnaC09g04570D	21.7127	3.25191	0.591276	5.49982	3.80189e-08	5.7335e-06	GSBRNA2T00146055001	NA	CDX87142	AGP41	AT5G24105	Arabinogalactan protein 41 [Source:UniProtKB/Swiss-Prot;Acc:Q8L9T8]
BnaC09g50550D	154.109	3.24154	0.170663	18.9938	1.91864e-80	1.51544e-76	GSBRNA2T00080907001	106433128	CDY44855	BTR1	AT5G04430	binding to TOMV RNA 1L (long form) [Source:TAIR;Acc:AT5G04430]
BnaC09g18470D	21.9705	3.23736	0.716119	4.52071	6.16339e-06	0.000514468	GSBRNA2T00041906001	NA	CDY29121	AT5G44390	AT5G44390	Berberine bridge enzyme-like 25 [Source:UniProtKB/Swiss-Prot;Acc:Q9FKU9]
BnaC06g41160D	28.3612	3.22872	0.883399	3.65488	0.000257302	0.00991367	GSBRNA2T00020752001	NA	CDY57278	NA	NA	NA
BnaCnng40400D	4747.53	3.20916	0.145267	22.0914	3.82246e-108	8.05111e-104	GSBRNA2T00036392001	106438836	CDY62567	MT2B	AT5G02380	Metallothionein-like protein 2B [Source:UniProtKB/Swiss-Prot;Acc:Q38805]
BnaA07g34440D	52.029	3.20464	0.806614	3.97295	7.09879e-05	0.00368577	GSBRNA2T00146407001	NA	CDX87429	AT1G78850	AT1G78850	EP1-like glycoprotein 3 [Source:UniProtKB/Swiss-Prot;Acc:Q9ZVA4]
BnaC07g25500D	21.3375	3.20229	0.835182	3.83424	0.000125953	0.00582202	GSBRNA2T00142877001	NA	CDX85239	EXPA5	AT3G29030	Expansin [Source:UniProtKB/TrEMBL;Acc:Q1ECM3]
BnaC09g04560D	34.2392	3.19944	0.802312	3.98778	6.66946e-05	0.00351191	GSBRNA2T00146054001	NA	CDX87141	WRKY30	AT5G24110	Probable WRKY transcription factor 30 [Source:UniProtKB/Swiss-Prot;Acc:Q9FL62]
BnaC06g39990D	4.4765	3.19897	0.695259	4.60112	4.20227e-06	0.000371526	GSBRNA2T00148117001	NA	CDX88555	AT1G79640	AT1G79640	Protein kinase superfamily protein [Source:TAIR;Acc:AT1G79640]
BnaC01g03910D	10.3896	3.18197	0.501479	6.34517	2.22184e-10	5.23857e-08	GSBRNA2T00130831001	NA	CDX69062	NA	NA	NA
BnaCnng10340D	4695.54	3.17229	0.190365	16.6642	2.38465e-62	8.8636e-59	GSBRNA2T00072983001	NA	CDY41398	GLU1	AT5G04140	glutamate synthase 1 [Source:TAIR;Acc:AT5G04140]
BnaA02g25940D	4.57885	3.16995	0.857429	3.69704	0.000218127	0.00884018	GSBRNA2T00030908001	NA	CDY09416	AT4G18570	AT4G18570	AT4g18560/F28J12_220 [Source:UniProtKB/TrEMBL;Acc:Q8L7S5]
BnaC02g10990D	7.52193	3.12726	0.781947	3.99933	6.35224e-05	0.00338722	GSBRNA2T00114963001	NA	CDY02790	TIL	AT5G58070	TIL [Source:UniProtKB/TrEMBL;Acc:A0A178US04]
BnaC07g18550D	10.8766	3.12025	0.574041	5.43559	5.46151e-08	7.95165e-06	GSBRNA2T00067019001	NA	CDY38965	NA	NA	NA
BnaC03g24090D	13.6974	3.0545	0.688803	4.43451	9.22823e-06	0.00072463	GSBRNA2T00079709001	NA	CDY44217	CML5	AT2G43290	MSS3 [Source:UniProtKB/TrEMBL;Acc:A0A178VP84]
BnaC06g19670D	134.001	3.0535	0.503482	6.06477	1.32143e-09	2.6935e-07	GSBRNA2T00132017001	NA	CDX79336	WAKL10	AT1G79680	Wall-associated receptor kinase-like 10 [Source:UniProtKB/Swiss-Prot;Acc:Q8VYA3]
BnaA07g20220D	184.886	3.03848	0.496151	6.1241	9.11948e-10	1.9208e-07	GSBRNA2T00099195001	NA	CDX67982	WAKL10	AT1G79680	Wall-associated receptor kinase-like 10 [Source:UniProtKB/Swiss-Prot;Acc:Q8VYA3]
BnaA07g20940D	695.364	3.01245	0.534347	5.63763	1.72407e-08	2.82032e-06	GSBRNA2T00099282001	NA	CDX68054	NA	NA	NA
BnaC03g57540D	32.5285	3.00963	0.656105	4.58712	4.49398e-06	0.000390599	GSBRNA2T00050088001	106360130	CDY11824	2003-09-01	AT1G24260	At1g24260 [Source:UniProtKB/TrEMBL;Acc:B4F7R9]
BnaCnng10390D	71.5365	2.9751	0.195093	15.2496	1.65568e-52	4.18476e-49	GSBRNA2T00072989001	106372517	CDY41403	AT5G04060	AT5G04060	Probable methyltransferase PMT7 [Source:UniProtKB/Swiss-Prot;Acc:Q9LZA4]
BnaC03g63180D	16.7457	2.95918	0.541029	5.46953	4.51221e-08	6.66162e-06	GSBRNA2T00001585001	NA	CDY09288	AT4G19420	AT4G19420	Pectinacetylesterase family protein [Source:TAIR;Acc:AT4G19420]
BnaA01g21180D	16.3929	2.91691	0.787052	3.70612	0.000210457	0.00860179	GSBRNA2T00138632001	NA	CDX83118	AT3G50270	AT3G50270	Anthranilate N-hydroxycinnamoyl/benzoyltransferase-like protein [Source:UniProtKB/TrEMBL;Acc:Q9SNE0]
BnaC09g27040D	9.74673	2.90067	0.591937	4.9003	9.56899e-07	0.000102613	GSBRNA2T00152309001	NA	CDX71663	NA	NA	NA
BnaA07g19070D	6.13593	2.88791	0.568345	5.08127	3.74928e-07	4.46999e-05	GSBRNA2T00099067001	NA	CDX67867	AT3G61810	AT3G61810	Glycosyl hydrolase family 17 protein [Source:UniProtKB/TrEMBL;Acc:Q9M357]
BnaC03g19560D	27.4536	2.8816	0.299175	9.63179	5.86952e-22	4.46847e-19	GSBRNA2T00132399001	NA	CDX79620	NA	NA	NA
BnaAnng16820D	27.8243	2.84928	0.607566	4.68967	2.73647e-06	0.000256166	GSBRNA2T00029635001	NA	CDY60469	AT3G02220	AT3G02220	Small acidic-like protein [Source:UniProtKB/TrEMBL;Acc:Q9SRT8]
BnaA05g34050D	82.6635	2.8178	0.588502	4.7881	1.6837e-06	0.000166285	GSBRNA2T00064159001	106453254	CDY37540	AT3G01160	AT3G01160	Pre-rRNA-processing ESF1-like protein [Source:UniProtKB/TrEMBL;Acc:Q9MAC6]
BnaC05g21200D	39.3853	2.79362	0.586933	4.75969	1.93888e-06	0.000187044	GSBRNA2T00142288001	NA	CDX84935	2003-09-01	AT1G24260	At1g24260 [Source:UniProtKB/TrEMBL;Acc:B4F7R9]
BnaC09g23220D	49.9995	2.75163	0.702909	3.91464	9.05402e-05	0.00447307	GSBRNA2T00157750001	NA	CDX94514	AZI1	AT4G12470	pEARLI1-like lipid transfer protein 1 [Source:UniProtKB/Swiss-Prot;Acc:Q9SU35]
BnaA09g16940D	39.8926	2.73089	0.283462	9.63409	5.74001e-22	4.42317e-19	GSBRNA2T00070975001	NA	CDY13123	NA	NA	NA
BnaAnng21750D	33.3166	2.72293	0.625829	4.35092	1.35565e-05	0.000994899	GSBRNA2T00052175001	106364891	CDY66153	2003-09-01	AT1G24260	At1g24260 [Source:UniProtKB/TrEMBL;Acc:B4F7R9]
BnaC07g30400D	16.0633	2.71303	0.53434	5.07735	3.82734e-07	4.55446e-05	GSBRNA2T00133470001	NA	CDX80404	SLAH3	AT5G24030	S-type anion channel SLAH3 [Source:UniProtKB/Swiss-Prot;Acc:Q9FLV9]
BnaCnng65380D	7.91757	2.71241	0.662002	4.09729	4.18015e-05	0.00243756	GSBRNA2T00092496001	NA	CDY69794	MYB29	AT5G07690	Transcription factor MYB29 [Source:UniProtKB/Swiss-Prot;Acc:Q9FLR1]
BnaAnng31130D	45.2975	2.70831	0.284169	9.53063	1.56325e-21	1.13539e-18	GSBRNA2T00091436001	NA	CDY69658	NA	NA	NA
BnaA04g26100D	70.3001	2.70694	0.326095	8.3011	1.03155e-16	5.37683e-14	GSBRNA2T00063237001	NA	CDY37032	TRX2	AT5G39950	Thioredoxin H2 [Source:UniProtKB/Swiss-Prot;Acc:Q38879]
BnaA03g49090D	15.924	2.68686	0.44471	6.04182	1.52382e-09	3.07626e-07	GSBRNA2T00044340001	NA	CDY29888	NA	NA	NA
BnaC03g48470D	9.97878	2.68365	0.585012	4.58735	4.48917e-06	0.000390599	GSBRNA2T00062156001	NA	CDY36488	AT2G18560	AT2G18560	UDP-Glycosyltransferase superfamily protein [Source:UniProtKB/TrEMBL;Acc:F4IQK7]
BnaA07g16930D	16.3171	2.6741	0.470184	5.68734	1.29035e-08	2.20518e-06	GSBRNA2T00098821001	NA	CDX67653	CYP94D1	AT1G34540	CYP94D1 [Source:UniProtKB/TrEMBL;Acc:A0A178WEM5]
BnaC07g24500D	5.50992	2.66111	0.618991	4.29911	1.71488e-05	0.00120266	GSBRNA2T00139416001	NA	CDX83710	D6PKL3	AT3G27580	Serine/threonine-protein kinase D6PKL3 [Source:UniProtKB/Swiss-Prot;Acc:Q05999]
BnaA09g29380D	71.9858	2.64821	0.60316	4.39055	1.13063e-05	0.000855596	GSBRNA2T00090653001	106449089	CDY16204	AT1G26920	AT1G26920	T2P11.11 protein [Source:UniProtKB/TrEMBL;Acc:Q9ZVG6]
BnaA04g16400D	35.7341	2.63488	0.687351	3.83339	0.000126391	0.00583375	GSBRNA2T00045208001	NA	CDY30493	NA	NA	NA
BnaA01g21570D	7.39067	2.6285	0.635155	4.13836	3.49803e-05	0.00213353	GSBRNA2T00024208001	NA	CDY23806	PAT1	AT1G79090	Protein PAT1 homolog [Source:UniProtKB/Swiss-Prot;Acc:Q0WPK4]
BnaC05g42020D	7.93193	2.62149	0.652169	4.01965	5.82838e-05	0.00317486	GSBRNA2T00111017001	NA	CDY00998	NA	NA	NA
BnaA07g30800D	41.7214	2.61602	0.592734	4.41348	1.01722e-05	0.000784809	GSBRNA2T00102642001	NA	CDX96469	AT1G73340	AT1G73340	Cytochrome P450 superfamily protein [Source:TAIR;Acc:AT1G73340]
BnaA09g20900D	973.104	2.58828	0.441714	5.85962	4.63922e-09	8.7245e-07	GSBRNA2T00094577001	NA	CDY16712	AZI1	AT4G12470	pEARLI1-like lipid transfer protein 1 [Source:UniProtKB/Swiss-Prot;Acc:Q9SU35]
BnaA07g13260D	41.1785	2.54903	0.292469	8.71552	2.89415e-18	1.75842e-15	GSBRNA2T00118666001	NA	CDY04500	FD3	AT2G27510	Ferredoxin [Source:UniProtKB/TrEMBL;Acc:A0A178VWS0]
BnaCnng10600D	220.4	2.54565	0.193364	13.1651	1.39374e-39	2.20169e-36	GSBRNA2T00073016001	106433860	CDY41424	FFC	AT5G03940	SRP54CP [Source:UniProtKB/TrEMBL;Acc:A0A178UD49]
BnaA05g12980D	19.9441	2.53113	0.595323	4.2517	2.12158e-05	0.00141818	GSBRNA2T00066242001	106451554	CDY38569	WSD1	AT5G37300	O-acyltransferase (WSD1-like) family protein [Source:TAIR;Acc:AT5G37300]
BnaC06g31510D	17.8382	2.50004	0.360607	6.93286	4.12404e-12	1.31611e-09	GSBRNA2T00049702001	106358121	CDY11588	ARF2-A	AT1G70490	ADP-ribosylation factor 2-B [Source:UniProtKB/Swiss-Prot;Acc:P0DH91]
BnaA05g33990D	10.7667	2.48652	0.65682	3.7857	0.000153279	0.00675882	GSBRNA2T00064152001	NA	CDY37534	AT3G01300	AT3G01300	Receptor-like serine/threonine-protein kinase At3g01300 [Source:UniProtKB/Swiss-Prot;Acc:Q9SRH7]
BnaA09g41230D	95.5663	2.47148	0.57509	4.29756	1.72687e-05	0.00120705	GSBRNA2T00057295001	106368596	CDY34756	ARF3	AT2G24765	ADP-ribosylation factor 3 [Source:UniProtKB/Swiss-Prot;Acc:P40940]
BnaA07g21170D	224.906	2.46697	0.638857	3.86154	0.000112674	0.00533235	GSBRNA2T00099314001	NA	CDX68077	ATEXT4	AT1G76930	extensin 4 [Source:TAIR;Acc:AT1G76930]
BnaC09g13360D	133.174	2.46092	0.426598	5.7687	7.98836e-09	1.4259e-06	GSBRNA2T00050495001	NA	CDY31813	FMO GS-OX2	AT1G62540	flavin-monooxygenase glucosinolate S-oxygenase 2 [Source:TAIR;Acc:AT1G62540]
BnaC06g34300D	7.16778	2.44347	0.563361	4.3373	1.44245e-05	0.00104525	GSBRNA2T00103413001	NA	CDX72982	AT1G73340	AT1G73340	Cytochrome P450 superfamily protein [Source:TAIR;Acc:AT1G73340]
BnaA06g26560D	10.8056	2.39773	0.578329	4.14595	3.38402e-05	0.00208208	GSBRNA2T00147481001	NA	CDX88065	SLAH3	AT5G24030	S-type anion channel SLAH3 [Source:UniProtKB/Swiss-Prot;Acc:Q9FLV9]
BnaA01g06770D	10.6294	2.35411	0.523439	4.4974	6.87903e-06	0.000563047	GSBRNA2T00039887001	NA	CDY28172	AT4G30250	AT4G30250	P-loop containing nucleoside triphosphate hydrolases superfamily protein [Source:TAIR;Acc:AT4G30250]
BnaC06g39420D	11.1453	2.34678	0.488641	4.80267	1.56562e-06	0.000155548	GSBRNA2T00148047001	NA	CDX88498	AT1G79010	AT1G79010	NADH dehydrogenase [ubiquinone] iron-sulfur protein 8-A, mitochondrial [Source:UniProtKB/Swiss-Prot;Acc:Q42599]
BnaC03g76510D	33.199	2.33515	0.471073	4.9571	7.15549e-07	8.03092e-05	GSBRNA2T00026085001	NA	CDY59443	NA	NA	NA
BnaC06g38510D	115.716	2.32967	0.332347	7.00976	2.38725e-12	7.89768e-10	GSBRNA2T00147940001	NA	CDX88407	FLZ6	AT1G78020	FCS-Like Zinc finger 6 [Source:UniProtKB/Swiss-Prot;Acc:Q9SGZ8]
BnaC03g56900D	133.957	2.32826	0.359335	6.47936	9.21138e-11	2.32992e-08	GSBRNA2T00057032001	NA	CDY34590	CYP71B2	AT1G13080	Cytochrome P450 71B2 [Source:UniProtKB/Swiss-Prot;Acc:O65788]
BnaC09g18440D	32.293	2.29776	0.544456	4.22029	2.43992e-05	0.00158103	GSBRNA2T00041898001	NA	CDY29118	AT5G44390	AT5G44390	Berberine bridge enzyme-like 25 [Source:UniProtKB/Swiss-Prot;Acc:Q9FKU9]
BnaA04g29580D	6.2808	2.29377	0.626899	3.65892	0.000253283	0.00983073	GSBRNA2T00017009001	NA	CDY55535	RPL7AB	AT3G62870	60S ribosomal protein L7a-2 [Source:UniProtKB/Swiss-Prot;Acc:Q9LZH9]
BnaC09g05560D	20.8556	2.26386	0.359836	6.29136	3.1469e-10	7.33749e-08	GSBRNA2T00146179001	NA	CDX87241	AHL6	AT5G62260	AT-hook motif nuclear-localized protein 6 [Source:UniProtKB/Swiss-Prot;Acc:Q9LVB0]
BnaA07g14830D	316.695	2.26025	0.390735	5.7846	7.26845e-09	1.31223e-06	GSBRNA2T00098545001	NA	CDX67443	NA	NA	NA
BnaA05g33170D	70.5273	2.23498	0.215093	10.3907	2.73246e-25	2.39804e-22	GSBRNA2T00092893001	NA	CDY49355	NA	NA	NA
BnaC03g38940D	23.5905	2.22571	0.361363	6.15921	7.31079e-10	1.57664e-07	GSBRNA2T00123766001	NA	CDX75811	PCMP-H86	AT3G15130	Putative pentatricopeptide repeat-containing protein At3g15130 [Source:UniProtKB/Swiss-Prot;Acc:P0C898]
BnaAnng10690D	434.535	2.21616	0.14657	15.1201	1.19311e-51	2.89962e-48	GSBRNA2T00097449001	NA	CDY50762	ZDS1	AT3G04870	Zeta-carotene desaturase, chloroplastic/chromoplastic [Source:UniProtKB/Swiss-Prot;Acc:Q38893]
BnaA03g51550D	34.9184	2.2115	0.49727	4.4473	8.6958e-06	0.000687698	GSBRNA2T00077728001	NA	CDY13437	NA	NA	NA
BnaA07g23760D	29.9774	2.20852	0.374673	5.89452	3.7577e-09	7.13039e-07	GSBRNA2T00099638001	NA	CDX68336	PXG4	AT1G70670	Probable peroxygenase 4 [Source:UniProtKB/Swiss-Prot;Acc:Q9CAB7]
BnaC07g33890D	301.331	2.1703	0.540265	4.01709	5.89201e-05	0.00319574	GSBRNA2T00031339001	NA	CDY09672	ATCSLA01	AT4G16590	cellulose synthase-like A01 [Source:TAIR;Acc:AT4G16590]
BnaC08g32460D	203.224	2.16931	0.270197	8.02862	9.8579e-16	4.64502e-13	GSBRNA2T00127133001	NA	CDX76660	BGLU7	AT3G62740	Beta-glucosidase 7 [Source:UniProtKB/Swiss-Prot;Acc:Q9LZJ1]
BnaA04g17640D	16.5386	2.16711	0.498504	4.34723	1.37869e-05	0.0010083	GSBRNA2T00043426001	106348392	CDY29663	NA	NA	NA
BnaA05g30550D	484.23	2.1585	0.146895	14.6942	7.02057e-49	1.43102e-45	GSBRNA2T00027033001	NA	CDY24656	RH50	AT3G06980	DEAD-box ATP-dependent RNA helicase 50 [Source:UniProtKB/Swiss-Prot;Acc:Q8GUG7]
BnaA05g30560D	22.4365	2.15207	0.554251	3.88285	0.00010324	0.00497599	GSBRNA2T00027034001	NA	CDY24657	AT3G06970	AT3G06970	RNA recognition motif-containing protein [Source:UniProtKB/TrEMBL;Acc:Q1PES4]
BnaC06g28380D	19.1565	2.13354	0.418807	5.09432	3.50001e-07	4.25305e-05	GSBRNA2T00112944001	NA	CDY01798	AT1G67300	AT1G67300	Major facilitator superfamily protein [Source:UniProtKB/TrEMBL;Acc:F4HRU5]
BnaA07g12510D	36.6925	2.12104	0.235116	9.02126	1.85939e-19	1.23675e-16	GSBRNA2T00081674001	NA	CDY45239	AT2G25500	AT2G25500	At2g25500 [Source:UniProtKB/TrEMBL;Acc:Q9SKJ9]
BnaC06g31880D	8.80677	2.1107	0.489251	4.31414	1.60223e-05	0.00113627	GSBRNA2T00049647001	106406444	CDY11551	AT1G70740	AT1G70740	At1g70740 [Source:UniProtKB/TrEMBL;Acc:B4F7N6]
BnaA04g26110D	10.6973	2.11027	0.46189	4.56877	4.90599e-06	0.000421769	GSBRNA2T00063238001	NA	CDY37033	NA	NA	NA
BnaA06g00380D	90.3187	2.10723	0.420663	5.0093	5.46274e-07	6.31041e-05	GSBRNA2T00024570001	106350973	CDY24040	AGP21	AT1G55330	ATAGP21 [Source:UniProtKB/TrEMBL;Acc:A0A178W6X6]
BnaC09g04620D	71.7944	2.10372	0.503321	4.17968	2.9192e-05	0.00184458	GSBRNA2T00146063001	NA	CDX87147	SLAH3	AT5G24030	S-type anion channel SLAH3 [Source:UniProtKB/Swiss-Prot;Acc:Q9FLV9]
BnaC09g05810D	134.305	2.09593	0.456091	4.59543	4.31864e-06	0.00037958	GSBRNA2T00146213001	NA	CDX87266	NPF2.11	AT5G62680	GTR2 [Source:UniProtKB/TrEMBL;Acc:A0A178UEQ7]
BnaA07g18430D	34.6984	2.08923	0.438695	4.76237	1.91337e-06	0.000185067	GSBRNA2T00098998001	NA	CDX67803	NLP9	AT3G59580	Protein NLP9 [Source:UniProtKB/Swiss-Prot;Acc:Q9M1B0]
BnaA04g13390D	6.34058	2.08473	0.448083	4.65256	3.27842e-06	0.000299793	GSBRNA2T00032942001	NA	CDY25647	MET2	AT4G08990	DNA (cytosine-5)-methyltransferase 2 [Source:UniProtKB/Swiss-Prot;Acc:Q9M0S8]
BnaC06g19690D	220.156	2.07188	0.381619	5.42919	5.66105e-08	8.20436e-06	GSBRNA2T00132014001	NA	CDX79334	WAKL10	AT1G79680	Wall-associated receptor kinase-like 10 [Source:UniProtKB/Swiss-Prot;Acc:Q8VYA3]
BnaA03g33750D	22.3902	2.06245	0.309034	6.67387	2.49139e-11	7.15573e-09	GSBRNA2T00137584001	NA	CDX82446	PCMP-H86	AT3G15130	Putative pentatricopeptide repeat-containing protein At3g15130 [Source:UniProtKB/Swiss-Prot;Acc:P0C898]
BnaA04g27030D	25.2077	2.05396	0.266734	7.7004	1.35636e-14	5.56531e-12	GSBRNA2T00003366001	NA	CDY51426	NA	NA	NA
BnaA09g55360D	16.4518	2.02504	0.4785	4.23205	2.31568e-05	0.00152103	GSBRNA2T00092650001	106385233	CDY49257	PAR2	AT3G58850	Transcription factor PAR2 [Source:UniProtKB/Swiss-Prot;Acc:Q9LXR7]
BnaC03g01850D	198.11	2.0129	0.495129	4.06542	4.7947e-05	0.00272339	GSBRNA2T00134343001	NA	CDX80931	NAS1	AT5G04950	Nicotianamine synthase 1 [Source:UniProtKB/Swiss-Prot;Acc:Q9FF79]
BnaCnng10480D	16.3673	2.01003	0.453278	4.43443	9.23161e-06	0.00072463	GSBRNA2T00073000001	NA	CDY41412	AT5G03990	AT5G03990	FK506-binding-like protein [Source:UniProtKB/TrEMBL;Acc:Q93XY4]
BnaA05g32920D	160.747	2.00667	0.171903	11.6732	1.74638e-31	1.93597e-28	GSBRNA2T00092867001	NA	CDY49330	THA2	AT3G04520	Probable low-specificity L-threonine aldolase 2 [Source:UniProtKB/Swiss-Prot;Acc:Q9FPH3]
BnaA07g14910D	15.1167	2.00524	0.518316	3.86877	0.000109388	0.00521267	GSBRNA2T00098554001	NA	CDX67451	NA	NA	NA
BnaA07g20290D	32.2768	1.99124	0.276699	7.1964	6.18224e-13	2.15825e-10	GSBRNA2T00099205001	NA	CDX67989	PGK3	AT1G79550	Phosphoglycerate kinase [Source:UniProtKB/TrEMBL;Acc:A0A178WHC3]
BnaA04g16960D	40.7171	1.98344	0.424214	4.67555	2.93166e-06	0.000271621	GSBRNA2T00050411001	NA	CDY31760	AT2G07240	AT2G07240	Cysteine-type peptidase [Source:UniProtKB/TrEMBL;Acc:F4IK98]
BnaA09g13190D	115.339	1.98008	0.36463	5.43039	5.62319e-08	8.16824e-06	GSBRNA2T00070646001	106349044	CDY12955	FMO GS-OX2	AT1G62540	flavin-monooxygenase glucosinolate S-oxygenase 2 [Source:TAIR;Acc:AT1G62540]
BnaA07g19410D	6.91996	1.97609	0.490587	4.02802	5.62484e-05	0.00307992	GSBRNA2T00099107001	NA	CDX67901	ATL5	AT3G62690	RING-H2 zinc finger protein ATL5 [Source:UniProtKB/TrEMBL;Acc:Q0WRF5]
BnaA07g16440D	375.256	1.97456	0.363956	5.42527	5.78682e-08	8.34834e-06	GSBRNA2T00098750001	NA	CDX67604	DJ1F	AT3G54600	DJ-1 protein homolog F [Source:UniProtKB/Swiss-Prot;Acc:Q9M1G8]
BnaA07g38220D	129.538	1.96277	0.221674	8.85428	8.42291e-19	5.26958e-16	GSBRNA2T00011683001	NA	CDY53914	AT3G61540	AT3G61540	AT3g61540/F2A19_140 [Source:UniProtKB/TrEMBL;Acc:Q9M314]
BnaAnng37140D	17.4818	1.94706	0.426726	4.5628	5.04762e-06	0.000431012	GSBRNA2T00014375001	NA	CDY71362	AT2G24830	AT2G24830	Zinc finger CCCH domain-containing protein 22 [Source:UniProtKB/Swiss-Prot;Acc:Q9SK49]
BnaA09g33130D	771.863	1.94704	0.35501	5.48446	4.14728e-08	6.19523e-06	GSBRNA2T00129414001	NA	CDX78118	ACA1	AT3G52720	Alpha carbonic anhydrase 1, chloroplastic [Source:UniProtKB/Swiss-Prot;Acc:O04846]
BnaA07g16410D	92.4478	1.94051	0.286132	6.78188	1.18626e-11	3.58648e-09	GSBRNA2T00098747001	NA	CDX67601	PYRE-F	AT3G54470	Uridine 5'-monophosphate synthase [Source:UniProtKB/Swiss-Prot;Acc:Q42586]
BnaA09g25760D	82.44	1.93303	0.44204	4.37298	1.22563e-05	0.000917594	GSBRNA2T00113797001	NA	CDY02326	AT1G30760	AT1G30760	FAD-binding Berberine family protein [Source:TAIR;Acc:AT1G30760]
BnaA01g06230D	21.1502	1.91904	0.31088	6.17291	6.70424e-10	1.46584e-07	GSBRNA2T00039955001	NA	CDY28226	AT4G30900	AT4G30900	DNAse I-like superfamily protein [Source:UniProtKB/TrEMBL;Acc:F4JR41]
BnaC09g27860D	46.4526	1.90898	0.354699	5.38199	7.36661e-08	1.03671e-05	GSBRNA2T00108748001	NA	CDX99919	TPPA	AT5G51460	Trehalose 6-phosphate phosphatase [Source:UniProtKB/TrEMBL;Acc:A0A178UCG0]
BnaA02g11920D	22.964	1.89885	0.482007	3.93946	8.16645e-05	0.00411866	GSBRNA2T00090925001	NA	CDY16388	AT1G65090	AT1G65090	unknown protein; BEST Arabidopsis thaliana protein match is: unknown protein (TAIR:AT5G36100.1); Ha. [Source:TAIR;Acc:AT1G65090]
BnaC06g25000D	44.8007	1.89036	0.326371	5.79206	6.9528e-09	1.25884e-06	GSBRNA2T00022174001	106446510	CDY23531	AT1G70000	AT1G70000	At1g70000 [Source:UniProtKB/TrEMBL;Acc:O04544]
BnaA09g22580D	14.9323	1.88444	0.482472	3.9058	9.39133e-05	0.00460015	GSBRNA2T00145638001	NA	CDX86868	BASS1	AT1G78560	Probable sodium/metabolite cotransporter BASS1, chloroplastic [Source:UniProtKB/Swiss-Prot;Acc:Q93YR2]
BnaA06g35450D	1482.73	1.88054	0.268332	7.00826	2.41292e-12	7.94103e-10	GSBRNA2T00001951001	NA	CDY17726	TDT	AT5G47560	Tonoplast dicarboxylate transporter [Source:UniProtKB/Swiss-Prot;Acc:Q8LG88]
BnaA01g10530D	67.0379	1.88021	0.338749	5.55046	2.84924e-08	4.43443e-06	GSBRNA2T00131506001	NA	CDX78986	AT4G20320	AT4G20320	CTP synthase [Source:UniProtKB/TrEMBL;Acc:Q0WRY1]
BnaCnng03340D	23.9024	1.87592	0.350494	5.3522	8.68891e-08	1.19877e-05	GSBRNA2T00032353001	106409030	CDY10433	AT5G02710	AT5G02710	At5g02710 [Source:UniProtKB/TrEMBL;Acc:Q9LZ14]
BnaC03g35770D	319.501	1.86791	0.372815	5.01029	5.43489e-07	6.28974e-05	GSBRNA2T00125154001	NA	CDY07946	OMR1	AT3G10050	Threonine dehydratase [Source:UniProtKB/TrEMBL;Acc:A0A178VHF4]
BnaC08g03340D	528.132	1.84483	0.340928	5.41121	6.26004e-08	8.9696e-06	GSBRNA2T00128015001	NA	CDX77289	AT1G48750	AT1G48750	Bifunctional inhibitor/lipid-transfer protein/seed storage 2S albumin superfamily protein [Source:UniProtKB/TrEMBL;Acc:Q94AQ3]
BnaC03g75460D	20.5631	1.83756	0.473576	3.88019	0.000104376	0.00502311	GSBRNA2T00014987001	NA	CDY55023	NA	NA	NA
BnaC06g28390D	10.7554	1.83596	0.442035	4.15342	3.2754e-05	0.00203096	GSBRNA2T00112945001	NA	CDY01799	CAMTA4	AT1G67310	Calmodulin-binding transcription activator 4 [Source:UniProtKB/Swiss-Prot;Acc:Q9FYG2]
BnaC03g31810D	11.7777	1.832	0.489825	3.74012	0.000183934	0.00775862	GSBRNA2T00153503001	NA	CDX91879	AT4G01130	AT4G01130	GDSL esterase/lipase At4g01130 [Source:UniProtKB/Swiss-Prot;Acc:Q9M153]
BnaAnng25450D	16.567	1.82997	0.323444	5.65776	1.53364e-08	2.54351e-06	GSBRNA2T00067601001	NA	CDY67875	NA	NA	NA
BnaC01g40310D	19.9964	1.82948	0.464918	3.93506	8.31763e-05	0.00417454	GSBRNA2T00044496001	NA	CDY29977	NA	NA	NA
BnaCnng10710D	2089	1.79662	0.452597	3.96957	7.20027e-05	0.00373393	GSBRNA2T00075697001	106434407	CDY42936	NA	NA	NA
BnaA06g26710D	154.115	1.79513	0.43351	4.14093	3.45898e-05	0.00211994	GSBRNA2T00147503001	NA	CDX88080	SQP2	AT5G24140	squalene monooxygenase 2 [Source:TAIR;Acc:AT5G24140]
BnaC02g01960D	231.397	1.79021	0.456884	3.91829	8.91782e-05	0.0044196	GSBRNA2T00078617001	106401956	CDY14079	ABCG22	AT5G06530	ABC transporter G family member 22 [Source:UniProtKB/Swiss-Prot;Acc:Q93YS4]
BnaC09g07050D	71.1494	1.77742	0.480121	3.70202	0.000213889	0.0087195	GSBRNA2T00134820001	NA	CDX81294	AT5G65660	AT5G65660	Uncharacterized protein At5g65660 [Source:UniProtKB/Swiss-Prot;Acc:Q9LSK9]
BnaA07g15480D	410.894	1.77088	0.199732	8.86626	7.56426e-19	4.77971e-16	GSBRNA2T00098628001	NA	CDX67508	NA	NA	NA
BnaA07g33680D	3567.5	1.76674	0.334992	5.27399	1.33493e-07	1.76837e-05	GSBRNA2T00146497001	NA	CDX87505	NIA1	AT1G77760	Nitrate reductase [Source:UniProtKB/TrEMBL;Acc:A0A178WBR8]
BnaC07g17760D	12.1509	1.76608	0.434428	4.0653	4.797e-05	0.00272339	GSBRNA2T00158219001	NA	CDX94767	NA	NA	NA
BnaA09g35560D	259.096	1.75197	0.314871	5.56407	2.63551e-08	4.13232e-06	GSBRNA2T00037120001	NA	CDY27246	FER3	AT3G56090	Ferritin-3, chloroplastic [Source:UniProtKB/Swiss-Prot;Acc:Q9LYN2]
BnaA07g35790D	17.1665	1.74443	0.439462	3.96947	7.20337e-05	0.00373393	GSBRNA2T00146256001	NA	CDX87294	AT1G80120	AT1G80120	Protein LURP-one-related 5 [Source:UniProtKB/Swiss-Prot;Acc:Q9SSC7]
BnaA09g33840D	52.9802	1.73975	0.458268	3.79637	0.000146832	0.00653383	GSBRNA2T00129502001	NA	CDX78189	DAPF	AT3G53580	Diaminopimelate epimerase, chloroplastic [Source:UniProtKB/Swiss-Prot;Acc:Q9LFG2]
BnaA09g42270D	31.4338	1.72991	0.467546	3.69999	0.000215608	0.00876132	GSBRNA2T00093024001	106371340	CDY49440	GT7	AT2G22900	Putative glycosyltransferase 7 [Source:UniProtKB/Swiss-Prot;Acc:O81007]
BnaAnng10750D	372.1	1.72405	0.205145	8.40406	4.31302e-17	2.34941e-14	GSBRNA2T00097457001	NA	CDY50768	CYSD1	AT3G04940	Bifunctional L-3-cyanoalanine synthase/cysteine synthase D1 [Source:UniProtKB/Swiss-Prot;Acc:Q9S6Z7]
BnaC07g31150D	20.0146	1.7086	0.466691	3.66108	0.000251153	0.00980226	GSBRNA2T00021545001	NA	CDY23072	AT5G61290	AT5G61290	Flavin-containing monooxygenase FMO GS-OX-like 8 [Source:UniProtKB/Swiss-Prot;Acc:Q9FLK4]
BnaC08g15530D	247.453	1.69917	0.161577	10.5162	7.27562e-26	6.66278e-23	GSBRNA2T00047411001	NA	CDY31258	NA	NA	NA
BnaC06g43790D	54.9344	1.69178	0.393234	4.30222	1.69095e-05	0.00119117	GSBRNA2T00020680001	NA	CDY71842	PATL1	AT1G72150	Patellin-1 [Source:UniProtKB/Swiss-Prot;Acc:Q56WK6]
BnaA07g20960D	29.4136	1.68407	0.336075	5.011	5.4148e-07	6.27799e-05	GSBRNA2T00099284001	NA	CDX68056	AT1G77530	AT1G77530	O-methyltransferase family protein [Source:UniProtKB/TrEMBL;Acc:Q9CAQ3]
BnaA07g19080D	86.587	1.68254	0.374026	4.49846	6.84474e-06	0.000561987	GSBRNA2T00099068001	NA	CDX67868	AT3G61820	AT3G61820	Eukaryotic aspartyl protease family protein [Source:UniProtKB/TrEMBL;Acc:Q9M356]
BnaC06g32150D	10.5162	1.67549	0.453756	3.6925	0.000222057	0.00895997	GSBRNA2T00103146001	NA	CDX72767	FAB1C	AT1G71010	Putative 1-phosphatidylinositol-3-phosphate 5-kinase FAB1C [Source:UniProtKB/Swiss-Prot;Acc:Q9SSJ8]
BnaA07g16670D	256.964	1.65704	0.285192	5.81026	6.23765e-09	1.13915e-06	GSBRNA2T00098783001	NA	CDX67627	SUE4	AT3G55880	Alpha/beta hydrolase related protein [Source:UniProtKB/TrEMBL;Acc:Q8L7D8]
BnaCnng02760D	23.425	1.65439	0.283406	5.83754	5.29786e-09	9.84592e-07	GSBRNA2T00032277001	106425288	CDY10375	RABC2A	AT5G03530	RABC2A [Source:UniProtKB/TrEMBL;Acc:A0A178UJG3]
BnaC07g29500D	7.80526	1.63666	0.418574	3.91008	9.22674e-05	0.00453358	GSBRNA2T00133593001	NA	CDX80494	NA	NA	NA
BnaC06g32010D	94.7469	1.63295	0.386652	4.2233	2.40751e-05	0.00156347	GSBRNA2T00103129001	NA	CDX72753	MLP43	AT1G70890	MLP-like protein 43 [Source:UniProtKB/Swiss-Prot;Acc:Q9SSK5]
BnaA03g01570D	278.163	1.6282	0.423356	3.84593	0.000120098	0.00560055	GSBRNA2T00049365001	NA	CDY11321	NAS1	AT5G04950	Nicotianamine synthase 1 [Source:UniProtKB/Swiss-Prot;Acc:Q9FF79]
BnaA06g14660D	32.4924	1.62643	0.435247	3.73681	0.000186371	0.00783224	GSBRNA2T00043192001	NA	CDY29504	ATL80	AT1G20823	RING-H2 finger protein ATL80 [Source:UniProtKB/Swiss-Prot;Acc:Q9LM69]
BnaC08g36300D	217.97	1.62365	0.394041	4.12051	3.78039e-05	0.00226049	GSBRNA2T00136946001	NA	CDX81971	NA	NA	NA
BnaA07g33690D	5509.37	1.61697	0.337937	4.78483	1.71133e-06	0.000168698	GSBRNA2T00146496001	NA	CDX87504	NA	NA	NA
BnaA06g32380D	109.678	1.60324	0.401441	3.99372	6.50444e-05	0.00344223	GSBRNA2T00078110001	NA	CDY13685	CLC-B	AT3G27170	CLC-B [Source:UniProtKB/TrEMBL;Acc:A0A178VKG6]
BnaC06g37630D	16.0332	1.60211	0.376123	4.25955	2.04839e-05	0.00137989	GSBRNA2T00147825001	NA	CDX88319	LSM3B	AT1G76860	LSM3B [Source:UniProtKB/TrEMBL;Acc:A0A178WQ75]
BnaA10g29560D	530.952	1.59204	0.333481	4.77402	1.80588e-06	0.000176435	GSBRNA2T00004950001	NA	CDY52127	AT5G58770	AT5G58770	Dehydrodolichyl diphosphate synthase 2 [Source:UniProtKB/Swiss-Prot;Acc:Q56Y11]
BnaA07g20210D	113.168	1.57224	0.236473	6.64871	2.95676e-11	8.45393e-09	GSBRNA2T00099194001	NA	CDX67981	NUDT3	AT1G79690	NUDT3 [Source:UniProtKB/TrEMBL;Acc:A0A178WDC8]
BnaCnng24750D	18.1243	1.56862	0.278926	5.62378	1.86827e-08	3.02697e-06	GSBRNA2T00010332001	NA	CDY53290	AT1G72880	AT1G72880	At1g72880 [Source:UniProtKB/TrEMBL;Acc:Q84MD7]
BnaCnng10190D	67.7836	1.56651	0.178007	8.80029	1.36465e-18	8.3718e-16	GSBRNA2T00072965001	NA	CDY41383	NA	NA	NA
BnaC03g72060D	16.3081	1.56281	0.426498	3.66429	0.00024803	0.00972241	GSBRNA2T00026177001	NA	CDY59483	AKR4C9	AT2G37770	NADPH-dependent aldo-keto reductase, chloroplastic [Source:UniProtKB/Swiss-Prot;Acc:Q0PGJ6]
BnaC07g10980D	91.6672	1.56039	0.329392	4.73719	2.16702e-06	0.00020747	GSBRNA2T00117354001	NA	CDY03873	ZFP7	AT1G24625	ZFP7 [Source:UniProtKB/TrEMBL;Acc:A0A384LI11]
BnaC02g39660D	36.462	1.5545	0.372737	4.1705	3.03926e-05	0.0019052	GSBRNA2T00028876001	106368379	CDY25042	SFP1	AT5G27350	Sugar transporter ERD6-like 17 [Source:UniProtKB/Swiss-Prot;Acc:Q94CI7]
BnaA09g14060D	37.9919	1.55042	0.322636	4.80549	1.54371e-06	0.000154098	GSBRNA2T00070524001	NA	CDY12868	NA	NA	NA
BnaA02g07470D	39.2777	1.54763	0.387407	3.99484	6.47371e-05	0.00343172	GSBRNA2T00052728001	NA	CDY32685	AT5G58770	AT5G58770	Dehydrodolichyl diphosphate synthase 2 [Source:UniProtKB/Swiss-Prot;Acc:Q56Y11]
BnaA09g30560D	9.05532	1.54395	0.413045	3.73797	0.000185515	0.00780967	GSBRNA2T00015739001	106451248	CDY21371	NPF5.16	AT1G22550	Protein NRT1/ PTR FAMILY 5.16 [Source:UniProtKB/Swiss-Prot;Acc:Q9SK96]
BnaC09g18480D	66.6282	1.53973	0.402078	3.82943	0.000128438	0.00591958	GSBRNA2T00041907001	NA	CDY29122	AT5G44390	AT5G44390	Berberine bridge enzyme-like 25 [Source:UniProtKB/Swiss-Prot;Acc:Q9FKU9]
BnaC08g44070D	113.684	1.5372	0.358316	4.29006	1.78622e-05	0.0012403	GSBRNA2T00031834001	NA	CDY10044	GLR3.4	AT1G05200	Glutamate receptor [Source:UniProtKB/TrEMBL;Acc:Q53YX3]
BnaA08g19770D	18.7264	1.53601	0.365031	4.20789	2.57766e-05	0.00166032	GSBRNA2T00034119001	NA	CDY61627	BGLU40	AT1G26560	Beta-glucosidase 40 [Source:UniProtKB/Swiss-Prot;Acc:Q9FZE0]
BnaA06g11510D	56.7154	1.53539	0.335614	4.57486	4.76529e-06	0.00041079	GSBRNA2T00034940001	106346708	CDY26266	GSTU25	AT1G17180	Glutathione S-transferase U25 [Source:UniProtKB/Swiss-Prot;Acc:Q9SHH7]
BnaA04g27070D	37.507	1.52924	0.412993	3.70283	0.000213208	0.00870295	GSBRNA2T00003370001	NA	CDY51430	PME20	AT2G47550	Probable pectinesterase/pectinesterase inhibitor 20 [Source:UniProtKB/Swiss-Prot;Acc:O22256]
BnaA01g12930D	235.293	1.52613	0.410714	3.71581	0.000202558	0.00833824	GSBRNA2T00072669001	NA	CDY41246	CRK10	AT4G23180	Cysteine-rich receptor-like protein kinase 10 [Source:UniProtKB/Swiss-Prot;Acc:Q8GYA4]
BnaCnng56890D	587.252	1.51892	0.298695	5.0852	3.67231e-07	4.41003e-05	GSBRNA2T00067651001	106440564	CDY67904	AT5G58770	AT5G58770	Dehydrodolichyl diphosphate synthase 2 [Source:UniProtKB/Swiss-Prot;Acc:Q56Y11]
BnaC04g21080D	51.5328	1.51589	0.39801	3.80868	0.000139712	0.00628784	GSBRNA2T00156781001	NA	CDX93949	GRXS6	AT3G62930	Monothiol glutaredoxin-S6 [Source:UniProtKB/Swiss-Prot;Acc:Q9LYC8]
BnaC06g31940D	38.9139	1.51331	0.404157	3.74436	0.000180858	0.00764929	GSBRNA2T00049638001	106406643	CDY11545	AT1G70780	AT1G70780	At1g70780/F5A18_4 [Source:UniProtKB/TrEMBL;Acc:Q9S812]
BnaA01g12570D	193.359	1.51289	0.235414	6.42649	1.3058e-10	3.21055e-08	GSBRNA2T00072709001	NA	CDY41282	SGR1	AT4G22920	Protein STAY-GREEN 1, chloroplastic [Source:UniProtKB/Swiss-Prot;Acc:O82741]
BnaC04g42530D	69.9075	1.51282	0.311982	4.84907	1.24042e-06	0.000127446	GSBRNA2T00085665001	106380487	CDY15370	UGT74C1	AT2G31790	Glycosyltransferase (Fragment) [Source:UniProtKB/TrEMBL;Acc:W8Q6Z8]
BnaA08g06660D	26.199	1.51243	0.368373	4.1057	4.03095e-05	0.00236937	GSBRNA2T00081138001	NA	CDY44966	AT1G33170	AT1G33170	Probable methyltransferase PMT18 [Source:UniProtKB/Swiss-Prot;Acc:Q9C884]
BnaA07g16180D	41.1864	1.51162	0.360249	4.19606	2.71603e-05	0.0017431	GSBRNA2T00098715001	NA	CDX67578	NPF5.7	AT3G53960	Protein NRT1/ PTR FAMILY 5.7 [Source:UniProtKB/Swiss-Prot;Acc:Q9M331]
BnaCnng40340D	24.9612	1.51135	0.305605	4.94542	7.59786e-07	8.45235e-05	GSBRNA2T00036326001	NA	CDY62481	NA	NA	NA
BnaC05g10480D	1315.25	1.51122	0.296351	5.09944	3.40667e-07	4.14761e-05	GSBRNA2T00067751001	106401494	CDY39331	APY3	AT1G14240	Probable apyrase 3 [Source:UniProtKB/Swiss-Prot;Acc:Q9XI62]
BnaA07g38350D	63.2219	1.5033	0.365013	4.11848	3.81385e-05	0.00227135	GSBRNA2T00022543001	NA	CDY57695	PPR596	AT1G80270	PPR596 [Source:UniProtKB/TrEMBL;Acc:A0A178W3Z6]
BnaA04g26270D	490.99	1.50277	0.252488	5.95185	2.65124e-09	5.21889e-07	GSBRNA2T00063258001	106452162	CDY37049	CYP76C6	AT1G33720	Cytochrome P450, family 76, subfamily C, polypeptide 6 [Source:UniProtKB/TrEMBL;Acc:Q9LQ25]
BnaCnng59210D	124.252	1.49413	0.344789	4.33345	1.46789e-05	0.00106004	GSBRNA2T00074806001	NA	CDY68489	SR1IP1	AT5G67385	BTB/POZ domain-containing protein SR1IP1 [Source:UniProtKB/Swiss-Prot;Acc:Q66GP0]
BnaC02g43800D	84.7775	1.48501	0.40406	3.67521	0.000237654	0.00943272	GSBRNA2T00055792001	NA	CDY33957	AT5G65480	AT5G65480	AT5g65480/K19O4_1 [Source:UniProtKB/TrEMBL;Acc:Q9LSM6]
BnaCnng38400D	26.2274	1.47642	0.248954	5.93052	3.01982e-09	5.8894e-07	GSBRNA2T00034283001	NA	CDY61738	NA	NA	NA
BnaC09g50810D	19.5213	1.47368	0.285863	5.1552	2.53355e-07	3.1827e-05	GSBRNA2T00080939001	106433103	CDY44881	OFP13	AT5G04820	Transcription repressor OFP13 [Source:UniProtKB/Swiss-Prot;Acc:Q9FMC8]
BnaC05g51310D	108.769	1.47015	0.394036	3.73101	0.000190711	0.00798585	GSBRNA2T00014750001	NA	CDY54842	SBT3.4	AT1G32950	Subtilisin-like protease SBT3.4 [Source:UniProtKB/Swiss-Prot;Acc:F4HPF1]
BnaCnng40330D	12.5651	1.4604	0.398664	3.66323	0.000249055	0.0097505	GSBRNA2T00036325001	NA	CDY62480	NA	NA	NA
BnaAnng14500D	68.7366	1.45995	0.329754	4.42738	9.53852e-06	0.00074594	GSBRNA2T00022215001	NA	CDY57435	AT5G67390	AT5G67390	At5g67390 [Source:UniProtKB/TrEMBL;Acc:Q9FN13]
BnaCnng04240D	69.9307	1.4588	0.389753	3.74289	0.000181913	0.00768139	GSBRNA2T00085070001	NA	CDY15021	MLO6	AT1G61560	MLO-like protein 6 [Source:UniProtKB/Swiss-Prot;Acc:Q94KB7]
BnaA07g16390D	13.8685	1.45822	0.354661	4.1116	3.92925e-05	0.00232038	GSBRNA2T00098744001	NA	CDX67599	AT3G49645	AT3G49645	FAD-binding protein [Source:UniProtKB/TrEMBL;Acc:A0A1I9LMB9]
BnaA06g05020D	161.01	1.45578	0.393396	3.70056	0.000215128	0.00874742	GSBRNA2T00156222001	NA	CDX93546	PPCK1	AT1G08650	Phosphoenolpyruvate carboxylase kinase 1 [Source:UniProtKB/Swiss-Prot;Acc:Q9SPK4]
BnaC06g31830D	626.387	1.45425	0.249646	5.82527	5.70199e-09	1.0535e-06	GSBRNA2T00049652001	NA	CDY11556	NA	NA	NA
BnaA09g51600D	46.0545	1.45388	0.261506	5.55962	2.70363e-08	4.2182e-06	GSBRNA2T00087789001	NA	CDY69447	NA	NA	NA
BnaA07g15580D	14.9426	1.45222	0.350356	4.14499	3.39835e-05	0.00208844	GSBRNA2T00098640001	NA	CDX67518	AT5G41960	AT5G41960	At5g41960 [Source:UniProtKB/TrEMBL;Acc:Q9FHY7]
BnaC03g40670D	95.7587	1.44629	0.289293	4.99938	5.75152e-07	6.60776e-05	GSBRNA2T00124029001	NA	CDX75984	WNK6	AT3G18750	Probable serine/threonine-protein kinase WNK6 [Source:UniProtKB/Swiss-Prot;Acc:Q8S8Y8]
BnaCnng72210D	294.487	1.44582	0.327456	4.41531	1.00868e-05	0.000781081	GSBRNA2T00013871001	106352724	CDY71288	PSY2	AT3G47295	Protein PSY2 [Source:UniProtKB/Swiss-Prot;Acc:Q8LE92]
BnaA06g13670D	244.924	1.44511	0.292929	4.93331	8.08484e-07	8.86919e-05	GSBRNA2T00043028001	106346955	CDY29429	AT1G19450	AT1G19450	Sugar transporter ERD6-like 4 [Source:UniProtKB/Swiss-Prot;Acc:Q93YP9]
BnaA07g34750D	128.03	1.43031	0.176727	8.09336	5.80393e-16	2.84293e-13	GSBRNA2T00146372001	NA	CDX87398	STR1	AT1G79230	Thiosulfate/3-mercaptopyruvate sulfurtransferase 1, mitochondrial [Source:UniProtKB/Swiss-Prot;Acc:O64530]
BnaA09g40120D	168.411	1.43017	0.256013	5.58633	2.31916e-08	3.68199e-06	GSBRNA2T00049514001	NA	CDY11446	BGLU7	AT3G62740	Beta-glucosidase 7 [Source:UniProtKB/Swiss-Prot;Acc:Q9LZJ1]
BnaA01g12920D	98.9797	1.42733	0.354018	4.03179	5.53528e-05	0.00304672	GSBRNA2T00072670001	NA	CDY41247	NA	NA	NA
BnaA04g24600D	3460.81	1.42474	0.273056	5.21775	1.81111e-07	2.33552e-05	GSBRNA2T00088609001	NA	CDY47982	PPC2	AT2G42600	PPC2 [Source:UniProtKB/TrEMBL;Acc:A0A178VV64]
BnaC02g16910D	13.403	1.41919	0.381496	3.72007	0.000199166	0.00823157	GSBRNA2T00097117001	NA	CDY50594	NA	NA	NA
BnaC05g30740D	345.306	1.41629	0.300785	4.70864	2.49371e-06	0.000236241	GSBRNA2T00079962001	NA	CDY44319	NPF6.4	AT3G21670	Protein NRT1/ PTR FAMILY 6.4 [Source:UniProtKB/Swiss-Prot;Acc:Q9LVE0]
BnaC06g19890D	249.444	1.41503	0.218118	6.48745	8.73039e-11	2.23342e-08	GSBRNA2T00131986001	NA	CDX79314	RGLG4	AT1G79380	E3 ubiquitin-protein ligase RGLG4 [Source:UniProtKB/Swiss-Prot;Acc:Q9SAL0]
BnaC01g11880D	31.2762	1.41233	0.231113	6.11101	9.90046e-10	2.06465e-07	GSBRNA2T00107669001	NA	CDX99364	INDL	AT4G19540	ATP binding protein-like [Source:UniProtKB/TrEMBL;Acc:O49472]
BnaA05g27740D	363.664	1.41197	0.22379	6.30932	2.80255e-10	6.5588e-08	GSBRNA2T00000318001	NA	CDY08538	AT3G11280	AT3G11280	Duplicated homeodomain-like superfamily protein [Source:UniProtKB/TrEMBL;Acc:Q9C773]
BnaA06g26720D	678.195	1.41175	0.364415	3.87402	0.000107057	0.00513255	GSBRNA2T00147504001	NA	CDX88081	SQE5	AT5G24150	Squalene epoxidase 5 [Source:UniProtKB/Swiss-Prot;Acc:O65404]
BnaA07g12640D	85.5924	1.40493	0.189527	7.41281	1.23652e-13	4.62325e-11	GSBRNA2T00081660001	NA	CDY45226	AT5G66420	AT5G66420	AT5G66420 protein [Source:UniProtKB/TrEMBL;Acc:Q9FJZ7]
BnaA07g34770D	412.118	1.4008	0.181938	7.69929	1.36827e-14	5.57796e-12	GSBRNA2T00146370001	NA	CDX87396	NA	NA	NA
BnaCnng03220D	73.861	1.38911	0.175188	7.92926	2.2045e-15	9.8097e-13	GSBRNA2T00032339001	106450521	CDY10421	TOP6A	AT5G02820	DNA topoisomerase 6 subunit A [Source:UniProtKB/TrEMBL;Acc:A0A178UQD3]
BnaCnng58590D	22.6973	1.38439	0.356223	3.88629	0.000101788	0.00490974	GSBRNA2T00073505001	NA	CDY68348	GALS2	AT5G44670	Galactan beta-1,4-galactosyltransferase GALS2 [Source:UniProtKB/Swiss-Prot;Acc:Q9LTZ9]
BnaC07g30860D	11.5048	1.37682	0.369568	3.72549	0.000194938	0.00811059	GSBRNA2T00133420001	NA	CDX80358	AT5G23350	AT5G23350	GEM-like protein 6 [Source:UniProtKB/Swiss-Prot;Acc:Q9FMW6]
BnaA09g16640D	44.3944	1.37449	0.3388	4.05694	4.97192e-05	0.00279258	GSBRNA2T00053125001	NA	CDY32929	CLH2	AT5G43860	Chlorophyllase-2, chloroplastic [Source:UniProtKB/Swiss-Prot;Acc:Q9M7I7]
BnaC08g32210D	1403.75	1.37377	0.263177	5.21995	1.78972e-07	2.31265e-05	GSBRNA2T00127099001	NA	CDX76635	CP12-2	AT3G62410	Calvin cycle protein CP12-2, chloroplastic [Source:UniProtKB/Swiss-Prot;Acc:Q9LZP9]
BnaA01g16260D	155.9	1.37044	0.335045	4.09031	4.30795e-05	0.00249277	GSBRNA2T00149475001	NA	CDX89267	AT4G27190	AT4G27190	Disease resistance protein At4g27190 [Source:UniProtKB/Swiss-Prot;Acc:Q9T048]
BnaCnng21090D	202.251	1.37003	0.348533	3.93085	8.46445e-05	0.00422807	GSBRNA2T00003852001	NA	CDY51617	NA	NA	NA
BnaC06g19710D	31.9089	1.36334	0.267917	5.08868	3.60573e-07	4.34807e-05	GSBRNA2T00132010001	NA	CDX79332	AT1G79640	AT1G79640	Protein kinase superfamily protein [Source:TAIR;Acc:AT1G79640]
BnaCnng62100D	14.6089	1.3564	0.339501	3.99527	6.46206e-05	0.00342842	GSBRNA2T00083490001	NA	CDY69145	OBP3	AT3G55370	OBF-binding protein 3 [Source:UniProtKB/TrEMBL;Acc:F4IWU4]
BnaA05g33360D	189.422	1.3552	0.334688	4.04916	5.1402e-05	0.00285663	GSBRNA2T00003640001	106453216	CDY51536	IPP2	AT3G02780	Isopentenyl-diphosphate Delta-isomerase II, chloroplastic [Source:UniProtKB/Swiss-Prot;Acc:Q42553]
BnaA07g23180D	193.079	1.33788	0.159265	8.40037	4.45068e-17	2.40367e-14	GSBRNA2T00099559001	NA	CDX68278	PATL3	AT1G72160	Patellin-3 [Source:UniProtKB/Swiss-Prot;Acc:Q56Z59]
BnaCnng02640D	59.49	1.33702	0.254319	5.25727	1.46207e-07	1.9247e-05	GSBRNA2T00032264001	NA	CDY10363	AT5G03700	AT5G03700	PAN domain-containing protein At5g03700 [Source:UniProtKB/Swiss-Prot;Acc:Q9LZR8]
BnaC06g36400D	29.5258	1.33675	0.342276	3.90547	9.40433e-05	0.00460295	GSBRNA2T00103685001	NA	CDX73192	AT1G75730	AT1G75730	At1g75730 [Source:UniProtKB/TrEMBL;Acc:A4FVS5]
BnaC01g12070D	24.9109	1.31964	0.253052	5.21491	1.83906e-07	2.36674e-05	GSBRNA2T00138075001	NA	CDX82757	AT4G20350	AT4G20350	Oxidoreductase [Source:UniProtKB/TrEMBL;Acc:Q9SUP1]
BnaC06g31900D	54.1082	1.31757	0.284217	4.6358	3.55559e-06	0.000320958	GSBRNA2T00049643001	106405916	CDY11549	ndhL	AT1G70760	NAD(P)H-quinone oxidoreductase subunit L, chloroplastic [Source:UniProtKB/Swiss-Prot;Acc:Q9CAC5]
BnaC01g41650D	20.5417	1.31094	0.303173	4.32405	1.53189e-05	0.00109872	GSBRNA2T00022554001	NA	CDY57709	NA	NA	NA
BnaC08g05930D	106.647	1.3106	0.267863	4.89278	9.94232e-07	0.000106121	GSBRNA2T00153135001	NA	CDX91674	UGT85A5	AT1G22370	UDP-glycosyltransferase 85A5 [Source:UniProtKB/Swiss-Prot;Acc:Q9LMF0]
BnaA07g34500D	43.2024	1.30587	0.269412	4.84711	1.25274e-06	0.000128295	GSBRNA2T00146400001	NA	CDX87423	AT1G78910	AT1G78910	RNA pseudouridine synthase 3, mitochondrial [Source:UniProtKB/Swiss-Prot;Acc:Q5XET6]
BnaCnng55650D	36.2368	1.3054	0.344339	3.79103	0.000150023	0.00664774	GSBRNA2T00065196001	NA	CDY67610	NA	NA	NA
BnaC04g14150D	62.3445	1.30522	0.307969	4.23814	2.25382e-05	0.00148658	GSBRNA2T00069325001	NA	CDY40187	NA	NA	NA
BnaA07g24510D	404.508	1.30442	0.179971	7.24796	4.231e-13	1.51044e-10	GSBRNA2T00124345001	106353842	CDY07372	CPLS1	AT1G68660	ATP-dependent Clp protease adapter protein CLPS1, chloroplastic [Source:UniProtKB/Swiss-Prot;Acc:Q9SX29]
BnaA01g05990D	171.923	1.30268	0.173264	7.51847	5.54207e-14	2.14842e-11	GSBRNA2T00039985001	NA	CDY28250	AT4G31210	AT4G31210	DNA topoisomerase, type IA, core [Source:UniProtKB/TrEMBL;Acc:F4JRX3]
BnaC02g16720D	658.139	1.30093	0.30193	4.30873	1.64198e-05	0.00116055	GSBRNA2T00076878001	NA	CDY43575	LBD37	AT5G67420	LOB domain-containing protein 37 [Source:UniProtKB/Swiss-Prot;Acc:Q9FN11]
BnaA05g01890D	1447.17	1.2969	0.263981	4.91283	8.97699e-07	9.69638e-05	GSBRNA2T00132829001	NA	CDX79967	DPE2	AT2G40840	4-alpha-glucanotransferase DPE2 [Source:UniProtKB/Swiss-Prot;Acc:Q8RXD9]
BnaC04g49940D	260.993	1.28935	0.246009	5.24107	1.59652e-07	2.09296e-05	GSBRNA2T00022084001	NA	CDY23466	AtVGT1	AT3G03090	D-xylose-proton symporter-like 1 [Source:UniProtKB/Swiss-Prot;Acc:Q8L6Z8]
BnaC09g25750D	184.043	1.28814	0.338002	3.81106	0.000138374	0.00624988	GSBRNA2T00118826001	NA	CDX75107	ndhT	AT4G09350	NAD(P)H-quinone oxidoreductase subunit T, chloroplastic [Source:UniProtKB/Swiss-Prot;Acc:Q9SMS0]
BnaC04g48440D	4712.62	1.28315	0.187858	6.83043	8.46606e-12	2.59686e-09	GSBRNA2T00084729001	NA	CDY14847	PPC2	AT2G42600	PPC2 [Source:UniProtKB/TrEMBL;Acc:A0A178VV64]
BnaC06g23920D	156.642	1.27999	0.313912	4.07755	4.55119e-05	0.00260963	GSBRNA2T00049133001	106406449	CDY11140	AT1G72890	AT1G72890	Disease resistance protein (TIR-NBS class) [Source:UniProtKB/TrEMBL;Acc:F4IF04]
BnaC06g32030D	52.4275	1.27979	0.204166	6.26838	3.64815e-10	8.38253e-08	GSBRNA2T00103131001	NA	CDX72755	AT1G70900	AT1G70900	F15H11.13 protein [Source:UniProtKB/TrEMBL;Acc:Q9SSK4]
BnaAnng02360D	43.1815	1.27895	0.332718	3.84395	0.000121068	0.00563154	GSBRNA2T00005926001	106409126	CDY18771	AT3G05345	AT3G05345	Chaperone DnaJ-domain superfamily protein [Source:UniProtKB/TrEMBL;Acc:F4J794]
BnaA09g35520D	468.934	1.27696	0.281202	4.54109	5.5964e-06	0.000475303	GSBRNA2T00037125001	NA	CDY27250	AT3G56060	AT3G56060	AT3g56060/F18O21_20 [Source:UniProtKB/TrEMBL;Acc:Q93ZK1]
BnaA09g29230D	52.5899	1.2734	0.338325	3.76384	0.000167322	0.00721687	GSBRNA2T00090632001	NA	CDY16189	AT1G26761	AT1G26761	Arabinanase/levansucrase/invertase [Source:UniProtKB/TrEMBL;Acc:Q93ZE3]
BnaC06g37580D	20.8525	1.27052	0.307873	4.12677	3.679e-05	0.00221399	GSBRNA2T00147820001	NA	CDX88314	ATY1	AT1G76760	TY1 [Source:UniProtKB/TrEMBL;Acc:A0A178WE50]
BnaA06g31670D	256.03	1.26806	0.305478	4.15106	3.30934e-05	0.00204786	GSBRNA2T00144598001	NA	CDX86450	AT3G28070	AT3G28070	WAT1-related protein At3g28070 [Source:UniProtKB/Swiss-Prot;Acc:Q8VYZ7]
BnaCnng46610D	17.8565	1.26731	0.312592	4.05421	5.03048e-05	0.00281546	GSBRNA2T00045589001	NA	CDY65313	AT2G17845	AT2G17845	NAD(P)-binding Rossmann-fold superfamily protein [Source:UniProtKB/TrEMBL;Acc:F4IPI3]
BnaC01g19730D	22.8849	1.26633	0.343414	3.68746	0.000226506	0.00910464	GSBRNA2T00069858001	NA	CDY40539	NA	NA	NA
BnaC01g03540D	1546.68	1.26231	0.23865	5.28938	1.2273e-07	1.63265e-05	GSBRNA2T00130880001	NA	CDX69099	AT4G34950	AT4G34950	Major facilitator superfamily protein [Source:UniProtKB/TrEMBL;Acc:Q9SW40]
BnaC06g33240D	78.2678	1.26209	0.232735	5.42285	5.86549e-08	8.44256e-06	GSBRNA2T00103286001	NA	CDX72876	CEPR2	AT1G72180	Receptor protein-tyrosine kinase CEPR2 [Source:UniProtKB/Swiss-Prot;Acc:Q9C7T7]
BnaC06g24770D	41.4451	1.26143	0.28721	4.39202	1.12301e-05	0.000850848	GSBRNA2T00022149001	NA	CDY23508	AXY4	AT1G70230	TBL27 [Source:UniProtKB/TrEMBL;Acc:A0A178WG99]
BnaA09g54780D	27.9468	1.25658	0.339387	3.7025	0.000213487	0.00870872	GSBRNA2T00048330001	106395312	CDY65838	RBL4	AT3G53780	RHOMBOID-like protein 4 [Source:UniProtKB/Swiss-Prot;Acc:F4JBM4]
BnaA01g24020D	88.9335	1.25191	0.258985	4.83392	1.33872e-06	0.000135998	GSBRNA2T00058547001	106453474	CDY35510	BHLH34	AT3G23210	Transcription factor bHLH34 [Source:UniProtKB/Swiss-Prot;Acc:Q9LTC7]
BnaC06g37110D	36.0062	1.2512	0.305605	4.09418	4.2366e-05	0.0024605	GSBRNA2T00147761001	NA	CDX88267	AT1G76380	AT1G76380	At1g76380 [Source:UniProtKB/TrEMBL;Acc:A4FVS4]
BnaA09g15450D	683.196	1.24514	0.27852	4.47057	7.80109e-06	0.000627943	GSBRNA2T00073430001	NA	CDY41717	SDC	AT1G43710	SDC1 [Source:UniProtKB/TrEMBL;Acc:A0A178WA97]
BnaC03g78110D	150.275	1.24438	0.226071	5.50436	3.70507e-08	5.64134e-06	GSBRNA2T00044065001	NA	CDY65038	NA	NA	NA
BnaC06g28140D	19.3307	1.23068	0.318917	3.85895	0.000113875	0.00536979	GSBRNA2T00112904001	NA	CDY01774	AT1G36005	AT1G36005	Receptor-like kinase [Source:UniProtKB/TrEMBL;Acc:A0A1P8AVD0]
BnaA04g29490D	143.199	1.22908	0.305107	4.02834	5.61725e-05	0.00307992	GSBRNA2T00016997001	106436161	CDY55524	CRR6	AT2G47910	Protein CHLORORESPIRATORY REDUCTION 6, chloroplastic [Source:UniProtKB/Swiss-Prot;Acc:O82258]
BnaC02g32010D	163.963	1.22606	0.297924	4.11535	3.86591e-05	0.00229155	GSBRNA2T00146816001	NA	CDX87748	AT5G45960	AT5G45960	GDSL esterase/lipase At5g45960 [Source:UniProtKB/Swiss-Prot;Acc:Q9FJ40]
BnaA04g05920D	54.285	1.22531	0.295854	4.14159	3.44903e-05	0.0021159	GSBRNA2T00021698001	NA	CDY23167	SD17	AT1G65790	Receptor-like serine/threonine-protein kinase SD1-7 [Source:UniProtKB/Swiss-Prot;Acc:Q39086]
BnaC07g21340D	778.151	1.22469	0.251	4.87923	1.06503e-06	0.000112161	GSBRNA2T00115443001	NA	CDY03093	PAP8	AT2G01890	Purple acid phosphatase 8 [Source:UniProtKB/Swiss-Prot;Acc:Q8VYZ2]
BnaA09g54920D	117.105	1.22019	0.312478	3.9049	9.42647e-05	0.00461022	GSBRNA2T00012004001	106382783	CDY54028	RPS21B	AT3G53890	40S ribosomal protein S21-1 [Source:UniProtKB/Swiss-Prot;Acc:Q9M337]
BnaA09g35030D	90.5801	1.21496	0.26167	4.6431	3.43224e-06	0.000310267	GSBRNA2T00069371001	106414264	CDY40221	PBL1	AT3G55450	PBS1-like 1 [Source:UniProtKB/TrEMBL;Acc:F4IWV6]
BnaA01g05840D	1080.8	1.21278	0.137039	8.84993	8.75734e-19	5.42509e-16	GSBRNA2T00040002001	106354725	CDY28265	ABC1K1	AT4G31390	AtACDO1 [Source:UniProtKB/TrEMBL;Acc:A0A178V5V0]
BnaA07g22620D	8747.37	1.21268	0.294862	4.11271	3.91045e-05	0.00231361	GSBRNA2T00099492001	NA	CDX68222	AT1G73600	AT1G73600	S-adenosyl-L-methionine-dependent methyltransferases superfamily protein [Source:TAIR;Acc:AT1G73600]
BnaA07g20370D	214.87	1.20996	0.2978	4.06298	4.84492e-05	0.0027432	GSBRNA2T00099214001	NA	CDX67997	RGLG4	AT1G79380	E3 ubiquitin-protein ligase RGLG4 [Source:UniProtKB/Swiss-Prot;Acc:Q9SAL0]
BnaA05g31990D	347.099	1.20898	0.217405	5.56097	2.68277e-08	4.19601e-06	GSBRNA2T00038596001	NA	CDY27790	AT3G05160	AT3G05160	Sugar transporter ERD6-like 10 [Source:UniProtKB/Swiss-Prot;Acc:Q93Z80]
BnaA07g15410D	61.3255	1.20626	0.225647	5.34576	9.00397e-08	1.23415e-05	GSBRNA2T00098619001	NA	CDX67501	PIAL2	AT5G41580	E4 SUMO-protein ligase PIAL2 [Source:UniProtKB/Swiss-Prot;Acc:F4JYG0]
BnaA05g32160D	151.086	1.20177	0.111803	10.7489	5.99573e-27	5.6546e-24	GSBRNA2T00038615001	106453007	CDY27807	AT3G05000	AT3G05000	Transport protein particle (TRAPP) component [Source:UniProtKB/TrEMBL;Acc:Q9CAW4]
BnaA01g35490D	411.871	1.20121	0.326286	3.68145	0.000231911	0.00925126	GSBRNA2T00053384001	106358604	CDY66332	NA	NA	NA
BnaA07g19320D	1108.3	1.19901	0.217226	5.51965	3.39674e-08	5.20955e-06	GSBRNA2T00099095001	NA	CDX67892	CP12-2	AT3G62410	Calvin cycle protein CP12-2, chloroplastic [Source:UniProtKB/Swiss-Prot;Acc:Q9LZP9]
BnaC03g12530D	236.648	1.18796	0.293904	4.04199	5.29993e-05	0.00292947	GSBRNA2T00024857001	NA	CDY58574	PHOT2	AT5G58140	Phototropin-2 [Source:UniProtKB/Swiss-Prot;Acc:P93025]
BnaA07g18870D	27.2255	1.18238	0.283504	4.1706	3.03798e-05	0.0019052	GSBRNA2T00099045001	NA	CDX67847	AT3G60910	AT3G60910	S-adenosyl-L-methionine-dependent methyltransferases superfamily protein [Source:UniProtKB/TrEMBL;Acc:Q8RXT8]
BnaA07g13010D	98.4611	1.17907	0.235699	5.00244	5.66101e-07	6.52752e-05	GSBRNA2T00118633001	NA	CDY04475	AGO4	AT2G27040	Protein argonaute 4 [Source:UniProtKB/Swiss-Prot;Acc:Q9ZVD5]
BnaA01g31080D	77.3647	1.17797	0.316498	3.72187	0.000197752	0.00819757	GSBRNA2T00060285001	NA	CDY36310	AT3G11280	AT3G11280	Duplicated homeodomain-like superfamily protein [Source:UniProtKB/TrEMBL;Acc:Q9C773]
BnaA03g38970D	84.651	1.17416	0.317892	3.69357	0.000221127	0.00893385	GSBRNA2T00113700001	NA	CDY02270	PDV2	AT2G16070	Plastid division protein PDV2 [Source:UniProtKB/Swiss-Prot;Acc:Q9XII1]
BnaC06g13300D	888.568	1.17115	0.269931	4.3387	1.43329e-05	0.001041	GSBRNA2T00049924001	106405923	CDY11722	CLC-A	AT5G40890	Chloride channel protein CLC-a [Source:UniProtKB/Swiss-Prot;Acc:P92941]
BnaC04g50930D	52.9161	1.17019	0.27442	4.26422	2.00601e-05	0.00136004	GSBRNA2T00037248001	NA	CDY27312	AT2G46620	AT2G46620	AAA-ATPase At2g46620 [Source:UniProtKB/Swiss-Prot;Acc:F4IJ77]
BnaC06g23120D	102.405	1.16891	0.207615	5.63017	1.80036e-08	2.93199e-06	GSBRNA2T00143591001	NA	CDX85822	RPL35AC	AT1G74270	60S ribosomal protein L35a-3 [Source:UniProtKB/Swiss-Prot;Acc:Q9C912]
BnaC03g46250D	27.2097	1.16711	0.267755	4.35886	1.30739e-05	0.000970759	GSBRNA2T00150119001	NA	CDX89711	BLH7	AT2G16400	BEL1-like homeodomain protein 7 [Source:UniProtKB/Swiss-Prot;Acc:Q9SIW1]
BnaA05g03610D	1023.79	1.16318	0.310179	3.75004	0.000176805	0.00751308	GSBRNA2T00132624001	NA	CDX79795	ATHOL1	AT2G43910	HOL1 [Source:UniProtKB/TrEMBL;Acc:A0A178VXT1]
BnaCnng57310D	55.3585	1.15792	0.27036	4.28289	1.8448e-05	0.00126982	GSBRNA2T00069111001	106374382	CDY68019	AT4G31460	AT4G31460	AT4g31460/F3L17_30 [Source:UniProtKB/TrEMBL;Acc:Q9SV23]
BnaCnng68190D	40.8755	1.15673	0.299934	3.85661	0.000114971	0.00540534	GSBRNA2T00098479001	NA	CDY70397	FK	AT3G52940	Delta(14)-sterol reductase [Source:UniProtKB/Swiss-Prot;Acc:Q9LDR4]
BnaC06g31970D	114.456	1.15653	0.298559	3.87371	0.00010719	0.00513502	GSBRNA2T00049632001	NA	CDY11542	AT1G70820	AT1G70820	At1g70820 [Source:UniProtKB/TrEMBL;Acc:Q9SSL0]
BnaA07g19360D	153.636	1.15603	0.248845	4.64559	3.39112e-06	0.000308314	GSBRNA2T00099101001	NA	CDX67896	AT3G62650	AT3G62650	Uncharacterized protein At3g62650; F26K9_80 [Source:UniProtKB/TrEMBL;Acc:Q9LZK0]
BnaA01g06030D	84.7428	1.15353	0.254221	4.53753	5.6918e-06	0.000482109	GSBRNA2T00039981001	106354712	CDY28246	AT4G31140	AT4G31140	Glucan endo-1,3-beta-glucosidase 5 [Source:UniProtKB/Swiss-Prot;Acc:Q9M088]
BnaA02g33370D	1745.01	1.15109	0.311011	3.70111	0.000214654	0.00873942	GSBRNA2T00046055001	106388069	CDY30715	AT5G62350	AT5G62350	Plant invertase/pectin methylesterase inhibitor superfamily protein [Source:UniProtKB/TrEMBL;Acc:Q9LVA4]
BnaA06g22920D	204.619	1.1502	0.263595	4.36351	1.27993e-05	0.000953732	GSBRNA2T00077253001	NA	CDY43756	BGAL6	AT5G63800	Beta-galactosidase 6 [Source:UniProtKB/Swiss-Prot;Acc:Q9FFN4]
SNORD14	100.662	1.14783	0.274667	4.17899	2.92809e-05	0.00184651	ENSRNA049473445	NA	ENSRNA049473445-T1	NA	NA	NA
BnaA09g34900D	127.251	1.14706	0.26714	4.29387	1.75587e-05	0.00122192	GSBRNA2T00069355001	106411675	CDY40208	RPL23AB	AT3G55280	60S ribosomal protein L23a-2 [Source:UniProtKB/Swiss-Prot;Acc:Q9M3C3]
BnaC06g28440D	50.6824	1.1414	0.224434	5.08569	3.66293e-07	4.40863e-05	GSBRNA2T00112950001	NA	CDY01804	NA	NA	NA
BnaC03g39550D	308.334	1.14095	0.175076	6.51691	7.17712e-11	1.88177e-08	GSBRNA2T00123858001	NA	CDX75872	AT3G16230	AT3G16230	Putative eukaryotic LigT [Source:UniProtKB/TrEMBL;Acc:F4J1H2]
BnaA07g13510D	165.189	1.14082	0.253609	4.49835	6.84829e-06	0.000561987	GSBRNA2T00118696001	NA	CDY04525	AT1G42470	AT1G42470	Patched family protein [Source:TAIR;Acc:AT1G42470]
BnaA08g21920D	181.194	1.13947	0.306167	3.72173	0.000197865	0.00819757	GSBRNA2T00102854001	NA	CDX96649	FPP4	AT1G19835	Filament-like plant protein 4 [Source:UniProtKB/Swiss-Prot;Acc:Q0WSY2]
BnaCnng56620D	751.952	1.1367	0.233491	4.86827	1.12577e-06	0.000117579	GSBRNA2T00066946001	NA	CDY67844	LBD37	AT5G67420	LOB domain-containing protein 37 [Source:UniProtKB/Swiss-Prot;Acc:Q9FN11]
BnaC06g32200D	496.82	1.13542	0.198849	5.70996	1.13e-08	1.97791e-06	GSBRNA2T00103151001	NA	CDX72772	LPR2	AT1G71040	Multicopper oxidase LPR2 [Source:UniProtKB/Swiss-Prot;Acc:Q949X9]
BnaAnng10740D	139.336	1.1337	0.146231	7.75279	8.98966e-15	3.76184e-12	GSBRNA2T00097456001	NA	CDY50767	AT3G04930	AT3G04930	Probable transcription factor At3g04930 [Source:UniProtKB/Swiss-Prot;Acc:Q9CAV7]
BnaC05g10310D	93.2329	1.13189	0.23013	4.91846	8.72278e-07	9.48666e-05	GSBRNA2T00062054001	NA	CDY36430	NA	NA	NA
BnaA09g32360D	275.354	1.13123	0.252265	4.4843	7.31544e-06	0.000592626	GSBRNA2T00129325001	NA	CDX78041	ATG2	AT3G51800	metallopeptidase M24 family protein [Source:TAIR;Acc:AT3G51800]
BnaC08g35830D	179.229	1.13016	0.298418	3.78717	0.000152376	0.00673078	GSBRNA2T00136998001	NA	CDX82018	BBX18	AT2G21320	B-box zinc finger protein 18 [Source:UniProtKB/Swiss-Prot;Acc:Q9SJU5]
BnaA07g06770D	397.257	1.12952	0.198323	5.69533	1.23131e-08	2.13747e-06	GSBRNA2T00128434001	NA	CDX77539	BHLH34	AT3G23210	Transcription factor bHLH34 [Source:UniProtKB/Swiss-Prot;Acc:Q9LTC7]
BnaA04g27040D	60.9142	1.12377	0.183004	6.14067	8.21734e-10	1.74241e-07	GSBRNA2T00003367001	NA	CDY51427	FUM1	AT2G47510	FUM1 [Source:UniProtKB/TrEMBL;Acc:A0A178VMD4]
BnaC07g10040D	33.3608	1.12141	0.256066	4.37938	1.19015e-05	0.000895278	GSBRNA2T00157986001	NA	CDX94654	AT1G29250	AT1G29250	Alba DNA/RNA-binding protein [Source:UniProtKB/TrEMBL;Acc:Q9LP53]
BnaA09g04980D	791.079	1.12086	0.263055	4.26092	2.03584e-05	0.00137436	GSBRNA2T00009609001	NA	CDY19845	SQE5	AT5G24150	Squalene epoxidase 5 [Source:UniProtKB/Swiss-Prot;Acc:O65404]
BnaA05g32030D	71.5911	1.1208	0.257174	4.35814	1.31174e-05	0.000971706	GSBRNA2T00038600001	NA	CDY27794	AT3G05130	AT3G05130	Paramyosin-like protein [Source:UniProtKB/TrEMBL;Acc:Q9MAA6]
BnaC05g01460D	99.2871	1.11623	0.266419	4.18976	2.79254e-05	0.00178098	GSBRNA2T00085469001	106399304	CDY15267	RPL22A	AT1G02830	Putative 60S ribosomal protein L22-1 [Source:UniProtKB/Swiss-Prot;Acc:Q9SRX7]
BnaA07g15470D	1150.25	1.1111	0.160164	6.93727	3.99742e-12	1.28218e-09	GSBRNA2T00098627001	NA	CDX67507	CIP1	AT5G41790	COP1-interactive protein 1 [Source:UniProtKB/Swiss-Prot;Acc:F4JZY1]
BnaA07g24010D	202.591	1.10672	0.246714	4.48584	7.26271e-06	0.000589867	GSBRNA2T00089389001	106353949	CDY48382	AT1G70000	AT1G70000	At1g70000 [Source:UniProtKB/TrEMBL;Acc:O04544]
BnaC06g40660D	42.8614	1.10098	0.2177	5.05733	4.25171e-07	5.02163e-05	GSBRNA2T00068880001	106445944	CDY39988	AATP1	AT1G80300	ADP,ATP carrier protein 1, chloroplastic [Source:UniProtKB/Swiss-Prot;Acc:Q39002]
BnaA10g04530D	175.443	1.09345	0.229613	4.76214	1.91546e-06	0.000185067	GSBRNA2T00122841001	NA	CDY06674	AT1G07080	AT1G07080	At1g07080/F10K1_15 [Source:UniProtKB/TrEMBL;Acc:Q93VQ6]
BnaC06g28800D	793.588	1.09013	0.217993	5.00074	5.71117e-07	6.57336e-05	GSBRNA2T00113013001	NA	CDY01840	FTSH1	AT1G50250	ATP-dependent zinc metalloprotease FTSH 1, chloroplastic [Source:UniProtKB/Swiss-Prot;Acc:Q39102]
BnaC09g05100D	30.2402	1.08954	0.269566	4.04182	5.30372e-05	0.00292947	GSBRNA2T00146121001	NA	CDX87195	AT5G60980	AT5G60980	AT5g60980/MSL3_100 [Source:UniProtKB/TrEMBL;Acc:Q9FME2]
BnaA09g07400D	641.749	1.08941	0.222798	4.88967	1.01007e-06	0.000107268	GSBRNA2T00005719001	NA	CDY18655	CGLD27	AT5G67370	Protein CONSERVED IN THE GREEN LINEAGE AND DIATOMS 27, chloroplastic [Source:UniProtKB/Swiss-Prot;Acc:Q9FN15]
BnaC07g49290D	108.261	1.08797	0.277844	3.91578	9.01121e-05	0.00445889	GSBRNA2T00019589001	NA	CDY56436	AT5G49215	AT5G49215	Pectin lyase-like superfamily protein [Source:UniProtKB/TrEMBL;Acc:Q8RX04]
BnaC01g10930D	331.903	1.08739	0.167041	6.50969	7.53041e-11	1.95816e-08	GSBRNA2T00107800001	NA	CDX99459	AT4G18530	AT4G18530	Protein of unknown function (DUF707) [Source:TAIR;Acc:AT4G18530]
BnaA01g05900D	91.1653	1.08367	0.184122	5.88561	3.96581e-09	7.50273e-07	GSBRNA2T00039995001	106354723	CDY28259	AT4G31350	AT4G31350	At4g31350 [Source:UniProtKB/TrEMBL;Acc:Q8GS18]
BnaA07g12390D	184.265	1.08096	0.24884	4.34399	1.3992e-05	0.00101975	GSBRNA2T00081691001	106358496	CDY45251	OST48	AT5G66680	Dolichyl-diphosphooligosaccharide--protein glycosyltransferase 48 kDa subunit [Source:UniProtKB/Swiss-Prot;Acc:Q944K2]
BnaA03g56280D	182.28	1.07496	0.28583	3.76084	0.000169346	0.00728928	GSBRNA2T00048215001	NA	CDY65784	NA	NA	NA
BnaCnng01560D	175.731	1.07397	0.196586	5.4631	4.67902e-08	6.89179e-06	GSBRNA2T00123492001	NA	CDY07141	PPA5	AT4G01480	PPa5 [Source:UniProtKB/TrEMBL;Acc:A0A178V127]
BnaA05g15250D	43.1295	1.07385	0.283843	3.78325	0.000154792	0.00678295	GSBRNA2T00077504001	NA	CDY43915	AT1G51560	AT1G51560	Pyridoxamine 5'-phosphate oxidase family protein [Source:UniProtKB/TrEMBL;Acc:Q9C8K8]
BnaC04g43040D	874.474	1.07283	0.217648	4.92921	8.25609e-07	9.04134e-05	GSBRNA2T00085595001	NA	CDY15319	NA	NA	NA
BnaAnng10570D	519.645	1.06763	0.214397	4.97972	6.36765e-07	7.27593e-05	GSBRNA2T00097434001	NA	CDY50750	IAA16	AT3G04730	Auxin-responsive protein IAA16 [Source:UniProtKB/Swiss-Prot;Acc:O24407]
BnaA06g20870D	151.705	1.06697	0.233698	4.56558	4.98112e-06	0.000427066	GSBRNA2T00016380001	NA	CDY21818	CYP71A24	AT3G48290	Cytochrome P450, family 71, subfamily A, polypeptide 24 [Source:UniProtKB/TrEMBL;Acc:F4JDX0]
BnaA01g29260D	167.067	1.06617	0.24198	4.40601	1.05292e-05	0.000809388	GSBRNA2T00009924001	NA	CDY20076	NA	NA	NA
BnaAnng10620D	107.05	1.06331	0.212766	4.99757	5.80582e-07	6.65804e-05	GSBRNA2T00097440001	NA	CDY50755	AT3G04760	AT3G04760	Pentatricopeptide repeat-containing protein At3g04760, chloroplastic [Source:UniProtKB/Swiss-Prot;Acc:Q9SR00]
BnaA01g02440D	729.944	1.05794	0.216498	4.88657	1.02606e-06	0.000108419	GSBRNA2T00121352001	NA	CDX75458	ASE2	AT4G34740	Amidophosphoribosyltransferase [Source:UniProtKB/TrEMBL;Acc:A0A178UYQ3]
BnaA04g20080D	262.94	1.05732	0.195524	5.40762	6.38677e-08	9.13048e-06	GSBRNA2T00077035001	NA	CDY43683	AT2G34310	AT2G34310	Expressed protein [Source:UniProtKB/TrEMBL;Acc:O80780]
BnaA07g35740D	1094.99	1.05547	0.171474	6.15528	7.49464e-10	1.60533e-07	GSBRNA2T00146263001	NA	CDX87299	AATP1	AT1G80300	ADP,ATP carrier protein 1, chloroplastic [Source:UniProtKB/Swiss-Prot;Acc:Q39002]
BnaC06g13610D	119.247	1.05466	0.169362	6.22724	4.74734e-10	1.07134e-07	GSBRNA2T00057867001	106402482	CDY35025	AT3G57210	AT3G57210	UPF0725 protein At3g57210 [Source:UniProtKB/Swiss-Prot;Acc:Q5BPN1]
BnaA01g26300D	597.118	1.05177	0.227094	4.63142	3.63164e-06	0.000327356	GSBRNA2T00005604001	106425272	CDY18565	AT3G19030	AT3G19030	AT3g19030/K13E13_15 [Source:UniProtKB/TrEMBL;Acc:Q9LJ63]
BnaC04g40710D	301.515	1.05175	0.263916	3.98517	6.74315e-05	0.00354186	GSBRNA2T00105202001	NA	CDX97868	AT2G29670	AT2G29670	At2g29670/T27A16.23 [Source:UniProtKB/TrEMBL;Acc:O82388]
BnaA09g16470D	111.195	1.05164	0.287194	3.66179	0.000250463	0.00978136	GSBRNA2T00053151001	NA	CDY32946	RPL9B	AT1G33120	60S ribosomal protein L9-1 [Source:UniProtKB/Swiss-Prot;Acc:P49209]
BnaA07g16330D	853.191	1.05164	0.212436	4.95039	7.40651e-07	8.26859e-05	GSBRNA2T00098738001	NA	CDX67593	RPL17	AT3G54210	50S ribosomal protein L17, chloroplastic [Source:UniProtKB/Swiss-Prot;Acc:Q9M385]
BnaA01g02270D	1675.77	1.05057	0.234635	4.47746	7.55376e-06	0.000611148	GSBRNA2T00121371001	NA	CDX75475	AT4G34950	AT4G34950	Major facilitator superfamily protein [Source:UniProtKB/TrEMBL;Acc:Q9SW40]
BnaCnng21680D	419.029	1.04955	0.28467	3.6869	0.000227	0.00911866	GSBRNA2T00004764001	NA	CDY52052	CSLB3	AT2G32530	Cellulose synthase-like protein B3 [Source:UniProtKB/Swiss-Prot;Acc:Q8RX83]
BnaC04g55840D	380.244	1.04687	0.275018	3.80654	0.000140925	0.00632441	GSBRNA2T00017693001	106432302	CDY56032	AIG2LB	AT5G39730	AIG2-like protein B [Source:UniProtKB/Swiss-Prot;Acc:Q9FIX1]
BnaA07g21470D	58.5993	1.044	0.214559	4.86579	1.14003e-06	0.000118286	GSBRNA2T00099349001	NA	CDX68107	AT1G76200	AT1G76200	NADH dehydrogenase [ubiquinone] 1 beta subcomplex subunit 2 [Source:UniProtKB/Swiss-Prot;Acc:Q8LDK3]
BnaA05g33440D	133.764	1.04305	0.245409	4.25025	2.13536e-05	0.00142243	GSBRNA2T00003648001	NA	CDY51544	CCT6A	AT3G02530	T-complex protein 1 subunit zeta 1 [Source:UniProtKB/Swiss-Prot;Acc:Q9M888]
BnaC07g09770D	25.5157	1.03947	0.284172	3.65788	0.000254308	0.00984883	GSBRNA2T00158025001	NA	CDX94681	NA	NA	NA
BnaA05g31370D	94.9257	1.02227	0.202339	5.05227	4.36587e-07	5.13026e-05	GSBRNA2T00038526001	NA	CDY27728	NA	NA	NA
BnaAnng11630D	554.266	1.02226	0.279874	3.65257	0.000259631	0.00997007	GSBRNA2T00007450001	106452594	CDY52648	PIP2-7	AT4G35100	Aquaporin PIP2-7 [Source:UniProtKB/Swiss-Prot;Acc:P93004]
BnaA07g20500D	42.8522	1.02127	0.251457	4.06142	4.87761e-05	0.00275184	GSBRNA2T00099228001	NA	CDX68010	RECA	AT1G79050	RECA1 [Source:UniProtKB/TrEMBL;Acc:A0A178WA75]
BnaC01g14360D	430.842	1.01999	0.244282	4.17544	2.97406e-05	0.00187176	GSBRNA2T00048680001	NA	CDY10821	NA	NA	NA
BnaA04g03660D	46.5677	1.0161	0.239478	4.24296	2.20591e-05	0.00145802	GSBRNA2T00126371001	NA	CDX76102	OBP3	AT3G55370	OBF-binding protein 3 [Source:UniProtKB/TrEMBL;Acc:F4IWU4]
BnaC04g15030D	1221.34	1.00949	0.198601	5.08303	3.71466e-07	4.43709e-05	GSBRNA2T00113319001	NA	CDY01998	NA	NA	NA
BnaA07g20560D	1365.39	1.00896	0.233453	4.32189	1.54698e-05	0.00110828	GSBRNA2T00099235001	NA	CDX68016	GSTU19	AT1G78380	GSTU19 [Source:UniProtKB/TrEMBL;Acc:A0A178W4K6]
BnaA05g12390D	1093.17	1.00288	0.192567	5.20797	1.90921e-07	2.45202e-05	GSBRNA2T00082086001	106451518	CDY45462	NA	NA	NA
BnaA07g00410D	244.221	0.999218	0.212796	4.69567	2.65739e-06	0.000249503	GSBRNA2T00050744001	NA	CDY31954	GPRI1	AT2G20570	GBF's pro-rich region-interacting factor 1 [Source:UniProtKB/TrEMBL;Acc:F4IVF9]
BnaA01g37100D	306.738	0.996719	0.241777	4.12247	3.74838e-05	0.00224582	GSBRNA2T00029977001	NA	CDY60700	PME3	AT3G14310	Pectinesterase/pectinesterase inhibitor 3 [Source:UniProtKB/Swiss-Prot;Acc:O49006]
BnaA07g38870D	435.022	0.993868	0.243401	4.08325	4.44102e-05	0.00256039	GSBRNA2T00053344001	106353779	CDY66307	RPL27AC	AT1G70600	60S ribosomal protein L27a-3 [Source:UniProtKB/Swiss-Prot;Acc:P49637]
BnaAnng36830D	611.102	0.992863	0.202951	4.89212	9.97543e-07	0.000106295	GSBRNA2T00013846001	NA	CDY71278	SAMDC1	AT3G02470	S-adenosylmethionine decarboxylase proenzyme 1 [Source:UniProtKB/Swiss-Prot;Acc:Q96286]
BnaC08g36730D	258.032	0.991041	0.252142	3.93049	8.47737e-05	0.00422985	GSBRNA2T00136891001	NA	CDX81928	AT1G19400	AT1G19400	Erythronate-4-phosphate dehydrogenase family protein [Source:UniProtKB/TrEMBL;Acc:Q8VYC6]
BnaA07g13740D	44.7239	0.990756	0.257086	3.8538	0.000116301	0.00545974	GSBRNA2T00118727001	NA	CDY04548	NCRK	AT2G28250	NCRK [Source:UniProtKB/TrEMBL;Acc:A0A178VW29]
BnaA06g13190D	59.6843	0.990395	0.167503	5.91271	3.36517e-09	6.4436e-07	GSBRNA2T00035604001	NA	CDY26703	NA	NA	NA
BnaA10g04950D	397.727	0.98975	0.224145	4.41567	1.00697e-05	0.000780721	GSBRNA2T00122899001	NA	CDY06716	MT1A	AT1G07600	Metallothionein-like protein 1A [Source:UniProtKB/Swiss-Prot;Acc:P43392]
BnaA06g21600D	97.4131	0.98938	0.237285	4.16959	3.05149e-05	0.00190908	GSBRNA2T00109816001	NA	CDY00259	AT5G62130	AT5G62130	Per1-like family protein [Source:UniProtKB/TrEMBL;Acc:F4K556]
BnaCnng10610D	108.152	0.978547	0.191239	5.11687	3.10648e-07	3.81891e-05	GSBRNA2T00073017001	106433863	CDY41425	ABCB29	AT5G03910	ATH12 [Source:UniProtKB/TrEMBL;Acc:A0A178USA1]
BnaA09g44160D	287.393	0.976444	0.247368	3.94733	7.90264e-05	0.00401957	GSBRNA2T00016150001	NA	CDY21665	KCS4	AT1G19440	3-ketoacyl-CoA synthase 4 [Source:UniProtKB/Swiss-Prot;Acc:Q9LN49]
BnaA02g04740D	34.0212	0.973894	0.264303	3.68476	0.000228917	0.00916653	GSBRNA2T00081386001	NA	CDY45102	AT5G20180	AT5G20180	Ribosomal protein [Source:UniProtKB/TrEMBL;Acc:Q8W464]
BnaC01g11810D	98.4957	0.973358	0.256533	3.79428	0.000148072	0.00657485	GSBRNA2T00107679001	NA	CDX99371	AT4G19450	AT4G19450	Major facilitator superfamily protein [Source:UniProtKB/TrEMBL;Acc:Q8H132]
BnaA07g21340D	129.76	0.957713	0.238984	4.00744	6.13797e-05	0.00330645	GSBRNA2T00099335001	NA	CDX68094	PILS3	AT1G76520	Protein PIN-LIKES 3 [Source:UniProtKB/Swiss-Prot;Acc:Q9C9K5]
BnaA03g53180D	4615.57	0.957612	0.238116	4.02162	5.77985e-05	0.00315386	GSBRNA2T00071509001	NA	CDY40645	CAT2	AT4G35090	catalase 2 [Source:TAIR;Acc:AT4G35090]
BnaA09g39860D	1996.39	0.957325	0.168154	5.69315	1.24715e-08	2.15314e-06	GSBRNA2T00049485001	NA	CDY11420	CP12-2	AT3G62410	Calvin cycle protein CP12-2, chloroplastic [Source:UniProtKB/Swiss-Prot;Acc:Q9LZP9]
BnaC08g40270D	133.538	0.953141	0.234413	4.06607	4.78125e-05	0.00272178	GSBRNA2T00090509001	106416079	CDY16096	AAPT1	AT1G13560	ATAAPT1 [Source:UniProtKB/TrEMBL;Acc:A0A178WA43]
BnaA01g08560D	420.46	0.951238	0.134513	7.07174	1.53e-12	5.16992e-10	GSBRNA2T00131252001	NA	CDX78789	NA	NA	NA
BnaA09g33330D	1275.15	0.945574	0.229654	4.11738	3.832e-05	0.00227786	GSBRNA2T00129439001	NA	CDX78138	PRXIIE	AT3G52960	Peroxiredoxin-2E, chloroplastic [Source:UniProtKB/Swiss-Prot;Acc:Q949U7]
BnaA07g20280D	280.371	0.944664	0.222266	4.25015	2.1363e-05	0.00142243	GSBRNA2T00099204001	NA	CDX67988	FTSH12	AT1G79560	AT1G79560 protein [Source:UniProtKB/TrEMBL;Acc:B9DHQ6]
BnaA09g04990D	375.681	0.943536	0.182546	5.16876	2.35647e-07	2.98998e-05	GSBRNA2T00009610001	NA	CDY19846	SIGE	AT5G24120	RNA polymerase sigma factor sigE, chloroplastic/mitochondrial [Source:UniProtKB/Swiss-Prot;Acc:Q9ZNX9]
BnaC05g44610D	198.749	0.9426	0.229565	4.10603	4.02509e-05	0.00236813	GSBRNA2T00039000001	106401284	CDY28059	PUB9	AT3G07360	RING-type E3 ubiquitin transferase [Source:UniProtKB/TrEMBL;Acc:A0A178VJC7]
BnaCnng64860D	60.3765	0.942211	0.172182	5.47219	4.445e-08	6.59321e-06	GSBRNA2T00091771001	NA	CDY69699	AT5G53045	AT5G53045	At5g53043 [Source:UniProtKB/TrEMBL;Acc:Q8GWD7]
BnaA01g06190D	188.547	0.937605	0.184431	5.08376	3.70027e-07	4.42827e-05	GSBRNA2T00039960001	NA	CDY28230	FAD6	AT4G30950	SFD4 [Source:UniProtKB/TrEMBL;Acc:A0A178V0M7]
BnaC02g39600D	738.506	0.936507	0.207646	4.51012	6.47915e-06	0.000537276	GSBRNA2T00097037001	NA	CDY50586	NHX1	AT5G27150	Sodium/hydrogen exchanger [Source:UniProtKB/TrEMBL;Acc:Q0WVZ5]
BnaC06g31960D	34.2633	0.934179	0.246785	3.7854	0.000153463	0.00676223	GSBRNA2T00049633001	106406504	CDY11543	CAR6	AT1G70800	Protein C2-DOMAIN ABA-RELATED 6 [Source:UniProtKB/Swiss-Prot;Acc:Q9S764]
BnaCnng24960D	88.7953	0.926646	0.249602	3.71249	0.000205228	0.00841814	GSBRNA2T00010471001	NA	CDY53338	PPC6-7	AT5G27930	Probable protein phosphatase 2C 73 [Source:UniProtKB/Swiss-Prot;Acc:Q0WRB2]
BnaA07g19900D	199.814	0.923709	0.214062	4.31515	1.59498e-05	0.00113367	GSBRNA2T00099161001	NA	CDX67950	TPR1	AT1G80490	Topless-related protein 1 [Source:UniProtKB/Swiss-Prot;Acc:Q0WV90]
BnaC04g09020D	59.4789	0.922165	0.204703	4.5049	6.64048e-06	0.000547779	GSBRNA2T00141153001	NA	CDX84140	AT2G36290	AT2G36290	Alpha/beta-Hydrolases superfamily protein [Source:UniProtKB/TrEMBL;Acc:Q9SJM9]
BnaCnng03190D	213.747	0.91476	0.245548	3.72538	0.000195018	0.00811059	GSBRNA2T00032336001	106450524	CDY10418	RPL4D	AT5G02870	60S ribosomal protein L4-2 [Source:UniProtKB/Swiss-Prot;Acc:P49691]
BnaC03g53210D	244.161	0.907099	0.219323	4.13591	3.53558e-05	0.00214814	GSBRNA2T00129118001	NA	CDX77898	CYP71A24	AT3G48290	Cytochrome P450, family 71, subfamily A, polypeptide 24 [Source:UniProtKB/TrEMBL;Acc:F4JDX0]
BnaC02g37970D	95.8188	0.905683	0.168255	5.38281	7.33301e-08	1.03428e-05	GSBRNA2T00117697001	NA	CDY04082	ATEXO70E1	AT3G29400	Exocyst subunit Exo70 family protein [Source:UniProtKB/TrEMBL;Acc:Q9LIA2]
BnaA09g14800D	149.919	0.902139	0.244947	3.68299	0.000230511	0.00921284	GSBRNA2T00068750001	NA	CDY39898	SYP71	AT3G09740	At3g09740 [Source:UniProtKB/TrEMBL;Acc:Q2HIU8]
BnaA07g12290D	437.828	0.901479	0.232665	3.87458	0.000106807	0.00512448	GSBRNA2T00112462001	NA	CDY01456	SRK2I	AT5G66880	Serine/threonine-protein kinase SRK2I [Source:UniProtKB/Swiss-Prot;Acc:Q39193]
BnaC09g04540D	5030.47	0.901116	0.236752	3.80616	0.00014114	0.00632507	GSBRNA2T00146049001	NA	CDX87139	SQE5	AT5G24150	Squalene epoxidase 5 [Source:UniProtKB/Swiss-Prot;Acc:O65404]
BnaC01g19060D	1592.77	0.89978	0.23241	3.87152	0.000108158	0.00516968	GSBRNA2T00042189001	NA	CDY29254	VTC2	AT4G26850	GDP-L-galactose phosphorylase 1 [Source:UniProtKB/Swiss-Prot;Acc:Q8RWE8]
BnaA02g21280D	46.7993	0.89226	0.235844	3.78326	0.000154786	0.00678295	GSBRNA2T00104417001	NA	CDX97337	NA	NA	NA
BnaA05g33020D	271.622	0.892188	0.223492	3.99204	6.55071e-05	0.00346092	GSBRNA2T00092877001	NA	CDY49340	RPL23A	AT3G04400	60S ribosomal protein L23 [Source:UniProtKB/Swiss-Prot;Acc:P49690]
BnaAnng38530D	879.804	0.892077	0.204239	4.3678	1.25502e-05	0.000937378	GSBRNA2T00019541001	NA	CDY71710	SAMDC1	AT3G02470	S-adenosylmethionine decarboxylase proenzyme 1 [Source:UniProtKB/Swiss-Prot;Acc:Q96286]
BnaC01g08910D	85.5371	0.889547	0.218504	4.07107	4.67968e-05	0.00266877	GSBRNA2T00123030001	NA	CDY06792	AT4G29550	AT4G29550	UPF0725 protein At4g29550 [Source:UniProtKB/Swiss-Prot;Acc:Q8LFV1]
BnaA10g29230D	470.916	0.882445	0.191089	4.61798	3.87493e-06	0.000346811	GSBRNA2T00037497001	NA	CDY62690	PHOT2	AT5G58140	Phototropin-2 [Source:UniProtKB/Swiss-Prot;Acc:P93025]
BnaC03g75530D	298.679	0.880534	0.154996	5.68101	1.33903e-08	2.26231e-06	GSBRNA2T00025783001	NA	CDY72211	TWN2	AT1G14610	Valine--tRNA ligase, mitochondrial 1 [Source:UniProtKB/Swiss-Prot;Acc:P93736]
BnaA08g06790D	192.178	0.879468	0.203895	4.31334	1.60807e-05	0.00113913	GSBRNA2T00080633001	NA	CDY44661	NA	NA	NA
BnaAnng26040D	40.349	0.874509	0.228836	3.82155	0.000132617	0.00605038	GSBRNA2T00069163001	NA	CDY68055	NA	NA	NA
BnaC08g31360D	487.238	0.873109	0.235879	3.7015	0.000214324	0.00873161	GSBRNA2T00155436001	NA	CDX71738	PIP1-1	AT3G61430	PIP1A [Source:UniProtKB/TrEMBL;Acc:A0A178VIZ0]
BnaC07g40960D	52.9154	0.871233	0.209495	4.15874	3.2001e-05	0.0019922	GSBRNA2T00154671001	NA	CDX92838	FEY	AT4G27760	Dehydrogenase/reductase SDR family member FEY [Source:UniProtKB/Swiss-Prot;Acc:F4JJR8]
BnaC03g50000D	298.977	0.868341	0.231077	3.7578	0.000171417	0.00735334	GSBRNA2T00141725001	NA	CDX84500	LNK1	AT5G64170	Protein LNK1 [Source:UniProtKB/Swiss-Prot;Acc:A8MQN2]
BnaC02g01330D	42.8909	0.867951	0.209772	4.13759	3.50966e-05	0.00213856	GSBRNA2T00078540001	106380520	CDY14016	TOM5	AT5G08040	At5g08040 [Source:UniProtKB/TrEMBL;Acc:Q6IDR6]
BnaAnng13180D	72.3769	0.864499	0.213532	4.04857	5.15316e-05	0.00286132	GSBRNA2T00014115001	NA	CDY54450	NA	NA	NA
BnaCnng03900D	79.8156	0.862368	0.22425	3.84557	0.000120274	0.00560463	GSBRNA2T00032425001	NA	CDY10489	LAX1	AT5G01240	Auxin transporter-like protein 1 [Source:UniProtKB/Swiss-Prot;Acc:Q9LFB2]
BnaC09g23590D	139.257	0.861319	0.221454	3.88939	0.000100497	0.0048512	GSBRNA2T00157660001	NA	CDX94477	AT4G12000	AT4G12000	SNARE associated Golgi protein family [Source:UniProtKB/TrEMBL;Acc:Q9SZ65]
BnaA01g06220D	522.182	0.852854	0.151288	5.6373	1.72733e-08	2.82032e-06	GSBRNA2T00039956001	NA	CDY28227	AT4G30910	AT4G30910	Cytosol aminopeptidase family protein [Source:TAIR;Acc:AT4G30910]
BnaC08g05120D	1301.64	0.852106	0.224794	3.79061	0.000150278	0.0066497	GSBRNA2T00060352001	106385836	CDY36339	CAO	AT1G44446	CH1 [Source:UniProtKB/TrEMBL;Acc:A0A178W6L1]
BnaA02g01780D	329.565	0.851702	0.21623	3.93887	8.18674e-05	0.00411866	GSBRNA2T00143365001	NA	CDX85635	AT5G13650	AT5G13650	Elongation factor family protein [Source:UniProtKB/TrEMBL;Acc:F4K409]
BnaC05g13400D	993.033	0.851396	0.151672	5.61339	1.98396e-08	3.1818e-06	GSBRNA2T00091173001	NA	CDY48480	FUG1	AT1G17220	Translation initiation factor IF-2, chloroplastic [Source:UniProtKB/Swiss-Prot;Acc:Q9SHI1]
BnaC02g15400D	105.359	0.850577	0.230629	3.68807	0.000225961	0.00908851	GSBRNA2T00153052001	NA	CDX91620	AT5G52030	AT5G52030	TraB family protein [Source:UniProtKB/TrEMBL;Acc:Q9FJ89]
BnaAnng14200D	787.697	0.850452	0.187951	4.52487	6.04333e-06	0.0005078	GSBRNA2T00019476001	NA	CDY56366	PHT2;1	AT3G26570	phosphate transporter 2;1 [Source:TAIR;Acc:AT3G26570]
BnaA04g17040D	447.906	0.849578	0.216167	3.93018	8.48808e-05	0.00422985	GSBRNA2T00050420001	NA	CDY31768	NA	NA	NA
BnaC05g09880D	6045.06	0.849	0.148252	5.72672	1.02393e-08	1.80727e-06	GSBRNA2T00044567001	NA	CDY30032	GAPC2	AT1G13440	Glyceraldehyde-3-phosphate dehydrogenase GAPC2, cytosolic [Source:UniProtKB/Swiss-Prot;Acc:Q9FX54]
BnaCnng70410D	185.818	0.847789	0.206749	4.10057	4.12133e-05	0.00240905	GSBRNA2T00008409001	NA	CDY70926	GAE1	AT4G30440	GAE1 [Source:UniProtKB/TrEMBL;Acc:A0A384LBP5]
BnaA08g12880D	326.715	0.846324	0.161557	5.23854	1.6185e-07	2.10865e-05	GSBRNA2T00021821001	NA	CDY23258	SCPL29	AT4G30810	Serine carboxypeptidase-like 29 [Source:UniProtKB/Swiss-Prot;Acc:Q949Q7]
BnaC06g28700D	46.055	0.84573	0.231087	3.6598	0.000252415	0.00981514	GSBRNA2T00112990001	NA	CDY01830	AT1G67650	AT1G67650	Signal recognition particle subunit SRP72 [Source:UniProtKB/TrEMBL;Acc:Q9FXD1]
BnaC02g27510D	52.019	0.836913	0.217819	3.84225	0.000121913	0.00566015	GSBRNA2T00113284001	NA	CDY01976	NA	NA	NA
BnaC03g10390D	43.063	0.833121	0.210282	3.96191	7.43518e-05	0.00381963	GSBRNA2T00140873001	NA	CDX70955	MS3	AT5G20980	5-methyltetrahydropteroyltriglutamate--homocysteine methyltransferase 3, chloroplastic [Source:UniProtKB/Swiss-Prot;Acc:Q0WNZ5]
BnaA03g21930D	59.4563	0.828662	0.218178	3.7981	0.00014581	0.00649747	GSBRNA2T00138871001	NA	CDX83313	UGT71D2	AT2G29710	UDP-glycosyltransferase 71D2 [Source:UniProtKB/Swiss-Prot;Acc:O82385]
BnaA06g23320D	365.564	0.827711	0.226159	3.65987	0.000252347	0.00981514	GSBRNA2T00077301001	106348071	CDY43796	LNK1	AT5G64170	Protein LNK1 [Source:UniProtKB/Swiss-Prot;Acc:A8MQN2]
BnaCnng03230D	1254.84	0.826767	0.139582	5.92317	3.1579e-09	6.10219e-07	GSBRNA2T00032340001	106450520	CDY10422	APRR7	AT5G02810	Two-component response regulator-like APRR7 [Source:UniProtKB/Swiss-Prot;Acc:Q93WK5]
BnaC05g05280D	45.7178	0.825953	0.219812	3.75753	0.000171596	0.00735603	GSBRNA2T00100693001	NA	CDX95143	APK1A	AT1G07570	Protein kinase superfamily protein [Source:TAIR;Acc:AT1G07570]
BnaAnng12640D	877.206	0.823159	0.218534	3.76673	0.000165401	0.00715357	GSBRNA2T00011320001	NA	CDY53736	AT3G02690	AT3G02690	WAT1-related protein At3g02690, chloroplastic [Source:UniProtKB/Swiss-Prot;Acc:Q93V85]
BnaA10g16360D	608.989	0.819532	0.223525	3.6664	0.000245986	0.00966026	GSBRNA2T00154395001	NA	CDX92597	GRXS2	AT5G18600	Monothiol glutaredoxin-S2 [Source:UniProtKB/Swiss-Prot;Acc:Q8L8Z8]
BnaA02g20210D	245.16	0.817726	0.213037	3.83842	0.000123828	0.00573404	GSBRNA2T00017869001	NA	CDY56132	ECT3	AT5G61020	ECT3 [Source:UniProtKB/TrEMBL;Acc:A0A178UM32]
BnaC05g17010D	80.5892	0.816273	0.162511	5.02288	5.09012e-07	5.92328e-05	GSBRNA2T00119263001	NA	CDY04663	EMB1968	AT1G21690	ATPase family associated with various cellular activities (AAA) [Source:UniProtKB/TrEMBL;Acc:F4HY43]
BnaA06g23870D	882.804	0.808952	0.2068	3.91176	9.16245e-05	0.00451253	GSBRNA2T00000802001	NA	CDY08837	ATATH13	AT5G64940	Protein ACTIVITY OF BC1 COMPLEX KINASE 8, chloroplastic [Source:UniProtKB/Swiss-Prot;Acc:Q93Y08]
BnaA09g19760D	150.216	0.805676	0.192413	4.18722	2.82398e-05	0.00179699	GSBRNA2T00083810001	NA	CDY46362	RFNR1	AT4G05390	Ferredoxin--NADP reductase, root isozyme 1, chloroplastic [Source:UniProtKB/Swiss-Prot;Acc:Q9M0V6]
BnaAnng32340D	393.445	0.80546	0.187118	4.30455	1.67325e-05	0.00118001	GSBRNA2T00094277001	NA	CDY70010	AT3G51950	AT3G51950	Zinc finger CCCH domain-containing protein 46 [Source:UniProtKB/Swiss-Prot;Acc:Q9SV09]
BnaC09g26410D	1282.78	0.801977	0.18946	4.23296	2.30635e-05	0.00151806	GSBRNA2T00152139001	NA	CDX71600	FRO6	AT5G49730	Ferric reduction oxidase 6 [Source:UniProtKB/Swiss-Prot;Acc:Q8RWS6]
BnaA01g28500D	64.9711	0.799161	0.217187	3.67959	0.000233605	0.00930709	GSBRNA2T00010018001	NA	CDY20152	MBD11	AT3G15790	Methyl-CpG-binding domain-containing protein 11 [Source:UniProtKB/Swiss-Prot;Acc:Q9LW00]
BnaC05g41840D	133.108	0.797904	0.213838	3.73135	0.00019046	0.00798061	GSBRNA2T00111039001	NA	CDY01016	EIF3G1	AT3G11400	Eukaryotic translation initiation factor 3 subunit G [Source:UniProtKB/TrEMBL;Acc:F4J6A1]
BnaA03g20420D	313.383	0.797898	0.177499	4.49522	6.94973e-06	0.000566632	GSBRNA2T00139042001	106388339	CDX83464	FAB2	AT2G43710	Stearoyl-[acyl-carrier-protein] 9-desaturase 7, chloroplastic [Source:UniProtKB/Swiss-Prot;Acc:O22832]
BnaA06g31950D	69.19	0.797454	0.195066	4.08812	4.34887e-05	0.00251415	GSBRNA2T00078155001	NA	CDY13728	NA	NA	NA
BnaC09g21690D	84.4662	0.796664	0.187383	4.25153	2.12318e-05	0.00141818	GSBRNA2T00067369001	NA	CDY39175	NA	NA	NA
BnaA05g00980D	106.753	0.793866	0.201782	3.93427	8.34509e-05	0.00418025	GSBRNA2T00132945001	NA	CDX80058	AT2G46915	AT2G46915	Protein of unknown function (DUF3754) [Source:TAIR;Acc:AT2G46915]
BnaC02g11860D	302.659	0.790224	0.199353	3.96395	7.37194e-05	0.0037995	GSBRNA2T00053058001	NA	CDY32902	ACA8	AT5G57110	Calcium-transporting ATPase [Source:UniProtKB/TrEMBL;Acc:Q0WV19]
BnaA09g41410D	339.433	0.790159	0.143839	5.49337	3.94332e-08	5.93263e-06	GSBRNA2T00057318001	NA	CDY34774	AT2G24420	AT2G24420	AT2G24420 protein [Source:UniProtKB/TrEMBL;Acc:Q9ZQ26]
BnaC03g49360D	1513.82	0.790114	0.187227	4.22009	2.44205e-05	0.00158103	GSBRNA2T00079236001	NA	CDY14523	ATATH13	AT5G64940	Protein ACTIVITY OF BC1 COMPLEX KINASE 8, chloroplastic [Source:UniProtKB/Swiss-Prot;Acc:Q93Y08]
BnaC04g16320D	188.325	0.78972	0.206619	3.82211	0.000132315	0.006041	GSBRNA2T00148218001	NA	CDX71397	AT1G42470	AT1G42470	Patched family protein [Source:TAIR;Acc:AT1G42470]
BnaA07g17910D	64.9508	0.788497	0.200646	3.92979	8.502e-05	0.00423345	GSBRNA2T00098939001	NA	CDX67751	CCR4-1	AT3G58560	Carbon catabolite repressor protein 4 homolog 1 [Source:UniProtKB/Swiss-Prot;Acc:Q8W0Z9]
BnaA04g20980D	392.176	0.787956	0.178628	4.41116	1.0282e-05	0.000792317	GSBRNA2T00069625001	NA	CDY40419	NHL12	AT2G35960	NDR1/HIN1-like protein 12 [Source:UniProtKB/Swiss-Prot;Acc:Q9SJ54]
BnaA06g34180D	67.2326	0.786997	0.209635	3.75413	0.000173944	0.00743147	GSBRNA2T00001803001	NA	CDY17599	NA	NA	NA
BnaA05g30660D	70.2231	0.786367	0.164451	4.78177	1.73762e-06	0.000171023	GSBRNA2T00027044001	NA	CDY24667	AT3G06760	AT3G06760	Drought-responsive family protein [Source:UniProtKB/TrEMBL;Acc:F4JC45]
BnaC08g40850D	5193.35	0.784423	0.183534	4.27399	1.92003e-05	0.00131586	GSBRNA2T00090432001	NA	CDY16038	GAPA-2	AT1G12900	glyceraldehyde 3-phosphate dehydrogenase A subunit 2 [Source:TAIR;Acc:AT1G12900]
BnaC03g57850D	124.599	0.784193	0.205843	3.80967	0.000139155	0.00627169	GSBRNA2T00050034001	NA	CDY11793	AT1G27470	AT1G27470	Transducin family protein / WD-40 repeat family protein [Source:UniProtKB/TrEMBL;Acc:Q8VYS4]
BnaA09g29320D	144.527	0.779686	0.167306	4.66022	3.15864e-06	0.000289678	GSBRNA2T00090644001	NA	CDY16198	AT1G26850	AT1G26850	Probable methyltransferase PMT2 [Source:UniProtKB/Swiss-Prot;Acc:B9DFI7]
BnaA05g33370D	403.658	0.779605	0.204474	3.81274	0.000137433	0.00622518	GSBRNA2T00003641001	NA	CDY51537	AT3G02750	AT3G02750	Protein phosphatase 2C family protein [Source:TAIR;Acc:AT3G02750]
BnaA05g22960D	389.976	0.773624	0.194972	3.96787	7.25173e-05	0.00374671	GSBRNA2T00153801001	NA	CDX92111	HCF107	AT3G17040	Protein high chlorophyll fluorescent 107 [Source:UniProtKB/Swiss-Prot;Acc:Q8RWG2]
BnaA09g20260D	1043.35	0.773476	0.187331	4.12893	3.64462e-05	0.00219836	GSBRNA2T00094485001	NA	CDY16648	ABCI8	AT4G04770	UPF0051 protein ABCI8, chloroplastic [Source:UniProtKB/Swiss-Prot;Acc:Q9ZS97]
BnaA07g37470D	252.724	0.772369	0.187617	4.11674	3.84274e-05	0.00228071	GSBRNA2T00011546001	NA	CDY53852	AT5G66720	AT5G66720	Probable protein phosphatase 2C 80 [Source:UniProtKB/Swiss-Prot;Acc:Q9LVQ8]
BnaA01g14300D	66.4776	0.767869	0.209199	3.67052	0.000242061	0.00955961	GSBRNA2T00056366001	106442433	CDY34327	SAE1A	AT4G24940	SUMO-activating enzyme subunit 1A [Source:UniProtKB/Swiss-Prot;Acc:Q8VY78]
BnaAnng11690D	53.3545	0.764604	0.176643	4.32852	1.50113e-05	0.00107788	GSBRNA2T00007458001	NA	CDY52654	BZIP19	AT4G35040	Basic leucine zipper 19 [Source:UniProtKB/Swiss-Prot;Acc:Q8VY76]
BnaA03g02940D	755.754	0.760623	0.179229	4.24387	2.19698e-05	0.00145364	GSBRNA2T00129755001	NA	CDX78382	KCA1	AT5G10470	kinesin like protein for actin based chloroplast movement 1 [Source:TAIR;Acc:AT5G10470]
BnaC09g37030D	144.255	0.759534	0.196513	3.86506	0.000111062	0.00528051	GSBRNA2T00094367001	NA	CDY16570	SAC4	AT5G20840	Phosphoinositide phosphatase SAC4 [Source:UniProtKB/Swiss-Prot;Acc:Q7XZU1]
BnaA06g08510D	7175.33	0.759226	0.159647	4.75567	1.97794e-06	0.000190231	GSBRNA2T00105484001	NA	CDX98100	GAPC2	AT1G13440	Glyceraldehyde-3-phosphate dehydrogenase GAPC2, cytosolic [Source:UniProtKB/Swiss-Prot;Acc:Q9FX54]
BnaC07g13020D	127.343	0.756232	0.200969	3.76292	0.00016794	0.0072386	GSBRNA2T00040364001	NA	CDY28474	SPDSYN1	AT1G23820	Spermidine synthase 1 [Source:UniProtKB/Swiss-Prot;Acc:Q9ZUB3]
BnaA02g04870D	294.774	0.753727	0.18578	4.0571	4.96849e-05	0.00279258	GSBRNA2T00081368001	NA	CDY45089	PHT4;5	AT5G20380	phosphate transporter 4;5 [Source:TAIR;Acc:AT5G20380]
BnaC09g39220D	817.906	0.753189	0.188939	3.98642	6.70776e-05	0.00352914	GSBRNA2T00078366001	NA	CDY13904	GRXS2	AT5G18600	Monothiol glutaredoxin-S2 [Source:UniProtKB/Swiss-Prot;Acc:Q8L8Z8]
BnaA01g15950D	5845.46	0.752771	0.185225	4.06409	4.82198e-05	0.00273266	GSBRNA2T00149512001	NA	CDX89298	VTC2	AT4G26850	GDP-L-galactose phosphorylase 1 [Source:UniProtKB/Swiss-Prot;Acc:Q8RWE8]
BnaAnng21180D	71.807	0.750475	0.140542	5.33985	9.30246e-08	1.2723e-05	GSBRNA2T00050924001	NA	CDY65869	AT5G36930	AT5G36930	Disease resistance protein (TIR-NBS-LRR class) family [Source:UniProtKB/TrEMBL;Acc:B3H776]
BnaA05g33180D	224.191	0.745317	0.192288	3.87604	0.000106169	0.00509772	GSBRNA2T00092894001	NA	CDY49356	NA	NA	NA
BnaA02g34580D	171.95	0.742244	0.201461	3.68431	0.000229322	0.00917694	GSBRNA2T00047446001	NA	CDY31283	TPPJ	AT5G65140	Probable trehalose-phosphate phosphatase J [Source:UniProtKB/Swiss-Prot;Acc:Q5HZ05]
BnaA07g12010D	207.814	0.741699	0.16143	4.59456	4.33673e-06	0.000380596	GSBRNA2T00112428001	NA	CDY01428	AT5G67220	AT5G67220	AT5g67220/K21H1_18 [Source:UniProtKB/TrEMBL;Acc:Q9FH91]
BnaA04g26380D	321.153	0.735434	0.190488	3.86079	0.000113022	0.00534154	GSBRNA2T00063269001	106452172	CDY37060	PEX11D	AT2G45740	Peroxisomal membrane protein 11D [Source:UniProtKB/Swiss-Prot;Acc:O80845]
BnaA07g31390D	759.715	0.733746	0.170971	4.29165	1.77354e-05	0.00123286	GSBRNA2T00102711001	NA	CDX96528	PUR4	AT1G74260	Probable phosphoribosylformylglycinamidine synthase, chloroplastic/mitochondrial [Source:UniProtKB/Swiss-Prot;Acc:Q9M8D3]
BnaC07g20630D	55.5827	0.724033	0.193761	3.73674	0.000186423	0.00783224	GSBRNA2T00128856001	NA	CDX77809	AT2G01220	AT2G01220	Nucleotidylyl transferase superfamily protein [Source:UniProtKB/TrEMBL;Acc:Q8L845]
BnaA05g30740D	71.7787	0.713278	0.193481	3.68656	0.000227303	0.00912504	GSBRNA2T00027053001	106452987	CDY24675	CYP21-4	AT3G66654	Peptidyl-prolyl cis-trans isomerase CYP21-4 [Source:UniProtKB/Swiss-Prot;Acc:Q9C835]
BnaA10g29130D	583.137	0.711098	0.166652	4.26697	1.98147e-05	0.00134774	GSBRNA2T00013551001	NA	CDY54177	FTSH9	AT5G58870	Ftsh9 [Source:UniProtKB/TrEMBL;Acc:A0A178UAY0]
BnaA09g53730D	349.031	0.710903	0.190435	3.73305	0.000189177	0.00793213	GSBRNA2T00050916001	NA	CDY65864	RH5	AT1G31970	STRS1 [Source:UniProtKB/TrEMBL;Acc:A0A178W5E1]
BnaA10g14700D	169.926	0.706766	0.164869	4.28683	1.81239e-05	0.00125297	GSBRNA2T00154196001	NA	CDX92431	SAC4	AT5G20840	Phosphoinositide phosphatase SAC4 [Source:UniProtKB/Swiss-Prot;Acc:Q7XZU1]
BnaC04g56200D	141.114	0.706615	0.18624	3.79412	0.00014817	0.00657485	GSBRNA2T00045340001	106446621	CDY65182	AT2G23950	AT2G23950	Probable LRR receptor-like serine/threonine-protein kinase At2g23950 [Source:UniProtKB/Swiss-Prot;Acc:Q0WVM4]
BnaC05g20330D	57.2075	0.704429	0.185291	3.80175	0.00014368	0.00642068	GSBRNA2T00142457001	NA	CDX85022	AT1G26470	AT1G26470	Chromatin modification-like protein [Source:UniProtKB/TrEMBL;Acc:Q9FZD2]
BnaC04g31880D	142.457	0.70332	0.186454	3.77208	0.000161891	0.007021	GSBRNA2T00044932001	NA	CDY30277	SCPL7	AT3G10450	SCPL7 [Source:UniProtKB/TrEMBL;Acc:A0A178VAE4]
BnaCnng05760D	427.344	0.699279	0.18664	3.74668	0.000179192	0.0075941	GSBRNA2T00041320001	NA	CDY28690	VDAC1	AT3G01280	Mitochondrial outer membrane protein porin 1 [Source:UniProtKB/Swiss-Prot;Acc:Q9SRH5]
BnaA09g35580D	99.9244	0.698077	0.148119	4.71295	2.44155e-06	0.000232344	GSBRNA2T00037118001	NA	CDY27244	AT3G56120	AT3G56120	tRNA (guanine(37)-N1)-methyltransferase 1 [Source:UniProtKB/Swiss-Prot;Acc:Q93YU6]
BnaA05g33610D	150.709	0.694665	0.177051	3.92353	8.72616e-05	0.00432801	GSBRNA2T00022302001	NA	CDY57523	AT3G02300	AT3G02300	Regulator of chromosome condensation (RCC1) family protein [Source:UniProtKB/TrEMBL;Acc:A0A1I9LR23]
BnaA02g25750D	196.1	0.69369	0.180062	3.85249	0.00011692	0.00548069	GSBRNA2T00030937001	106401245	CDY09435	CRR3	AT2G01590	CRR3 [Source:UniProtKB/TrEMBL;Acc:A0A178VVT4]
BnaCnng65520D	245.931	0.691329	0.140021	4.93731	7.92081e-07	8.75001e-05	GSBRNA2T00092798001	NA	CDY69821	PPC6-6	AT1G03590	Probable protein phosphatase 2C 1 [Source:UniProtKB/Swiss-Prot;Acc:Q9LR65]
BnaA05g33910D	203.588	0.689356	0.185031	3.72563	0.000194828	0.00811059	GSBRNA2T00064144001	NA	CDY37526	CFM2	AT3G01370	CRM-domain containing factor CFM2, chloroplastic [Source:UniProtKB/Swiss-Prot;Acc:Q8L7C2]
BnaA08g23730D	172.628	0.689008	0.150345	4.58285	4.58692e-06	0.000398129	GSBRNA2T00103063001	NA	CDX96830	NA	NA	NA
BnaA07g34790D	617.433	0.68412	0.117306	5.83193	5.47895e-09	1.01526e-06	GSBRNA2T00146368001	NA	CDX87394	NUA	AT1G79280	nuclear pore anchor [Source:TAIR;Acc:AT1G79280]
BnaA01g05950D	105.367	0.67922	0.144876	4.6883	2.7549e-06	0.00025675	GSBRNA2T00039990001	106375432	CDY28254	PBA1	AT4G31300	Proteasome subunit beta type [Source:UniProtKB/TrEMBL;Acc:F4JRY2]
BnaC02g39630D	527.053	0.678114	0.180429	3.75834	0.000171047	0.00734946	GSBRNA2T00028880001	NA	CDY25045	NHX1	AT5G27150	Sodium/hydrogen exchanger [Source:UniProtKB/TrEMBL;Acc:Q0WVZ5]
BnaC03g75790D	68.5485	0.675607	0.181986	3.71241	0.000205298	0.00841814	GSBRNA2T00014694001	NA	CDY54827	PUB6	AT1G24330	U-box domain-containing protein 6 [Source:UniProtKB/Swiss-Prot;Acc:O48700]
BnaA05g22300D	420.438	0.674756	0.135893	4.96534	6.85794e-07	7.75204e-05	GSBRNA2T00153878001	NA	CDX92177	AT3G17930	AT3G17930	AT3g17930/MEB5_15 [Source:UniProtKB/TrEMBL;Acc:Q94BY7]
BnaC05g40750D	494.055	0.67121	0.16194	4.14481	3.40096e-05	0.00208844	GSBRNA2T00074326001	106435407	CDY42144	AT3G12345	AT3G12345	FKBP-type peptidyl-prolyl cis-trans isomerase [Source:UniProtKB/TrEMBL;Acc:Q9LHH3]
BnaA05g12660D	414.834	0.666333	0.175488	3.79704	0.000146435	0.00652076	GSBRNA2T00082048001	106436183	CDY45435	AT2G29300	AT2G29300	NAD(P)-binding Rossmann-fold superfamily protein [Source:UniProtKB/TrEMBL;Acc:F4IKL5]
BnaCnng03200D	209.398	0.661005	0.153832	4.29693	1.73179e-05	0.00120782	GSBRNA2T00032337001	NA	CDY10419	RVE4	AT5G02840	LCL1 [Source:UniProtKB/TrEMBL;Acc:A0A178U8Z5]
BnaC04g36410D	69.3074	0.65459	0.164052	3.99014	6.60347e-05	0.00348007	GSBRNA2T00012250001	NA	CDY20315	AT2G24440	AT2G24440	Expressed protein [Source:UniProtKB/TrEMBL;Acc:Q9ZQ24]
BnaC08g46490D	119.53	0.647382	0.133174	4.86116	1.16701e-06	0.000120887	GSBRNA2T00051236001	NA	CDY66049	AT1G48090	AT1G48090	calcium-dependent lipid-binding family protein [Source:TAIR;Acc:AT1G48090]
BnaC03g32140D	414.243	0.646915	0.133894	4.83153	1.35487e-06	0.000137418	GSBRNA2T00153541001	NA	CDX91912	PHT4;4	AT4G00370	Ascorbate transporter, chloroplastic [Source:UniProtKB/Swiss-Prot;Acc:Q8GX78]
BnaC03g47530D	125.759	0.645673	0.159886	4.03833	5.38325e-05	0.00296821	GSBRNA2T00125043001	106382056	CDY07869	AT2G17240	AT2G17240	Arginine/serine-rich-like splicing factor [Source:UniProtKB/TrEMBL;Acc:Q9SII4]
BnaC02g10760D	237.801	0.641759	0.174494	3.67784	0.000235218	0.00935365	GSBRNA2T00114990001	NA	CDY02813	WNK4	AT5G58350	Probable serine/threonine-protein kinase WNK4 [Source:UniProtKB/Swiss-Prot;Acc:Q9LVL5]
BnaA09g34150D	222.756	0.632952	0.131266	4.82189	1.42201e-06	0.000143308	GSBRNA2T00129539001	NA	CDX78220	SUA	AT3G54230	suppressor of abi3-5 [Source:TAIR;Acc:AT3G54230]
BnaA01g06100D	380.682	0.632629	0.154431	4.09651	4.19428e-05	0.00244265	GSBRNA2T00039972001	NA	CDY28239	AT4G31040	AT4G31040	CemA-like proton extrusion protein-like protein [Source:UniProtKB/TrEMBL;Acc:Q8RXP7]
BnaA10g29250D	172.685	0.632039	0.141275	4.47382	7.68362e-06	0.00062086	GSBRNA2T00037499001	NA	CDY62693	AT5G58110	AT5G58110	AT5g58110/k21l19_90 [Source:UniProtKB/TrEMBL;Acc:Q9FGT3]
BnaA07g12910D	125.823	0.628915	0.170514	3.68835	0.000225709	0.00908415	GSBRNA2T00118622001	NA	CDY04465	SCAB1	AT2G26770	Stomatal closure-related actin-binding protein 1 [Source:UniProtKB/Swiss-Prot;Acc:O48791]
BnaA06g05700D	186.858	0.628653	0.155293	4.04816	5.16209e-05	0.00286376	GSBRNA2T00156147001	NA	CDX93478	AT4G38225	AT4G38225	unknown protein; FUNCTIONS IN: molecular_function unknown; INVOLVED IN: biological_process unknown; LOCATED IN: chloroplast; EXPRESSED IN: 21 plant structures; EXPRESSED DURING: 13 growth stages; Ha. [Source:TAIR;Acc:AT4G38225]
BnaCnng05640D	278.621	0.627262	0.15101	4.15377	3.27046e-05	0.00203	GSBRNA2T00041305001	NA	CDY28678	AT3G01410	AT3G01410	Polynucleotidyl transferase, ribonuclease H-like superfamily protein [Source:UniProtKB/TrEMBL;Acc:F4JEB4]
BnaCnng09540D	120.161	0.617572	0.157341	3.92505	8.67121e-05	0.00430752	GSBRNA2T00068140001	NA	CDY39585	AT3G48440	AT3G48440	Zinc finger CCCH domain-containing protein 43 [Source:UniProtKB/Swiss-Prot;Acc:Q9STM4]
BnaC06g42280D	358.98	0.61722	0.134537	4.58774	4.48077e-06	0.000390599	GSBRNA2T00022331001	NA	CDY71891	GSTT1	AT5G41210	Glutathione S-transferase T1 [Source:UniProtKB/Swiss-Prot;Acc:Q9ZRT5]
BnaA05g30760D	140.773	0.613735	0.157784	3.88973	0.000100358	0.00484817	GSBRNA2T00027055001	NA	CDY24677	NA	NA	NA
BnaC03g26040D	1192.68	0.612471	0.150958	4.05722	4.96606e-05	0.00279258	GSBRNA2T00101625001	NA	CDX95723	CP12-1	AT2G47400	Calvin cycle protein CP12-1, chloroplastic [Source:UniProtKB/Swiss-Prot;Acc:O22914]
BnaA01g05830D	54.8768	0.611639	0.166751	3.66799	0.000244469	0.00961262	GSBRNA2T00040003001	NA	CDY28266	AT4G31410	AT4G31410	AT4G31410 protein [Source:UniProtKB/TrEMBL;Acc:Q8S9L2]
BnaC03g30510D	1633.57	0.610544	0.145972	4.1826	2.88189e-05	0.00182283	GSBRNA2T00002354001	NA	CDY17979	AT4G02920	AT4G02920	Uncharacterized protein At4g02920 [Source:UniProtKB/TrEMBL;Acc:Q8RXG5]
BnaAnng02460D	243.044	0.609304	0.166449	3.66061	0.000251619	0.00980229	GSBRNA2T00005940001	NA	CDY18781	AT3G05520	AT3G05520	Subunits of heterodimeric actin filament capping protein Capz superfamily [Source:UniProtKB/TrEMBL;Acc:F4J7C4]
BnaA06g37580D	184.142	0.609126	0.154189	3.95051	7.7985e-05	0.00398028	GSBRNA2T00097839001	NA	CDY50962	AT1G42440	AT1G42440	At1g42440/F7F22_7 [Source:UniProtKB/TrEMBL;Acc:Q9ASU6]
BnaA10g30440D	64.8651	0.604626	0.162936	3.71081	0.000206594	0.0084658	GSBRNA2T00029598001	NA	CDY60436	AT5G06120	AT5G06120	ARM repeat superfamily protein [Source:UniProtKB/TrEMBL;Acc:F4K2C1]
BnaAnng12780D	452.543	0.602915	0.160484	3.75685	0.000172068	0.00737129	GSBRNA2T00011335001	NA	CDY53750	AT3G02890	AT3G02890	RING/FYVE/PHD zinc finger superfamily protein [Source:UniProtKB/TrEMBL;Acc:F4IYH6]
BnaC02g03000D	129.148	0.602454	0.157878	3.81594	0.000135665	0.00615835	GSBRNA2T00080044001	NA	CDY44377	AT5G03610	AT5G03610	GDSL esterase/lipase At5g03610 [Source:UniProtKB/Swiss-Prot;Acc:Q9LZS7]
BnaA08g24270D	2333.91	0.602415	0.14821	4.06461	4.8113e-05	0.00272905	GSBRNA2T00015275001	NA	CDY21098	GAPC2	AT1G13440	Glyceraldehyde-3-phosphate dehydrogenase GAPC2, cytosolic [Source:UniProtKB/Swiss-Prot;Acc:Q9FX54]
BnaA02g30900D	1179.63	0.60035	0.154766	3.87907	0.000104856	0.00504237	GSBRNA2T00055401001	NA	CDY33897	NA	NA	NA
BnaC01g04670D	206.103	0.597324	0.156234	3.82327	0.000131696	0.00602577	GSBRNA2T00130735001	NA	CDX68986	PAA1	AT4G33520	Copper-transporting ATPase PAA1, chloroplastic [Source:UniProtKB/Swiss-Prot;Acc:Q9SZC9]
BnaA03g25930D	676.422	0.597045	0.16316	3.65927	0.000252935	0.0098293	GSBRNA2T00151648001	NA	CDX90913	AT4G02920	AT4G02920	Uncharacterized protein At4g02920 [Source:UniProtKB/TrEMBL;Acc:Q8RXG5]
BnaA09g30400D	425.74	0.591199	0.132232	4.47093	7.78794e-06	0.000627684	GSBRNA2T00015761001	NA	CDY21387	AT1G22750	AT1G22750	AT1G22750 protein [Source:UniProtKB/TrEMBL;Acc:O64379]
BnaA10g16050D	267.476	0.578304	0.146813	3.93904	8.18069e-05	0.00411866	GSBRNA2T00154359001	NA	CDX92566	MPK16	AT5G19010	Mitogen-activated protein kinase 16 [Source:UniProtKB/Swiss-Prot;Acc:Q8W4J2]
BnaA02g35670D	436.185	0.569483	0.122618	4.64438	3.41105e-06	0.000309236	GSBRNA2T00014235001	106393287	CDY54504	CPLS1	AT1G68660	ATP-dependent Clp protease adapter protein CLPS1, chloroplastic [Source:UniProtKB/Swiss-Prot;Acc:Q9SX29]
BnaA09g01440D	556.566	0.563483	0.10435	5.39991	6.66726e-08	9.46721e-06	GSBRNA2T00018503001	106389956	CDY22115	AT4G03260	AT4G03260	At4g03260 [Source:UniProtKB/TrEMBL;Acc:Q8GUJ5]
BnaA09g32540D	110.163	0.54961	0.142999	3.84347	0.000121309	0.00563622	GSBRNA2T00129348001	NA	CDX78059	NRPB11	AT3G52090	DNA-directed RNA polymerase, RBP11-like protein [Source:UniProtKB/TrEMBL;Acc:F4J5R0]
BnaA09g00180D	617.253	0.537096	0.144556	3.71548	0.000202818	0.00834353	GSBRNA2T00091204001	106365647	CDY48505	ADNT1	AT4G01100	Adenine nucleotide transporter 1 [Source:UniProtKB/TrEMBL;Acc:F4JHS4]
BnaA08g21890D	139.467	0.536973	0.140843	3.81255	0.000137539	0.00622552	GSBRNA2T00102850001	NA	CDX96646	NA	NA	NA
BnaC05g08190D	83.4404	0.535499	0.138082	3.87812	0.000105268	0.0050583	GSBRNA2T00064986001	106357931	CDY37955	AT1G10660	AT1G10660	AT1G10660 protein [Source:UniProtKB/TrEMBL;Acc:Q8H101]
BnaC07g42440D	795.344	0.53507	0.138648	3.85919	0.000113763	0.00536851	GSBRNA2T00099679001	NA	CDX72222	ATR2	AT4G30210	P450 reductase 2 [Source:TAIR;Acc:AT4G30210]
BnaA06g33690D	265.357	0.533743	0.13701	3.89566	9.79311e-05	0.00475337	GSBRNA2T00081586001	NA	CDY45165	CLPF	AT2G03390	Clp protease adapter protein ClpF, chloroplastic [Source:UniProtKB/Swiss-Prot;Acc:Q67Y99]
BnaA08g21480D	259.727	0.529079	0.136722	3.86973	0.000108954	0.00520378	GSBRNA2T00102805001	NA	CDX96605	AT1G21080	AT1G21080	DNAJ heat shock N-terminal domain-containing protein [Source:UniProtKB/TrEMBL;Acc:F4HWD5]
BnaA05g32900D	292.361	0.516812	0.138869	3.72159	0.000197973	0.00819757	GSBRNA2T00092865001	NA	CDY49328	AT3G04560	AT3G04560	F7O18.3 protein [Source:UniProtKB/TrEMBL;Acc:Q9SR18]
BnaA10g12950D	276.567	0.506381	0.128519	3.94012	8.14398e-05	0.00411682	GSBRNA2T00047898001	NA	CDY31576	TOE2	AT5G60120	Target of early activation tagged (EAT) 2 [Source:UniProtKB/TrEMBL;Acc:F4JXG9]
BnaCnng18320D	271.728	0.501894	0.121631	4.12637	3.68531e-05	0.00221567	GSBRNA2T00094088001	NA	CDY49922	AtVGT1	AT3G03090	D-xylose-proton symporter-like 1 [Source:UniProtKB/Swiss-Prot;Acc:Q8L6Z8]
BnaC05g35540D	442.173	0.491058	0.127543	3.85013	0.000118054	0.00551335	GSBRNA2T00101744001	NA	CDX95803	AT3G17930	AT3G17930	AT3g17930/MEB5_15 [Source:UniProtKB/TrEMBL;Acc:Q94BY7]
BnaAnng02600D	384.159	0.487861	0.128914	3.78438	0.000154091	0.00676631	GSBRNA2T00005959001	NA	CDY18795	ALY2	AT3G05380	DIRP ;Myb-like DNA-binding domain [Source:TAIR;Acc:AT3G05380]
BnaCnng15910D	83.5014	0.48416	0.128838	3.7579	0.000171345	0.00735334	GSBRNA2T00088955001	NA	CDY48149	AT3G45190	AT3G45190	SIT4 phosphatase-associated family protein [Source:UniProtKB/TrEMBL;Acc:F4J5I0]
BnaC05g12180D	674.654	0.478596	0.112462	4.25562	2.0847e-05	0.00139987	GSBRNA2T00054210001	106396237	CDY33365	CCR1	AT1G15950	Cinnamoyl-CoA reductase 1 [Source:UniProtKB/Swiss-Prot;Acc:Q9S9N9]
BnaC09g43460D	774.435	0.473157	0.11034	4.28816	1.80158e-05	0.00124686	GSBRNA2T00031534001	NA	CDY09815	PDAT1	AT5G13640	Phospholipid:diacylglycerol acyltransferase 1 [Source:UniProtKB/Swiss-Prot;Acc:Q9FNA9]
BnaC02g11570D	1034.95	0.470687	0.123758	3.80329	0.00014279	0.00638994	GSBRNA2T00074493001	NA	CDY42258	AT5G57345	AT5G57345	At5g57345 [Source:UniProtKB/TrEMBL;Acc:Q8LAD4]
BnaC09g17730D	313.02	0.469572	0.107743	4.35828	1.3109e-05	0.000971706	GSBRNA2T00063103001	NA	CDY36957	WDS	AT5G43920	WD repeat-containing protein WDS homolog [Source:UniProtKB/Swiss-Prot;Acc:Q9FND4]
BnaC07g30410D	138.726	0.464834	0.124957	3.71995	0.000199259	0.00823157	GSBRNA2T00133469001	NA	CDX80403	MIND1	AT5G24020	Putative septum site-determining protein minD homolog, chloroplastic [Source:UniProtKB/Swiss-Prot;Acc:Q9MBA2]
BnaA09g00700D	830.108	0.456779	0.11809	3.86806	0.000109704	0.00521986	GSBRNA2T00018413001	NA	CDY22041	RSH1	AT4G02260	RSH1 [Source:UniProtKB/TrEMBL;Acc:A0A178V5K1]
BnaA09g34270D	618.227	0.449435	0.117827	3.81436	0.000136534	0.00619333	GSBRNA2T00129558001	NA	CDX78232	NCA1	AT3G54360	Protein NCA1 [Source:UniProtKB/Swiss-Prot;Acc:Q9M2V1]
BnaA09g32600D	551.369	0.441602	0.104463	4.22734	2.36468e-05	0.001542	GSBRNA2T00129354001	NA	CDX78065	AT3G52140	AT3G52140	Clustered mitochondria protein homolog [Source:UniProtKB/TrEMBL;Acc:F4J5R9]
BnaC09g22950D	491.008	0.430849	0.107215	4.01856	5.85548e-05	0.0031814	GSBRNA2T00157791001	NA	CDX94541	PFP-BETA2	AT4G04040	Pyrophosphate--fructose 6-phosphate 1-phosphotransferase subunit beta 2 [Source:UniProtKB/Swiss-Prot;Acc:F4JGR5]
BnaC05g18010D	420.649	0.429984	0.110027	3.90798	9.30706e-05	0.00456595	GSBRNA2T00119481001	NA	CDY04788	AT1G22750	AT1G22750	AT1G22750 protein [Source:UniProtKB/TrEMBL;Acc:O64379]
BnaC01g19050D	400.037	0.427737	0.103597	4.12883	3.64608e-05	0.00219836	GSBRNA2T00042187001	NA	CDY29253	SUMO1	AT4G26840	Small ubiquitin-related modifier 1 [Source:UniProtKB/Swiss-Prot;Acc:P55852]
BnaC09g27450D	284.155	0.422324	0.0967755	4.36396	1.2773e-05	0.000952894	GSBRNA2T00108833001	NA	CDX99960	EMF2	AT5G51230	Polycomb group protein EMBRYONIC FLOWER 2 [Source:UniProtKB/Swiss-Prot;Acc:Q8L6Y4]
BnaAnng18890D	332.122	0.410379	0.110251	3.72222	0.000197482	0.00819757	GSBRNA2T00039244001	106436834	CDY63384	UBP1B	AT1G17370	Oligouridylate-binding protein 1B [Source:UniProtKB/Swiss-Prot;Acc:Q9LQI9]
BnaA03g10480D	113.123	0.407258	0.105404	3.86378	0.000111646	0.0052963	GSBRNA2T00148636001	NA	CDX88601	CKL12	AT5G57015	Ckl12 [Source:UniProtKB/TrEMBL;Acc:A0A178UEU7]
BnaC02g04750D	235.923	0.39255	0.103993	3.77479	0.00016014	0.00697858	GSBRNA2T00151908001	NA	CDX91122	NA	NA	NA
BnaA09g05840D	614.066	0.380588	0.0853561	4.45882	8.24108e-06	0.000657497	GSBRNA2T00094679001	NA	CDY16798	ARF2	AT5G62000	Auxin response factor 2 [Source:UniProtKB/Swiss-Prot;Acc:Q94JM3]
BnaA03g08230D	335.078	0.359017	0.0920017	3.90228	9.529e-05	0.00464956	GSBRNA2T00148901001	NA	CDX88826	LRR1	AT5G21090	Leucine-rich repeat protein 1 [Source:UniProtKB/Swiss-Prot;Acc:Q9FPJ5]
BnaA09g37990D	393.487	-0.307316	0.0775366	-3.96349	7.38608e-05	0.00380368	GSBRNA2T00121820001	NA	CDY05981	SAC9	AT3G59770	SacI homology domain-containing protein / WW domain-containing protein [Source:UniProtKB/TrEMBL;Acc:F4J9G0]
BnaA03g59070D	427.566	-0.324991	0.0831045	-3.91064	9.20537e-05	0.00452955	GSBRNA2T00097780001	106389785	CDY50929	CKL3	AT4G28880	Ckl3 [Source:UniProtKB/TrEMBL;Acc:A0A178UXY3]
BnaA07g38860D	1016.86	-0.326211	0.0825986	-3.94935	7.83651e-05	0.00399334	GSBRNA2T00053343001	NA	CDY66306	AT1G16210	AT1G16210	Coiled-coil protein [Source:UniProtKB/TrEMBL;Acc:Q8VYC9]
BnaC09g10150D	322.523	-0.34286	0.0913475	-3.75336	0.000174478	0.00743419	GSBRNA2T00115927001	NA	CDY03333	VPS32.1	AT2G19830	Vacuolar protein sorting-associated protein 32 homolog 1 [Source:UniProtKB/Swiss-Prot;Acc:O82197]
BnaAnng03880D	353.347	-0.346225	0.0799862	-4.32856	1.50087e-05	0.00107788	GSBRNA2T00045898001	NA	CDY30613	CKA2	AT3G50000	Casein kinase II subunit alpha-2 [Source:UniProtKB/Swiss-Prot;Acc:Q08466]
BnaC07g19410D	251.333	-0.35236	0.090213	-3.90587	9.38888e-05	0.00460015	GSBRNA2T00128660001	NA	CDX77687	AGD9	AT5G46750	AGD9 [Source:UniProtKB/TrEMBL;Acc:A0A178UAW4]
BnaA09g40730D	446.594	-0.352794	0.0961071	-3.67084	0.000241755	0.00955807	GSBRNA2T00049587001	NA	CDY11507	AT2G25970	AT2G25970	F17H15.1/F17H15.1 [Source:UniProtKB/TrEMBL;Acc:O82762]
BnaC03g72300D	446.007	-0.354146	0.0829702	-4.26835	1.96925e-05	0.00134087	GSBRNA2T00028503001	NA	CDY60337	CLC2	AT2G40060	Clathrin light chain [Source:UniProtKB/TrEMBL;Acc:A0A178W0Q3]
BnaC03g31950D	448.457	-0.355224	0.0897419	-3.95829	7.54897e-05	0.00386551	GSBRNA2T00153519001	NA	CDX91893	AT4G00740	AT4G00740	Probable methyltransferase PMT13 [Source:UniProtKB/Swiss-Prot;Acc:Q93W95]
BnaA09g00280D	1023.02	-0.355937	0.0912756	-3.89958	9.63585e-05	0.00469445	GSBRNA2T00091193001	NA	CDY48495	AT4G01000	AT4G01000	AT4g01000/F3I3_20 [Source:UniProtKB/TrEMBL;Acc:Q9SV28]
BnaC07g41570D	537.192	-0.356078	0.094305	-3.77582	0.000159484	0.00695479	GSBRNA2T00154745001	NA	CDX92899	CKL3	AT4G28880	Ckl3 [Source:UniProtKB/TrEMBL;Acc:A0A178UXY3]
BnaA06g19590D	460.956	-0.357241	0.0859097	-4.15833	3.2058e-05	0.00199378	GSBRNA2T00046525001	NA	CDY30954	ATMIN7	AT3G43300	HOPM interactor 7 [Source:TAIR;Acc:AT3G43300]
BnaC09g26420D	816.804	-0.357492	0.0737752	-4.8457	1.26167e-06	0.000129001	GSBRNA2T00152141001	NA	CDX71601	KOR	AT5G49720	Endoglucanase 25 [Source:UniProtKB/Swiss-Prot;Acc:Q38890]
BnaC07g34200D	418.315	-0.360351	0.0986129	-3.65419	0.000257994	0.00993232	GSBRNA2T00031287001	106445061	CDY09641	RABB1C	AT4G17170	RABB1C [Source:UniProtKB/TrEMBL;Acc:A0A178V4V1]
BnaC09g44360D	292.177	-0.362765	0.0879465	-4.12484	3.7099e-05	0.00222834	GSBRNA2T00104186001	NA	CDX97189	SEC10a	AT5G12370	Exocyst complex component SEC10a [Source:UniProtKB/Swiss-Prot;Acc:X5JA13]
BnaA01g31170D	867.502	-0.363343	0.0991854	-3.66327	0.000249015	0.0097505	GSBRNA2T00060276001	NA	CDY36301	CHC1	AT3G11130	Clathrin heavy chain 1 [Source:UniProtKB/Swiss-Prot;Acc:Q0WNJ6]
BnaC04g29030D	438.09	-0.363378	0.09077	-4.00329	6.24688e-05	0.00334799	GSBRNA2T00070313001	NA	CDY12738	AT4G14160	AT4G14160	Sec23/Sec24 protein transport family protein [Source:UniProtKB/TrEMBL;Acc:F4JUM1]
BnaA08g27710D	434.597	-0.367431	0.0918492	-4.00037	6.32431e-05	0.00337673	GSBRNA2T00089657001	NA	CDY15487	AT1G04140	AT1G04140	Transducin family protein / WD-40 repeat family protein [Source:UniProtKB/TrEMBL;Acc:F4I458]
BnaC01g00490D	473.635	-0.368373	0.0893592	-4.12239	3.74967e-05	0.00224582	GSBRNA2T00075144001	NA	CDY42637	NA	NA	NA
BnaA09g42210D	1262.3	-0.369332	0.0984935	-3.74981	0.000176966	0.00751486	GSBRNA2T00093032001	106371343	CDY49446	AT2G23090	AT2G23090	Uncharacterized protein At2g23090 [Source:UniProtKB/Swiss-Prot;Acc:O64818]
BnaC03g48580D	194.661	-0.369704	0.101111	-3.65641	0.000255776	0.00988499	GSBRNA2T00062168001	NA	CDY36499	CYP65	AT5G67530	Peptidyl-prolyl cis-trans isomerase CYP65 [Source:UniProtKB/Swiss-Prot;Acc:Q9FJX0]
BnaA06g40320D	319.238	-0.371554	0.0757556	-4.90464	9.35988e-07	0.000100584	GSBRNA2T00023682001	106376955	CDY58500	AGD9	AT5G46750	AGD9 [Source:UniProtKB/TrEMBL;Acc:A0A178UAW4]
BnaC09g48150D	874.206	-0.37302	0.0674535	-5.53003	3.20167e-08	4.92231e-06	GSBRNA2T00107146001	NA	CDX99020	PATROL1	AT5G06970	Protein unc-13 homolog [Source:UniProtKB/Swiss-Prot;Acc:Q8RX56]
BnaC03g67700D	229.432	-0.373777	0.102244	-3.65573	0.000256455	0.0098931	GSBRNA2T00062096001	106390042	CDY36450	PBA1	AT4G31300	Proteasome subunit beta type [Source:UniProtKB/TrEMBL;Acc:F4JRY2]
BnaA10g14230D	171.803	-0.378304	0.0995714	-3.79933	0.00014509	0.00646996	GSBRNA2T00154141001	106371666	CDX92384	AT5G22080	AT5G22080	Chaperone DnaJ-domain superfamily protein [Source:UniProtKB/TrEMBL;Acc:Q9C580]
BnaA04g26920D	790.846	-0.379946	0.0650712	-5.83892	5.25408e-09	9.79336e-07	GSBRNA2T00003349001	106438320	CDY51415	ARFA1E	AT3G62290	ADP-ribosylation factor A1E [Source:UniProtKB/TrEMBL;Acc:Q9M1P5]
BnaA08g00040D	1050.19	-0.382984	0.09329	-4.10531	4.03777e-05	0.00237118	GSBRNA2T00074707001	NA	CDY42410	AT5G65950	AT5G65950	FUNCTIONS IN: molecular_function unknown; INVOLVED IN: biological_process unknown; LOCATED IN: cellular_component unknown; EXPRESSED IN: 25 plant structures; EXPRESSED DURING: 15 growth stages; CONTAINS InterPro DOMAIN/s: Protein of unknown function /.../83, C-terminal (InterPro:IPR012880), Foie gras liver health family 1 (InterPro:IPR021773); Ha. [Source:TAIR;Acc:AT5G65950]
BnaA01g27580D	327.983	-0.38362	0.0985608	-3.89222	9.93307e-05	0.00480958	GSBRNA2T00057561001	106390772	CDY34976	AT3G16760	AT3G16760	At3g16760 [Source:UniProtKB/TrEMBL;Acc:Q6NMH5]
BnaA08g18770D	248.085	-0.385876	0.103934	-3.71272	0.000205046	0.00841814	GSBRNA2T00150625001	NA	CDX90107	AT1G27752	AT1G27752	Ubiquitin system component Cue protein [Source:UniProtKB/TrEMBL;Acc:B3H6L4]
BnaA05g27850D	1059.46	-0.38684	0.0910914	-4.24672	2.16926e-05	0.00143831	GSBRNA2T00000331001	NA	CDY08549	CHC1	AT3G11130	Clathrin heavy chain 1 [Source:UniProtKB/Swiss-Prot;Acc:Q0WNJ6]
BnaC04g29540D	634.042	-0.394273	0.082682	-4.76854	1.85566e-06	0.000180671	GSBRNA2T00055085001	NA	CDY33697	TMN12	AT4G12650	Transmembrane 9 superfamily member [Source:UniProtKB/TrEMBL;Acc:A0A178UTX6]
BnaC03g09740D	884.578	-0.39568	0.107938	-3.66579	0.000246579	0.00967752	GSBRNA2T00140791001	NA	CDX70890	TUBA3	AT5G19770	Tubulin alpha chain [Source:UniProtKB/TrEMBL;Acc:A0A178UTQ9]
BnaA02g20780D	228.419	-0.395921	0.105868	-3.73976	0.000184197	0.00776452	GSBRNA2T00104329001	NA	CDX97287	WDR5B	AT4G02730	COMPASS-like H3K4 histone methylase component WDR5B [Source:UniProtKB/Swiss-Prot;Acc:Q9SY00]
BnaA04g07300D	935.642	-0.397068	0.0825589	-4.80951	1.51299e-06	0.00015127	GSBRNA2T00068462001	NA	CDY39705	TMN12	AT4G12650	Transmembrane 9 superfamily member [Source:UniProtKB/TrEMBL;Acc:A0A178UTX6]
BnaC08g32860D	418.531	-0.397077	0.101093	-3.92782	8.57188e-05	0.00426488	GSBRNA2T00127184001	NA	CDX76700	SEC31B	AT3G63460	Protein transport protein SEC31 homolog B [Source:UniProtKB/Swiss-Prot;Acc:Q8L611]
BnaA06g06600D	458.257	-0.398395	0.0935893	-4.25685	2.0733e-05	0.0013937	GSBRNA2T00105251001	NA	CDX97909	AP1M1	AT1G10730	AP-1 complex subunit mu-1 [Source:UniProtKB/Swiss-Prot;Acc:Q9SAC9]
BnaA03g49380D	493.393	-0.398821	0.0984302	-4.05181	5.08224e-05	0.00283439	GSBRNA2T00044859001	106389795	CDY30232	VPS32.2	AT4G29160	Vacuolar protein sorting-associated protein 32 homolog 2 [Source:UniProtKB/Swiss-Prot;Acc:Q9SZE4]
BnaA01g21890D	414.768	-0.400511	0.104078	-3.84817	0.000119002	0.00555355	GSBRNA2T00080349001	NA	CDY44550	DRP2B	AT1G59610	Dynamin-2B [Source:UniProtKB/Swiss-Prot;Acc:Q9LQ55]
BnaC07g35050D	204.923	-0.400768	0.0947698	-4.22886	2.34878e-05	0.00153479	GSBRNA2T00112538001	NA	CDY01515	SH3P3	AT4G18060	SH3 domain-containing protein 3 [Source:UniProtKB/Swiss-Prot;Acc:Q8L7W0]
BnaCnng03430D	188.858	-0.402268	0.104921	-3.83401	0.000126071	0.00582324	GSBRNA2T00032365001	106389530	CDY10442	ALY2	AT5G02530	THO complex subunit 4B [Source:UniProtKB/Swiss-Prot;Acc:Q8L719]
BnaC02g34220D	294.781	-0.402377	0.0961965	-4.18287	2.87855e-05	0.00182283	GSBRNA2T00090110001	106401285	CDY15803	TMN3	AT2G01970	Transmembrane 9 superfamily member 3 [Source:UniProtKB/Swiss-Prot;Acc:Q9ZPS7]
BnaA07g24800D	142.228	-0.40269	0.0994482	-4.04924	5.13839e-05	0.00285663	GSBRNA2T00124386001	NA	CDY07401	IAR1	AT1G68100	IAA-alanine resistance protein 1 [Source:UniProtKB/Swiss-Prot;Acc:Q9M647]
BnaA10g03050D	221.319	-0.402791	0.107308	-3.7536	0.000174315	0.00743225	GSBRNA2T00150217001	NA	CDX89777	OFUT1	AT1G04910	O-fucosyltransferase 1 [Source:UniProtKB/Swiss-Prot;Acc:Q8W486]
BnaA08g05460D	736.406	-0.403789	0.109671	-3.68181	0.000231588	0.00924963	GSBRNA2T00086794001	NA	CDY47137	NA	NA	NA
BnaA03g10260D	229.768	-0.405755	0.0921358	-4.40388	1.06332e-05	0.000815402	GSBRNA2T00148660001	NA	CDX88623	AT5G57460	AT5G57460	At5g57460 [Source:UniProtKB/TrEMBL;Acc:Q9FKM4]
BnaA08g28050D	246.242	-0.408865	0.102456	-3.99063	6.58977e-05	0.00347574	GSBRNA2T00089694001	NA	CDY15521	VAMP721	AT1G04750	Putative vesicle-associated membrane protein, synaptobrevin 7B [Source:UniProtKB/TrEMBL;Acc:Q681L9]
BnaAnng18580D	309.413	-0.409825	0.111532	-3.6745	0.000238314	0.00944705	GSBRNA2T00037892001	106400748	CDY63066	AT4G00090	AT4G00090	AT4g00090/F6N15_8 [Source:UniProtKB/TrEMBL;Acc:Q93ZN5]
BnaCnng31920D	334.97	-0.410558	0.0955986	-4.2946	1.75008e-05	0.00121923	GSBRNA2T00020928001	106376286	CDY57386	SNX2A	AT5G58440	SNX2a [Source:UniProtKB/TrEMBL;Acc:A0A178UPE2]
BnaA03g22310D	470.92	-0.411733	0.0972675	-4.233	2.30598e-05	0.00151806	GSBRNA2T00138826001	NA	CDX83275	SKD1	AT2G27600	Protein SUPPRESSOR OF K(+) TRANSPORT GROWTH DEFECT 1 [Source:UniProtKB/Swiss-Prot;Acc:Q9ZNT0]
BnaA02g11860D	169.879	-0.412428	0.112616	-3.66226	0.000249996	0.00976917	GSBRNA2T00090919001	NA	CDY16382	GTG1	AT1G64990	GPCR-type G protein 1 [Source:UniProtKB/Swiss-Prot;Acc:Q9XIP7]
BnaA09g08140D	284.101	-0.414541	0.0948637	-4.36986	1.24325e-05	0.000929686	GSBRNA2T00005633001	NA	CDY18581	GRIP	AT5G66030	Protein GRIP [Source:UniProtKB/Swiss-Prot;Acc:Q8S2T0]
BnaC03g49730D	481.455	-0.415224	0.0999766	-4.15321	3.27844e-05	0.00203096	GSBRNA2T00141763001	NA	CDX84527	FAAH	AT5G64440	Fatty acid amide hydrolase [Source:UniProtKB/Swiss-Prot;Acc:Q7XJJ7]
BnaA03g59470D	274.588	-0.417628	0.095892	-4.35519	1.32953e-05	0.000978207	GSBRNA2T00118601001	NA	CDY04455	DRP2B	AT1G59610	Dynamin-2B [Source:UniProtKB/Swiss-Prot;Acc:Q9LQ55]
BnaA06g01600D	209.434	-0.417849	0.113588	-3.67864	0.00023448	0.00933606	GSBRNA2T00008253001	NA	CDY52975	AT1G52320	AT1G52320	BZIP protein, putative; 48652-45869 [Source:UniProtKB/TrEMBL;Acc:Q9C824]
BnaC07g41610D	143.111	-0.418719	0.110459	-3.79074	0.000150201	0.0066497	GSBRNA2T00154750001	NA	CDX92903	AT4G28920	AT4G28920	UPF0725 protein At4g28920 [Source:UniProtKB/Swiss-Prot;Acc:Q9SV54]
BnaA06g18030D	426.836	-0.418778	0.109836	-3.81277	0.000137416	0.00622518	GSBRNA2T00107264001	NA	CDX99112	PUB13	AT3G46510	U-box domain-containing protein 13 [Source:UniProtKB/Swiss-Prot;Acc:Q9SNC6]
BnaA05g00730D	587.121	-0.420364	0.0916283	-4.58771	4.48136e-06	0.000390599	GSBRNA2T00132978001	106438320	CDX80083	ARFA1E	AT3G62290	ADP-ribosylation factor A1E [Source:UniProtKB/TrEMBL;Acc:Q9M1P5]
BnaC02g06440D	420.36	-0.421097	0.113935	-3.69595	0.000219066	0.00886195	GSBRNA2T00065412001	NA	CDY38129	AT5G16210	AT5G16210	AT5g16210/T21H19_130 [Source:UniProtKB/TrEMBL;Acc:Q8VYW7]
BnaA02g16240D	251.698	-0.422753	0.106895	-3.95482	7.65907e-05	0.00391872	GSBRNA2T00088683001	106399546	CDY48031	CHMP1B	AT1G73030	VPS46.2 [Source:UniProtKB/TrEMBL;Acc:A0A178W5G8]
BnaA07g27040D	776.185	-0.422935	0.103225	-4.09721	4.18168e-05	0.00243756	GSBRNA2T00102060001	NA	CDX96027	ATJ15	AT1G68370	At1g68370 [Source:UniProtKB/TrEMBL;Acc:Q1H5A8]
BnaA02g35000D	552.4	-0.431498	0.0778486	-5.54278	2.97704e-08	4.61062e-06	GSBRNA2T00033859001	NA	CDY61444	EPSIN1	AT5G11710	Clathrin interactor EPSIN 1 [Source:UniProtKB/Swiss-Prot;Acc:Q8VY07]
BnaA01g27720D	291.811	-0.432616	0.0991769	-4.36207	1.28838e-05	0.000957769	GSBRNA2T00057547001	NA	CDY34962	KIN13A	AT3G16630	Kinesin-like protein [Source:UniProtKB/TrEMBL;Acc:A0A178VP70]
BnaC01g28250D	519.912	-0.436923	0.0936434	-4.66581	3.07402e-06	0.000283564	GSBRNA2T00082867001	NA	CDY45889	DRP2B	AT1G59610	Dynamin-2B [Source:UniProtKB/Swiss-Prot;Acc:Q9LQ55]
BnaC09g46790D	437.272	-0.436988	0.116974	-3.73576	0.000187147	0.00785745	GSBRNA2T00016083001	NA	CDY21613	EMB2107	AT5G09900	26S proteasome regulatory subunit, putative (RPN5) [Source:UniProtKB/TrEMBL;Acc:B3H6B0]
BnaA09g11260D	254.937	-0.437537	0.0935253	-4.67827	2.89306e-06	0.000268438	GSBRNA2T00056446001	106450566	CDY34384	SP1	AT1G63900	E3 ubiquitin-protein ligase SP1 [Source:UniProtKB/Swiss-Prot;Acc:Q8L7N4]
BnaA02g03020D	127.49	-0.441898	0.120459	-3.66845	0.000244029	0.00960129	GSBRNA2T00143219001	NA	CDX85511	AT5G16210	AT5G16210	AT5g16210/T21H19_130 [Source:UniProtKB/TrEMBL;Acc:Q8VYW7]
BnaC03g22820D	322.784	-0.442358	0.0998292	-4.43115	9.37327e-06	0.000733926	GSBRNA2T00019022001	NA	CDY22472	AT2G40730	AT2G40730	Kinase family with ARM repeat domain-containing protein [Source:UniProtKB/TrEMBL;Acc:F4II29]
BnaAnng22140D	477.242	-0.44432	0.108746	-4.08583	4.39186e-05	0.00253668	GSBRNA2T00053468001	NA	CDY66364	EXO84B	AT5G49830	Exocyst complex component 84B [Source:UniProtKB/TrEMBL;Acc:F4K7F5]
BnaC05g43270D	423.819	-0.447466	0.112937	-3.96208	7.43005e-05	0.00381963	GSBRNA2T00073237001	NA	CDY41590	SYP71	AT3G09740	At3g09740 [Source:UniProtKB/TrEMBL;Acc:Q2HIU8]
BnaA09g28610D	227.348	-0.447485	0.103707	-4.31489	1.59685e-05	0.00113373	GSBRNA2T00074267001	106347151	CDY42099	AT1G31730	AT1G31730	AP-4 complex subunit epsilon [Source:UniProtKB/Swiss-Prot;Acc:Q8L7A9]
BnaA10g20330D	193.769	-0.44951	0.118767	-3.7848	0.000153831	0.00676427	GSBRNA2T00135712001	NA	CDX69684	SEC10a	AT5G12370	Exocyst complex component SEC10a [Source:UniProtKB/Swiss-Prot;Acc:X5JA13]
BnaA09g37300D	190.284	-0.45141	0.110618	-4.08079	4.48823e-05	0.00258055	GSBRNA2T00121907001	NA	CDY06050	BET11	AT3G58170	Bet1-like SNARE 1-1 [Source:UniProtKB/Swiss-Prot;Acc:Q9M2J9]
BnaAnng21000D	255.23	-0.453308	0.104904	-4.32119	1.55191e-05	0.00111042	GSBRNA2T00048155001	NA	CDY65747	AT5G56190	AT5G56190	Transducin/WD40 repeat-like superfamily protein [Source:TAIR;Acc:AT5G56190]
BnaA03g03130D	163.131	-0.45485	0.107106	-4.24672	2.16921e-05	0.00143831	GSBRNA2T00129780001	NA	CDX78401	TMN8	AT5G10840	Transmembrane 9 superfamily member 8 [Source:UniProtKB/Swiss-Prot;Acc:F4KIB2]
BnaC02g04000D	424.012	-0.458812	0.0871942	-5.26195	1.42532e-07	1.88417e-05	GSBRNA2T00152009001	NA	CDX91197	EPSIN1	AT5G11710	Clathrin interactor EPSIN 1 [Source:UniProtKB/Swiss-Prot;Acc:Q8VY07]
BnaCnng62200D	197.921	-0.460398	0.11339	-4.06031	4.90083e-05	0.00276248	GSBRNA2T00083841001	106348931	CDY69165	AT4G24330	AT4G24330	At4g24330 [Source:UniProtKB/TrEMBL;Acc:Q9STW1]
BnaA05g18680D	293.436	-0.461355	0.111643	-4.13239	3.59007e-05	0.00217497	GSBRNA2T00077395001	106407053	CDY43856	RABC1	AT1G43890	Ras-related protein RABC1 [Source:UniProtKB/Swiss-Prot;Acc:O23657]
BnaC07g03060D	269.896	-0.461803	0.12136	-3.80522	0.000141678	0.00634466	GSBRNA2T00070797001	106380431	CDY13007	AT2G18770	AT2G18770	P-loop containing nucleoside triphosphate hydrolases superfamily protein [Source:TAIR;Acc:AT2G18770]
BnaC02g32570D	263.846	-0.462192	0.098913	-4.67272	2.97243e-06	0.000274996	GSBRNA2T00146710001	NA	CDX87692	AT5G46630	AT5G46630	Clathrin adaptor complexes medium subunit family protein [Source:UniProtKB/TrEMBL;Acc:F4KHJ7]
BnaA10g11360D	95.8786	-0.463699	0.122874	-3.77376	0.000160803	0.00699164	GSBRNA2T00065650001	NA	CDY38288	COQ5	AT5G57300	2-methoxy-6-polyprenyl-1,4-benzoquinol methylase, mitochondrial [Source:UniProtKB/TrEMBL;Acc:A0A178U865]
BnaA07g23540D	736.049	-0.463938	0.121841	-3.80774	0.000140244	0.00630315	GSBRNA2T00099610001	NA	CDX68314	AT5G42090	AT5G42090	Dbj [Source:UniProtKB/TrEMBL;Acc:Q9FHX6]
BnaC02g09010D	323.794	-0.465098	0.115719	-4.01921	5.83928e-05	0.00317806	GSBRNA2T00074535001	106380737	CDY42295	NA	NA	NA
BnaC03g67560D	479.849	-0.466044	0.10647	-4.37724	1.20192e-05	0.000901979	GSBRNA2T00062068001	NA	CDY36436	AT4G31480	AT4G31480	Coatomer, beta subunit [Source:TAIR;Acc:AT4G31480]
BnaC01g34360D	333.777	-0.466627	0.121922	-3.82725	0.000129584	0.00595936	GSBRNA2T00101379001	NA	CDX95544	NA	NA	NA
BnaA09g50670D	520.375	-0.469356	0.111865	-4.19571	2.72012e-05	0.0017432	GSBRNA2T00052516001	NA	CDY32529	AT1G04140	AT1G04140	Transducin family protein / WD-40 repeat family protein [Source:UniProtKB/TrEMBL;Acc:F4I458]
BnaA10g26490D	694.719	-0.469883	0.117252	-4.00746	6.13757e-05	0.00330645	GSBRNA2T00136453001	NA	CDX70300	ATEXO70A1	AT5G03540	Exocyst subunit Exo70 family protein [Source:UniProtKB/TrEMBL;Acc:F4KGM7]
BnaA04g23460D	117.94	-0.470148	0.116661	-4.03004	5.57677e-05	0.00306413	GSBRNA2T00123275001	NA	CDY06969	AT2G40730	AT2G40730	Kinase family with ARM repeat domain-containing protein [Source:UniProtKB/TrEMBL;Acc:F4II29]
BnaC09g02210D	103.983	-0.470825	0.126503	-3.72185	0.000197772	0.00819757	GSBRNA2T00109574001	NA	CDY00080	2005-08-01	AT5G38880	AUGMIN subunit 5 [Source:UniProtKB/Swiss-Prot;Acc:Q9FMB4]
BnaC07g47040D	199.524	-0.472154	0.123445	-3.82483	0.000130864	0.00600586	GSBRNA2T00100261001	NA	CDX72682	NA	NA	NA
BnaA02g21820D	241.825	-0.472874	0.116721	-4.05131	5.09308e-05	0.00283793	GSBRNA2T00029330001	NA	CDY25274	VHA-E1	AT4G11150	V-type proton ATPase subunit E1 [Source:UniProtKB/Swiss-Prot;Acc:Q39258]
BnaA05g15790D	146.584	-0.476401	0.109982	-4.33161	1.48022e-05	0.00106772	GSBRNA2T00043327001	NA	CDY29591	HIT1	AT1G50500	Membrane trafficking VPS53 family protein [Source:TAIR;Acc:AT1G50500]
BnaA06g27770D	132.777	-0.477217	0.117761	-4.05242	5.06907e-05	0.00283204	GSBRNA2T00147646001	NA	CDX88186	B'KAPPA	AT5G25510	Serine/threonine protein phosphatase 2A 57 kDa regulatory subunit B' kappa isoform [Source:UniProtKB/Swiss-Prot;Acc:Q93YV6]
BnaC09g21810D	2504.59	-0.479872	0.125126	-3.83511	0.000125511	0.00580583	GSBRNA2T00067344001	NA	CDY39163	NA	NA	NA
BnaA04g16090D	438.88	-0.481479	0.126867	-3.79515	0.000147555	0.00656136	GSBRNA2T00045244001	106422390	CDY30524	AXS1	AT2G27860	UDP-D-apiose/UDP-D-xylose synthase 1 [Source:UniProtKB/Swiss-Prot;Acc:Q9ZUY6]
BnaC09g49820D	210.312	-0.481766	0.118504	-4.06541	4.79491e-05	0.00272339	GSBRNA2T00106954001	NA	CDX98853	NFXL2	AT5G05660	NF-X1-type zinc finger protein NFXL2 [Source:UniProtKB/Swiss-Prot;Acc:Q9FFK8]
BnaA09g48050D	178.586	-0.48202	0.129417	-3.72456	0.000195658	0.00812834	GSBRNA2T00057442001	106419794	CDY34879	AT1G10590	AT1G10590	Nucleic acid-binding, OB-fold-like protein [Source:UniProtKB/TrEMBL;Acc:Q9XIJ0]
BnaC09g45490D	195.089	-0.482549	0.0880511	-5.48033	4.24532e-08	6.32673e-06	GSBRNA2T00104052001	NA	CDX97076	TRS120	AT5G11040	Trafficking protein particle complex II-specific subunit 120 homolog [Source:UniProtKB/Swiss-Prot;Acc:Q9FY61]
BnaC08g46980D	226.576	-0.485548	0.128648	-3.77425	0.000160492	0.00698909	GSBRNA2T00077146001	NA	CDY43691	NIG	AT4G13350	NIG [Source:UniProtKB/TrEMBL;Acc:A0A178V2M7]
BnaA08g13930D	604.878	-0.485962	0.122126	-3.97919	6.91503e-05	0.00359627	GSBRNA2T00078844001	NA	CDY14262	SLAH2	AT4G27970	S-type anion channel SLAH2 [Source:UniProtKB/Swiss-Prot;Acc:Q9ASQ7]
BnaA08g20770D	163.18	-0.486033	0.114295	-4.25243	2.11466e-05	0.00141548	GSBRNA2T00073082001	106434232	CDY41475	SAC1	AT1G22620	ATSAC1 [Source:UniProtKB/TrEMBL;Acc:A0A178WK36]
BnaA04g00220D	463.203	-0.489016	0.102054	-4.79173	1.6535e-06	0.000163764	GSBRNA2T00149318001	NA	CDX89164	NPL41	AT3G63000	NPL4-like protein 1 [Source:UniProtKB/Swiss-Prot;Acc:Q9LYC2]
BnaA10g19440D	136.099	-0.491608	0.123329	-3.98614	6.71573e-05	0.00353039	GSBRNA2T00135609001	NA	CDX69595	AT5G14240	AT5G14240	Thioredoxin superfamily protein [Source:UniProtKB/TrEMBL;Acc:Q9LYA5]
BnaA07g30870D	332.732	-0.491693	0.109056	-4.50863	6.5248e-06	0.000539646	GSBRNA2T00102650001	NA	CDX96476	AT1G73430	AT1G73430	Sec34-like family protein [Source:UniProtKB/TrEMBL;Acc:F4HQ84]
BnaA05g30830D	140.81	-0.492851	0.128942	-3.82227	0.000132231	0.006041	GSBRNA2T00027065001	NA	CDY24684	REP	AT3G06540	Rab escort protein 1 [Source:UniProtKB/Swiss-Prot;Acc:Q8LLD4]
BnaA05g31780D	256.715	-0.493439	0.110364	-4.47102	7.78472e-06	0.000627684	GSBRNA2T00038575001	NA	CDY27769	ACBP4	AT3G05420	acyl-CoA binding protein 4 [Source:TAIR;Acc:AT3G05420]
BnaC05g21500D	96.692	-0.494356	0.13099	-3.77401	0.000160644	0.00699091	GSBRNA2T00142232001	NA	CDX84905	AT1G27750	AT1G27750	Nucleic acid binding protein [Source:UniProtKB/TrEMBL;Acc:Q8RWY8]
BnaCnng11970D	1007.41	-0.494518	0.0921749	-5.36499	8.09515e-08	1.12669e-05	GSBRNA2T00080876001	NA	CDY44841	ATMIN7	AT3G43300	HOPM interactor 7 [Source:TAIR;Acc:AT3G43300]
BnaC08g27490D	186.208	-0.495357	0.125732	-3.9398	8.15494e-05	0.00411866	GSBRNA2T00155941001	NA	CDX72125	AT3G56590	AT3G56590	Hydroxyproline-rich glycoprotein family protein [Source:UniProtKB/TrEMBL;Acc:B3H693]
BnaC08g21990D	542.285	-0.496361	0.12385	-4.00776	6.12965e-05	0.00330645	GSBRNA2T00002052001	NA	CDY17791	AT3G50590	AT3G50590	Transducin/WD40 repeat-like superfamily protein [Source:UniProtKB/TrEMBL;Acc:F4J0P2]
BnaC09g35290D	817.034	-0.496568	0.12725	-3.90231	9.528e-05	0.00464956	GSBRNA2T00133160001	NA	CDX80213	AT5G59950	AT5G59950	RNA-binding (RRM/RBD/RNP motifs) family protein [Source:UniProtKB/TrEMBL;Acc:F4JXE3]
BnaC03g47020D	204.658	-0.497329	0.112161	-4.43408	9.24652e-06	0.000724899	GSBRNA2T00047300001	106401054	CDY31189	AT2G27900	AT2G27900	At2g27890 [Source:UniProtKB/TrEMBL;Acc:Q8RXC2]
BnaC02g04070D	333.83	-0.498439	0.115879	-4.30136	1.69753e-05	0.00119314	GSBRNA2T00151998001	NA	CDX91190	AT5G11850	AT5G11850	AT5g11850/F14F18_20 [Source:UniProtKB/TrEMBL;Acc:Q8S9K4]
BnaA01g32680D	177.14	-0.499267	0.134271	-3.71836	0.000200524	0.00827068	GSBRNA2T00057516001	NA	CDY34937	NA	NA	NA
BnaA06g06180D	265.595	-0.500055	0.132155	-3.78386	0.000154417	0.0067759	GSBRNA2T00156096001	NA	CDX93430	NUP98A	AT1G10390	Nuclear pore complex protein NUP98A [Source:UniProtKB/Swiss-Prot;Acc:Q8RY25]
BnaA09g39230D	240.108	-0.502653	0.089312	-5.62805	1.82257e-08	2.96054e-06	GSBRNA2T00092000001	NA	CDY48914	AT3G61480	AT3G61480	Quinoprotein amine dehydrogenase, beta chain-like RIC1-like guanyl-nucleotide exchange factor [Source:UniProtKB/TrEMBL;Acc:A0A1I9LQF4]
BnaC05g07620D	254.026	-0.504309	0.115796	-4.35514	1.32981e-05	0.000978207	GSBRNA2T00100382001	NA	CDX94909	DRP2A	AT1G10290	DRP2A [Source:UniProtKB/TrEMBL;Acc:A0A178WBB3]
BnaC09g15160D	101.857	-0.504662	0.136443	-3.69869	0.000216714	0.00879405	GSBRNA2T00046392001	NA	CDY30890	NA	NA	NA
BnaC09g36320D	431.185	-0.506208	0.119654	-4.2306	2.33066e-05	0.00152738	GSBRNA2T00036702001	NA	CDY26951	ALPHA-ADR	AT5G22770	AP-2 complex subunit alpha-1 [Source:UniProtKB/Swiss-Prot;Acc:Q8LPL6]
BnaA04g06270D	112.663	-0.506247	0.138411	-3.65756	0.00025463	0.00985232	GSBRNA2T00111299001	NA	CDY01192	CSN8	AT4G14110	COP9 signalosome complex subunit 8 [Source:UniProtKB/Swiss-Prot;Acc:P43255]
BnaA07g26220D	405.791	-0.506284	0.101832	-4.97174	6.63547e-07	7.54105e-05	GSBRNA2T00102157001	NA	CDX96109	SWEETIE	AT1G67140	HEAT repeat-containing protein [Source:TAIR;Acc:AT1G67140]
BnaA04g13560D	98.9194	-0.507146	0.136091	-3.72654	0.000194128	0.0081021	GSBRNA2T00066982001	NA	CDY38935	RER1C	AT2G23310	Protein RER1C [Source:UniProtKB/Swiss-Prot;Acc:Q9ZWI7]
BnaC09g54410D	239.168	-0.508713	0.118389	-4.29697	1.73145e-05	0.00120782	GSBRNA2T00022794001	NA	CDY57895	AT5G14240	AT5G14240	Thioredoxin superfamily protein [Source:UniProtKB/TrEMBL;Acc:Q9LYA5]
BnaC05g46990D	986.789	-0.51037	0.133929	-3.81076	0.000138543	0.00625304	GSBRNA2T00073884001	NA	CDY41905	ZDS1	AT3G04870	Zeta-carotene desaturase, chloroplastic/chromoplastic [Source:UniProtKB/Swiss-Prot;Acc:Q38893]
BnaA03g31580D	1108.64	-0.514239	0.121795	-4.22216	2.41969e-05	0.00156977	GSBRNA2T00111607001	NA	CDX73889	CHC1	AT3G11130	Clathrin heavy chain 1 [Source:UniProtKB/Swiss-Prot;Acc:Q0WNJ6]
BnaC03g23870D	238.617	-0.515035	0.123574	-4.16784	3.07497e-05	0.00192187	GSBRNA2T00075500001	NA	CDY42819	AT2G42780	AT2G42780	At2g42780/F7D19.22 [Source:UniProtKB/TrEMBL;Acc:Q9SJH8]
BnaC05g21180D	87.9647	-0.519371	0.125562	-4.13638	3.52828e-05	0.00214576	GSBRNA2T00142292001	NA	CDX84937	AT1G24265	AT1G24265	Protein of unknown function (DUF1664) [Source:TAIR;Acc:AT1G24265]
BnaA01g10050D	274.223	-0.519709	0.118288	-4.39359	1.11492e-05	0.000845731	GSBRNA2T00131436001	NA	CDX78938	VPS54	AT4G19490	Vacuolar protein sorting-associated protein 54, chloroplastic [Source:UniProtKB/Swiss-Prot;Acc:F4JT76]
BnaC05g44870D	484.433	-0.519833	0.104736	-4.96329	6.93098e-07	7.80668e-05	GSBRNA2T00120147001	NA	CDY05316	ERMO2	AT3G07100	Protein transport protein Sec24-like At3g07100 [Source:UniProtKB/Swiss-Prot;Acc:Q9SFU0]
BnaA08g16450D	222.962	-0.519859	0.129717	-4.00765	6.13262e-05	0.00330645	GSBRNA2T00150930001	NA	CDX90339	AT2G21390	AT2G21390	Coatomer subunit alpha-2 [Source:UniProtKB/Swiss-Prot;Acc:Q9SJT9]
BnaCnng59410D	244.837	-0.520416	0.125375	-4.15087	3.3122e-05	0.00204786	GSBRNA2T00075385001	NA	CDY68532	AT5G11560	AT5G11560	Catalytics [Source:UniProtKB/TrEMBL;Acc:F4JXW9]
BnaA10g21520D	380.648	-0.520633	0.119905	-4.34205	1.41162e-05	0.00102762	GSBRNA2T00135855001	NA	CDX69803	TMN8	AT5G10840	Transmembrane 9 superfamily member 8 [Source:UniProtKB/Swiss-Prot;Acc:F4KIB2]
BnaC05g23650D	325.456	-0.520838	0.107708	-4.83566	1.32705e-06	0.000135036	GSBRNA2T00031161001	106411171	CDY09554	AT1G30630	AT1G30630	Coatomer subunit epsilon-1 [Source:UniProtKB/Swiss-Prot;Acc:Q9SA78]
BnaC03g12940D	217.579	-0.521684	0.10649	-4.89892	9.6366e-07	0.000103032	GSBRNA2T00060698001	NA	CDY11868	AT5G57460	AT5G57460	At5g57460 [Source:UniProtKB/TrEMBL;Acc:Q9FKM4]
BnaA09g25890D	285.721	-0.52187	0.115725	-4.50959	6.49544e-06	0.000537921	GSBRNA2T00113769001	NA	CDY02313	AT1G30630	AT1G30630	Coatomer subunit epsilon-1 [Source:UniProtKB/Swiss-Prot;Acc:Q9SA78]
BnaC02g20690D	238.178	-0.523714	0.134579	-3.89151	9.96234e-05	0.00481638	GSBRNA2T00064968001	NA	CDY37942	AT1G71410	AT1G71410	ARM repeat superfamily protein [Source:UniProtKB/TrEMBL;Acc:Q9C9H8]
BnaCnng37490D	182.662	-0.524336	0.143302	-3.65895	0.000253251	0.00983073	GSBRNA2T00030748001	NA	CDY61243	EXO84B	AT5G49830	Exocyst complex component 84B [Source:UniProtKB/TrEMBL;Acc:F4K7F5]
BnaCnng24920D	455.048	-0.524665	0.122989	-4.26595	1.99053e-05	0.00135245	GSBRNA2T00010460001	106436538	CDY53334	AT3G49800	AT3G49800	AT3g49800/T16K5_150 [Source:UniProtKB/TrEMBL;Acc:Q9M2X8]
BnaA02g24720D	302.964	-0.525665	0.119038	-4.41595	1.00569e-05	0.000780682	GSBRNA2T00063403001	106399964	CDY37153	TPLATE	AT3G01780	Protein TPLATE [Source:UniProtKB/Swiss-Prot;Acc:F4J8D3]
BnaA07g32280D	159.21	-0.52862	0.123252	-4.28894	1.79531e-05	0.00124416	GSBRNA2T00146651001	NA	CDX87645	EMB1793	AT1G76060	At1g76060 [Source:UniProtKB/TrEMBL;Acc:Q63Z96]
BnaA08g02240D	189.115	-0.529435	0.109296	-4.84405	1.2722e-06	0.000129867	GSBRNA2T00081307001	106439046	CDY45051	AT1G50120	AT1G50120	FUNCTIONS IN: molecular_function unknown; INVOLVED IN: biological_process unknown; LOCATED IN: cellular_component unknown; EXPRESSED IN: 23 plant structures; EXPRESSED DURING: 13 growth stages; CONTAINS InterPro DOMAIN/s: Rgp1 (InterPro:IPR014848), /.../globulin E-set (InterPro:IPR014756); Ha. [Source:TAIR;Acc:AT1G50120]
BnaAnng17500D	194.281	-0.530495	0.128321	-4.13414	3.56282e-05	0.00216053	GSBRNA2T00033664001	106420212	CDY61312	AP1M1	AT1G10730	AP-1 complex subunit mu-1 [Source:UniProtKB/Swiss-Prot;Acc:Q9SAC9]
BnaA06g27800D	191.206	-0.531867	0.140668	-3.78101	0.000156196	0.00683023	GSBRNA2T00147649001	NA	CDX88189	CID6	AT5G25540	Polyadenylate-binding protein-interacting protein 6 [Source:UniProtKB/Swiss-Prot;Acc:Q6NQH9]
BnaC03g40390D	50.1675	-0.532482	0.141791	-3.7554	0.000173068	0.00740886	GSBRNA2T00123986001	NA	CDX75956	HAL3A	AT3G18030	Phosphopantothenoylcysteine decarboxylase [Source:UniProtKB/Swiss-Prot;Acc:Q9SWE5]
BnaC09g18680D	145.438	-0.533578	0.125471	-4.2526	2.11305e-05	0.00141548	GSBRNA2T00021614001	106380966	CDY23114	EDR2L	AT5G45560	Protein ENHANCED DISEASE RESISTANCE 2-like [Source:UniProtKB/Swiss-Prot;Acc:Q8VZF6]
BnaC09g41050D	72.559	-0.534385	0.142184	-3.75841	0.000170993	0.00734946	GSBRNA2T00094913001	NA	CDY16978	AT5G16800	AT5G16800	Acyl-CoA N-acyltransferases (NAT) superfamily protein [Source:UniProtKB/TrEMBL;Acc:Q9LFD8]
BnaC07g15190D	239.613	-0.534903	0.0994652	-5.37779	7.54071e-08	1.0565e-05	GSBRNA2T00050604001	NA	CDY31869	AT1G20760	AT1G20760	Calcium-binding EF hand family protein [Source:UniProtKB/TrEMBL;Acc:Q9LM78]
BnaC04g18630D	139.172	-0.536674	0.116961	-4.58847	4.46504e-06	0.000390599	GSBRNA2T00037181001	NA	CDY27283	DRP2B	AT1G59610	Dynamin-2B [Source:UniProtKB/Swiss-Prot;Acc:Q9LQ55]
BnaC05g42120D	106.432	-0.536953	0.142181	-3.77656	0.000159012	0.006939	GSBRNA2T00111007001	NA	CDY00988	TBL32	AT3G11030	Protein trichome birefringence-like 32 [Source:UniProtKB/Swiss-Prot;Acc:Q9SRL3]
BnaA04g04570D	213.929	-0.537004	0.127137	-4.22383	2.40182e-05	0.00156138	GSBRNA2T00126498001	NA	CDX76193	AGD6	AT3G53710	Probable ADP-ribosylation factor GTPase-activating protein AGD6 [Source:UniProtKB/Swiss-Prot;Acc:Q9M354]
BnaA07g26500D	524.759	-0.543327	0.120591	-4.50553	6.62062e-06	0.000546855	GSBRNA2T00102125001	NA	CDX96081	AT1G67580	AT1G67580	Protein kinase superfamily protein [Source:UniProtKB/TrEMBL;Acc:Q9CAG1]
BnaA01g07360D	283.582	-0.543653	0.135668	-4.00723	6.14359e-05	0.00330665	GSBRNA2T00076791001	106372023	CDY43508	AT4G29480	AT4G29480	AT4g29480/F17A13_300 [Source:UniProtKB/TrEMBL;Acc:Q9M0D5]
BnaA09g00510D	455.944	-0.543979	0.114099	-4.76762	1.86417e-06	0.00018122	GSBRNA2T00018386001	NA	CDY22022	AT4G02030	AT4G02030	Vps51/Vps67 family (Components of vesicular transport) protein [Source:UniProtKB/TrEMBL;Acc:F4JH69]
BnaC03g76010D	160.462	-0.544252	0.133053	-4.09049	4.30464e-05	0.00249277	GSBRNA2T00055629001	NA	CDY66721	AT1G29470	AT1G29470	Probable methyltransferase PMT24 [Source:UniProtKB/Swiss-Prot;Acc:Q6NPR7]
BnaA06g03630D	533.485	-0.546041	0.149361	-3.65584	0.000256338	0.0098931	GSBRNA2T00156373001	NA	CDX93685	NA	NA	NA
BnaC08g24530D	383.351	-0.548543	0.15014	-3.65354	0.000258646	0.00994119	GSBRNA2T00109081001	NA	CDX73550	RS2Z32	AT3G53500	RSZ32 [Source:UniProtKB/TrEMBL;Acc:A0A178V7M8]
BnaCnng18750D	123.703	-0.548984	0.145034	-3.7852	0.000153585	0.00676287	GSBRNA2T00095940001	106360705	CDY50126	RABB1C	AT4G17170	RABB1C [Source:UniProtKB/TrEMBL;Acc:A0A178V4V1]
BnaC07g15730D	204.65	-0.548988	0.128081	-4.28626	1.81704e-05	0.00125481	GSBRNA2T00070512001	NA	CDY12860	TT9	AT3G28430	Protein TRANSPARENT TESTA 9 [Source:UniProtKB/Swiss-Prot;Acc:Q8W4P9]
BnaA07g29820D	426.768	-0.550094	0.130112	-4.22786	2.35929e-05	0.00154007	GSBRNA2T00102523001	NA	CDX96371	AT1G72020	AT1G72020	TonB-dependent heme receptor A [Source:UniProtKB/TrEMBL;Acc:Q9C7G5]
BnaA02g35060D	114.568	-0.550169	0.1345	-4.09046	4.30523e-05	0.00249277	GSBRNA2T00023123001	106431461	CDY58103	TON2	AT5G18580	Probable serine/threonine-protein phosphatase 2A regulatory subunit B'' subunit TON2 [Source:UniProtKB/Swiss-Prot;Acc:Q9FEE2]
BnaC05g22940D	210.389	-0.550179	0.142482	-3.86139	0.000112743	0.00533235	GSBRNA2T00108600001	NA	CDX99872	MNS3	AT1G30000	alpha-mannosidase 3 [Source:TAIR;Acc:AT1G30000]
BnaC02g04160D	129.493	-0.551348	0.131596	-4.1897	2.79318e-05	0.00178098	GSBRNA2T00151986001	NA	CDX91181	AT5G11980	AT5G11980	Conserved oligomeric Golgi complex subunit 8 [Source:UniProtKB/TrEMBL;Acc:Q84K25]
BnaCnng17300D	281.365	-0.554426	0.12927	-4.28889	1.7957e-05	0.00124416	GSBRNA2T00092995001	NA	CDY49420	BHLH104	AT4G14410	Transcription factor bHLH104 [Source:UniProtKB/Swiss-Prot;Acc:Q8L467]
BnaC08g45200D	91.6529	-0.55479	0.114333	-4.85243	1.2196e-06	0.000125922	GSBRNA2T00031700001	NA	CDY09931	UGT71C4	AT1G07250	Flavonol 3-O-glucosyltransferase UGT71C4 [Source:UniProtKB/Swiss-Prot;Acc:Q9LML6]
BnaC04g03080D	176.105	-0.55483	0.150602	-3.68408	0.000229531	0.00917949	GSBRNA2T00002257001	106447065	CDY17911	MPK6	AT2G43790	Mitogen-activated protein kinase [Source:UniProtKB/TrEMBL;Acc:A0A178VTX8]
BnaA01g02670D	503.662	-0.556736	0.136705	-4.07255	4.6501e-05	0.0026567	GSBRNA2T00121325001	NA	CDX75435	AT4G34450	AT4G34450	Coatomer subunit gamma [Source:UniProtKB/Swiss-Prot;Acc:Q0WW26]
BnaC03g30550D	277.55	-0.558943	0.150258	-3.71988	0.000199315	0.00823157	GSBRNA2T00002358001	NA	CDY17983	AT4G02880	AT4G02880	unknown protein; BEST Arabidopsis thaliana protein match is: unknown protein (TAIR:AT1G03290.2); Ha. [Source:TAIR;Acc:AT4G02880]
BnaA03g38420D	477.345	-0.5592	0.139004	-4.0229	5.74866e-05	0.00313955	GSBRNA2T00155036001	NA	CDX93120	MAPKKK3	AT1G53570	Mitogen-activated protein kinase kinase kinase 3 [Source:UniProtKB/Swiss-Prot;Acc:F4HRJ4]
BnaA07g26710D	384.326	-0.559742	0.123741	-4.52351	6.08235e-06	0.000509724	GSBRNA2T00102098001	NA	CDX96060	AT1G67930	AT1G67930	Golgi transport complex protein-like protein [Source:UniProtKB/TrEMBL;Acc:Q9C9V9]
BnaC04g48700D	304.545	-0.560858	0.148319	-3.78144	0.000155926	0.00682315	GSBRNA2T00021938001	NA	CDY23342	EPSIN2	AT2G43160	Clathrin interactor EPSIN 2 [Source:UniProtKB/Swiss-Prot;Acc:Q67YI9]
BnaA09g16710D	121.735	-0.562419	0.133604	-4.20961	2.55809e-05	0.0016494	GSBRNA2T00053116001	NA	CDY32922	MYA2	AT5G43900	Myosin 2 [Source:UniProtKB/TrEMBL;Acc:F4K7C5]
BnaA09g31900D	128.868	-0.562505	0.136014	-4.13563	3.53978e-05	0.00214862	GSBRNA2T00129265001	NA	CDX77995	VPS35C	AT3G51310	Vacuolar protein sorting-associated protein 35C [Source:UniProtKB/Swiss-Prot;Acc:A8R7K9]
BnaUnng00110D	526.844	-0.562783	0.136325	-4.12825	3.65534e-05	0.00220185	GSBRNA2T00038427001	106446337	CDY27661	DRP1A	AT5G42080	RSW9 [Source:UniProtKB/TrEMBL;Acc:A0A178UEJ4]
BnaA07g21870D	134.633	-0.563878	0.138149	-4.08167	4.47141e-05	0.00257322	GSBRNA2T00099399001	NA	CDX68147	AT1G75140	AT1G75140	Uncharacterized membrane protein At1g75140 [Source:UniProtKB/Swiss-Prot;Acc:Q9FRK5]
BnaA01g13630D	204.418	-0.563886	0.122539	-4.6017	4.19057e-06	0.000371526	GSBRNA2T00056288001	NA	CDY34260	AT4G24160	AT4G24160	1-acylglycerol-3-phosphate O-acyltransferase [Source:UniProtKB/Swiss-Prot;Acc:O22975]
BnaA03g43570D	69.9751	-0.566301	0.143545	-3.94512	7.97616e-05	0.00404493	GSBRNA2T00151031001	NA	CDX90424	SH3P3	AT4G18060	SH3 domain-containing protein 3 [Source:UniProtKB/Swiss-Prot;Acc:Q8L7W0]
BnaCnng21600D	112.623	-0.566417	0.133865	-4.23126	2.32383e-05	0.0015248	GSBRNA2T00004581001	106346623	CDY51980	CGR3	AT5G65810	Probable pectin methylesterase CGR3 [Source:UniProtKB/Swiss-Prot;Acc:Q0WPN7]
BnaA09g21150D	734.898	-0.567365	0.144164	-3.93555	8.3008e-05	0.0041694	GSBRNA2T00145428001	NA	CDX86725	SAP7	AT4G12040	SAP7 [Source:UniProtKB/TrEMBL;Acc:A0A178V0G6]
BnaC03g31550D	310.874	-0.567439	0.126058	-4.50143	6.74992e-06	0.000556081	GSBRNA2T00153469001	NA	CDX91853	COG4	AT4G01395	Conserved oligomeric Golgi complex subunit 4 [Source:UniProtKB/Swiss-Prot;Acc:Q8L838]
BnaA01g07660D	132.669	-0.568363	0.147863	-3.84385	0.000121119	0.00563154	GSBRNA2T00091348001	NA	CDY48599	NA	NA	NA
BnaC01g07110D	1293.95	-0.570804	0.121351	-4.70376	2.55415e-06	0.000241243	GSBRNA2T00130439001	NA	CDX68742	ABC1K1	AT4G31390	AtACDO1 [Source:UniProtKB/TrEMBL;Acc:A0A178V5V0]
BnaCnng35780D	390.864	-0.570813	0.135117	-4.22458	2.39383e-05	0.00155779	GSBRNA2T00028285001	NA	CDY60195	MPK20	AT2G42880	Mitogen-activated protein kinase 20 [Source:UniProtKB/Swiss-Prot;Acc:Q9SJG9]
BnaA05g03140D	292.374	-0.57332	0.145552	-3.93893	8.18467e-05	0.00411866	GSBRNA2T00132686001	NA	CDX79842	MPK20	AT2G42880	Mitogen-activated protein kinase 20 [Source:UniProtKB/Swiss-Prot;Acc:Q9SJG9]
BnaA08g31330D	108.601	-0.573443	0.15667	-3.66021	0.000252009	0.00981143	GSBRNA2T00004723001	106366550	CDY52020	AT1G15060	AT1G15060	Alpha/beta hydrolase family protein [Source:UniProtKB/TrEMBL;Acc:Q8RX69]
BnaA09g33400D	180.392	-0.576709	0.122525	-4.70688	2.51533e-06	0.000237932	GSBRNA2T00129446001	NA	CDX78145	SRPK4	AT3G53030	Ser/arg-rich protein kinase 4 [Source:UniProtKB/TrEMBL;Acc:F4J982]
BnaC03g09110D	88.6055	-0.576741	0.133529	-4.31921	1.56586e-05	0.00111801	GSBRNA2T00140713001	NA	CDX70827	TON2	AT5G18580	Probable serine/threonine-protein phosphatase 2A regulatory subunit B'' subunit TON2 [Source:UniProtKB/Swiss-Prot;Acc:Q9FEE2]
BnaC04g21050D	256.049	-0.57798	0.0967691	-5.97277	2.33252e-09	4.63482e-07	GSBRNA2T00156775001	NA	CDX93946	NPL41	AT3G63000	NPL4-like protein 1 [Source:UniProtKB/Swiss-Prot;Acc:Q9LYC2]
BnaC02g08200D	142.989	-0.579375	0.101873	-5.68722	1.29125e-08	2.20518e-06	GSBRNA2T00114741001	NA	CDY02615	TON2	AT5G18580	Probable serine/threonine-protein phosphatase 2A regulatory subunit B'' subunit TON2 [Source:UniProtKB/Swiss-Prot;Acc:Q9FEE2]
BnaA03g09660D	86.7721	-0.579772	0.135976	-4.26379	2.00988e-05	0.00136111	GSBRNA2T00148730001	NA	CDX88683	TOPP2	AT5G59160	TOPP2 [Source:UniProtKB/TrEMBL;Acc:A0A384KLS9]
BnaC08g24970D	290.99	-0.579783	0.140344	-4.13115	3.6096e-05	0.00218261	GSBRNA2T00109022001	NA	CDX73506	SUVH9	AT4G13460	Histone-lysine N-methyltransferase family member SUVH9 [Source:UniProtKB/Swiss-Prot;Acc:Q9T0G7]
BnaC09g09000D	103.905	-0.580448	0.143169	-4.05429	5.02872e-05	0.00281546	GSBRNA2T00035706001	106347042	CDY26773	AT2G16460	AT2G16460	Coiled-coil 90B-like protein (DUF1640) [Source:UniProtKB/TrEMBL;Acc:Q9SIV6]
BnaA02g36610D	165.918	-0.585848	0.136919	-4.27878	1.87917e-05	0.00129207	GSBRNA2T00060494001	NA	CDY67244	AT5G46630	AT5G46630	Clathrin adaptor complexes medium subunit family protein [Source:UniProtKB/TrEMBL;Acc:F4KHJ7]
BnaA03g26680D	132.477	-0.587028	0.146304	-4.01239	6.0106e-05	0.0032517	GSBRNA2T00112195001	NA	CDX74379	COG4	AT4G01395	Conserved oligomeric Golgi complex subunit 4 [Source:UniProtKB/Swiss-Prot;Acc:Q8L838]
BnaA04g01040D	368.918	-0.587111	0.140915	-4.16642	3.09415e-05	0.00193195	GSBRNA2T00149214001	NA	CDX89082	BIG2	AT3G60860	Brefeldin A-inhibited guanine nucleotide-exchange protein 2 [Source:UniProtKB/Swiss-Prot;Acc:Q9LZX8]
BnaA04g21460D	367.572	-0.588496	0.121374	-4.84862	1.24321e-06	0.000127526	GSBRNA2T00005437001	106447370	CDY18441	AT2G37480	AT2G37480	Uncharacterized protein At2g37490 [Source:UniProtKB/TrEMBL;Acc:Q9ZUR8]
BnaC01g35080D	335.559	-0.588914	0.123623	-4.7638	1.8998e-06	0.000184117	GSBRNA2T00040117001	NA	CDY28338	AT3G16760	AT3G16760	At3g16760 [Source:UniProtKB/TrEMBL;Acc:Q6NMH5]
BnaC04g39990D	289.8	-0.590282	0.123647	-4.77394	1.80657e-06	0.000176435	GSBRNA2T00127863001	106386400	CDX77204	NA	NA	NA
BnaA03g10020D	111.787	-0.591821	0.128195	-4.61658	3.90108e-06	0.000348658	GSBRNA2T00148690001	NA	CDX88647	AT5G57860	AT5G57860	At5g57860 [Source:UniProtKB/TrEMBL;Acc:Q8L8S0]
BnaC02g01520D	108.508	-0.59324	0.119399	-4.96855	6.74556e-07	7.63868e-05	GSBRNA2T00078561001	106380506	CDY14035	NA	NA	NA
BnaA10g25260D	150.153	-0.59483	0.149595	-3.97627	7.00057e-05	0.00363776	GSBRNA2T00136297001	NA	CDX70177	AT5G05010	AT5G05010	Coatomer subunit delta [Source:UniProtKB/TrEMBL;Acc:B9DGK9]
BnaC03g56470D	285.901	-0.596249	0.16041	-3.71703	0.000201578	0.00830331	GSBRNA2T00144185001	NA	CDX86132	NSF	AT4G04910	NSF [Source:UniProtKB/TrEMBL;Acc:A0A178UTB9]
BnaA03g19170D	169.022	-0.596627	0.115824	-5.15117	2.58866e-07	3.24549e-05	GSBRNA2T00058444001	NA	CDY35443	AT2G40730	AT2G40730	Kinase family with ARM repeat domain-containing protein [Source:UniProtKB/TrEMBL;Acc:F4II29]
BnaC01g35240D	140.212	-0.597819	0.130091	-4.5954	4.31914e-06	0.00037958	GSBRNA2T00040142001	NA	CDY28354	KIN13A	AT3G16630	Kinesin-like protein [Source:UniProtKB/TrEMBL;Acc:A0A178VP70]
BnaCnng08500D	132.54	-0.597905	0.14266	-4.19111	2.77588e-05	0.00177533	GSBRNA2T00064297001	NA	CDY37635	PUX8	AT4G11740	Plant UBX domain-containing protein 8 [Source:UniProtKB/Swiss-Prot;Acc:F4JPR7]
BnaC01g21910D	321.391	-0.598866	0.140286	-4.2689	1.9644e-05	0.00134051	GSBRNA2T00056531001	106405315	CDY34442	NA	NA	NA
BnaA07g38320D	115.317	-0.600913	0.15218	-3.94869	7.85808e-05	0.0040011	GSBRNA2T00022540001	NA	CDY57692	BRCC36A	AT1G80210	At1g80210/F18B13_28 [Source:UniProtKB/TrEMBL;Acc:Q8RW94]
BnaA03g07970D	70.5771	-0.602424	0.156196	-3.85685	0.000114856	0.00540397	GSBRNA2T00148930001	NA	CDX88852	MED17	AT5G20170	Mediator of RNA polymerase II transcription subunit 17 [Source:UniProtKB/Swiss-Prot;Acc:F4K460]
BnaA09g35570D	131.159	-0.602806	0.142493	-4.23042	2.33259e-05	0.00152738	GSBRNA2T00037119001	106368107	CDY27245	PRA1B1	AT3G56110	PRA1 family protein [Source:UniProtKB/TrEMBL;Acc:A0A178VNJ7]
BnaA09g23690D	99.5007	-0.606524	0.139513	-4.34743	1.37745e-05	0.0010083	GSBRNA2T00156505001	NA	CDX93769	CLPX3	AT1G33360	CLP protease regulatory subunit CLPX3, mitochondrial [Source:UniProtKB/Swiss-Prot;Acc:Q66GN9]
BnaA08g11170D	225.543	-0.606686	0.133304	-4.55115	5.33536e-06	0.000453743	GSBRNA2T00126647001	NA	CDX76283	AT4G34450	AT4G34450	Coatomer subunit gamma [Source:UniProtKB/Swiss-Prot;Acc:Q0WW26]
BnaC03g22590D	125.949	-0.607621	0.16436	-3.6969	0.000218249	0.00884018	GSBRNA2T00028697001	NA	CDY24913	AT2G40280	AT2G40280	Probable methyltransferase PMT23 [Source:UniProtKB/Swiss-Prot;Acc:Q9SIZ3]
BnaA09g31250D	467.238	-0.608801	0.111097	-5.47989	4.25583e-08	6.32747e-06	GSBRNA2T00129173001	NA	CDX77930	AT3G50590	AT3G50590	Transducin/WD40 repeat-like superfamily protein [Source:UniProtKB/TrEMBL;Acc:F4J0P2]
BnaC09g50230D	214.929	-0.609354	0.123674	-4.92711	8.34558e-07	9.10778e-05	GSBRNA2T00106910001	NA	CDX98812	AT5G05010	AT5G05010	Coatomer subunit delta [Source:UniProtKB/TrEMBL;Acc:B9DGK9]
BnaCnng02920D	541.864	-0.609633	0.15973	-3.81665	0.000135276	0.00615098	GSBRNA2T00032299001	NA	CDY10391	IDH5	AT5G03290	Isocitrate dehydrogenase [NAD] catalytic subunit 5, mitochondrial [Source:UniProtKB/Swiss-Prot;Acc:Q945K7]
BnaC02g01280D	262.644	-0.611235	0.154033	-3.9682	7.24189e-05	0.00374469	GSBRNA2T00080757001	106380522	CDY44759	ATPK3	AT5G08160	AT5g08160 [Source:UniProtKB/TrEMBL;Acc:O04265]
BnaA05g02410D	54.6645	-0.611387	0.162485	-3.76274	0.000168062	0.00723893	GSBRNA2T00132770001	NA	CDX79915	STL1	AT2G41770	Probable glycosyltransferase STELLO1 [Source:UniProtKB/Swiss-Prot;Acc:O22943]
BnaC03g15910D	421.694	-0.61188	0.114378	-5.34963	8.81325e-08	1.21063e-05	GSBRNA2T00052653001	NA	CDY32623	AT2G07360	AT2G07360	SH3 domain-containing protein [Source:UniProtKB/TrEMBL;Acc:F4IL68]
BnaC01g03930D	457.155	-0.612129	0.153263	-3.99398	6.49742e-05	0.0034414	GSBRNA2T00130829001	NA	CDX69060	AT4G34450	AT4G34450	Coatomer subunit gamma [Source:UniProtKB/Swiss-Prot;Acc:Q0WW26]
BnaC03g37080D	897.525	-0.612603	0.107164	-5.71652	1.08725e-08	1.91368e-06	GSBRNA2T00110576001	NA	CDY00724	CHC1	AT3G11130	Clathrin heavy chain 1 [Source:UniProtKB/Swiss-Prot;Acc:Q0WNJ6]
BnaC07g16630D	339.156	-0.617128	0.154384	-3.99735	6.40555e-05	0.00340702	GSBRNA2T00046179001	106390371	CDY30763	OST48	AT5G66680	Dolichyl-diphosphooligosaccharide--protein glycosyltransferase 48 kDa subunit [Source:UniProtKB/Swiss-Prot;Acc:Q944K2]
BnaA03g22060D	266.599	-0.618051	0.164925	-3.74746	0.000178635	0.00757555	GSBRNA2T00138855001	NA	CDX83300	AT2G28720	AT2G28720	Histone H2B.3 [Source:UniProtKB/Swiss-Prot;Acc:Q9SI96]
BnaC07g09920D	88.5149	-0.622731	0.14207	-4.38328	1.16906e-05	0.000881026	GSBRNA2T00158002001	NA	CDX94666	AT1G35220	AT1G35220	unknown protein; FUNCTIONS IN: molecular_function unknown; INVOLVED IN: biological_process unknown; LOCATED IN: cellular_component unknown; EXPRESSED IN: 22 plant structures; EXPRESSED DURING: 13 growth stages; Ha. [Source:TAIR;Acc:AT1G35220]
BnaA05g30250D	264.838	-0.622752	0.147231	-4.22977	2.33931e-05	0.00153019	GSBRNA2T00059478001	NA	CDY35925	CHIP	AT3G07370	CHIP [Source:UniProtKB/TrEMBL;Acc:A0A178VGJ7]
BnaC04g55240D	425.245	-0.623155	0.115053	-5.41625	6.0862e-08	8.74034e-06	GSBRNA2T00097999001	NA	CDY51011	BIG2	AT3G60860	Brefeldin A-inhibited guanine nucleotide-exchange protein 2 [Source:UniProtKB/Swiss-Prot;Acc:Q9LZX8]
BnaA09g19810D	8538.17	-0.623421	0.127901	-4.87424	1.09226e-06	0.000114347	GSBRNA2T00083816001	106409924	CDY46367	NA	NA	NA
BnaA03g44100D	122.17	-0.623903	0.115403	-5.40628	6.43475e-08	9.17831e-06	GSBRNA2T00106670001	NA	CDX98625	VPS54	AT4G19490	Vacuolar protein sorting-associated protein 54, chloroplastic [Source:UniProtKB/Swiss-Prot;Acc:F4JT76]
BnaA06g36230D	324.767	-0.624257	0.154413	-4.04277	5.28236e-05	0.00292278	GSBRNA2T00018767001	106410729	CDY22301	ALA2	AT5G44240	Phospholipid-transporting ATPase [Source:UniProtKB/TrEMBL;Acc:F4K8T6]
BnaA05g27760D	281.28	-0.624653	0.15607	-4.00238	6.27072e-05	0.00335792	GSBRNA2T00000321001	NA	CDY08540	ATE2	AT3G11240	Arginyl-tRNA--protein transferase 2 [Source:UniProtKB/Swiss-Prot;Acc:Q9C776]
BnaA07g35020D	873.608	-0.624914	0.120129	-5.20203	1.97128e-07	2.5266e-05	GSBRNA2T00146339001	NA	CDX87371	SYP52	AT1G79590	syntaxin of plants 52 [Source:TAIR;Acc:AT1G79590]
BnaC04g03920D	126.092	-0.626567	0.171485	-3.65377	0.000258413	0.0099383	GSBRNA2T00006178001	106396296	CDY18958	AT2G45010	AT2G45010	PLAC8 family protein [Source:UniProtKB/TrEMBL;Acc:Q8L3T0]
BnaCnng65930D	251.146	-0.626975	0.151438	-4.14015	3.47072e-05	0.00212096	GSBRNA2T00093412001	106419761	CDY69914	AT4G19006	AT4G19006	Proteasome component (PCI) domain protein [Source:TAIR;Acc:AT4G19006]
BnaA01g31000D	83.2278	-0.628123	0.155713	-4.03384	5.48731e-05	0.00302295	GSBRNA2T00060295001	NA	CDY36318	CHC1	AT3G11130	Clathrin heavy chain 1 [Source:UniProtKB/Swiss-Prot;Acc:Q0WNJ6]
BnaA09g00840D	385.718	-0.628126	0.116442	-5.39432	6.8784e-08	9.72331e-06	GSBRNA2T00018433001	NA	CDY22055	XXT2	AT4G02500	Xyloglucan 6-xylosyltransferase 2 [Source:UniProtKB/Swiss-Prot;Acc:O22775]
BnaA04g27310D	151.997	-0.628635	0.15664	-4.01326	5.98867e-05	0.00324261	GSBRNA2T00020408001	106445103	CDY56989	AT3G60300	AT3G60300	RWD domain-containing protein [Source:UniProtKB/TrEMBL;Acc:F4JAP8]
BnaA09g17720D	118.525	-0.629508	0.172079	-3.65824	0.00025395	0.00984452	GSBRNA2T00070868001	NA	CDY13045	EDR2L	AT5G45560	Protein ENHANCED DISEASE RESISTANCE 2-like [Source:UniProtKB/Swiss-Prot;Acc:Q8VZF6]
BnaA06g32490D	60.4041	-0.630094	0.161058	-3.91223	9.14496e-05	0.00451094	GSBRNA2T00078097001	NA	CDY13674	ARP2	AT3G27000	Actin-related protein 2 [Source:UniProtKB/Swiss-Prot;Acc:Q9LSD6]
BnaA03g29800D	89.224	-0.630524	0.140327	-4.49325	7.01454e-06	0.000571178	GSBRNA2T00111815001	NA	CDX74067	NA	NA	NA
BnaC09g06740D	101.208	-0.630681	0.171885	-3.66921	0.000243299	0.00958549	GSBRNA2T00134761001	NA	CDX81263	CIP8	AT5G64920	CIP8 [Source:UniProtKB/TrEMBL;Acc:A0A384L1Y1]
BnaC04g22170D	142.779	-0.631082	0.143243	-4.40567	1.05457e-05	0.000809675	GSBRNA2T00075213001	106391922	CDY42689	AT3G60300	AT3G60300	RWD domain-containing protein [Source:UniProtKB/TrEMBL;Acc:F4JAP8]
BnaA08g02800D	375.464	-0.631861	0.134479	-4.69859	2.61966e-06	0.000246693	GSBRNA2T00091078001	106434799	CDY16487	RABG3E	AT1G49300	Ras-related protein RABG3e [Source:UniProtKB/Swiss-Prot;Acc:Q9XI98]
BnaA06g38700D	219.252	-0.632042	0.15102	-4.18517	2.84956e-05	0.00180963	GSBRNA2T00042585001	NA	CDY64711	SCD2	AT3G48860	Coiled-coil domain-containing protein SCD2 [Source:UniProtKB/Swiss-Prot;Acc:Q8RWD5]
BnaA06g15700D	95.3157	-0.632352	0.165354	-3.82422	0.000131185	0.00601111	GSBRNA2T00125450001	NA	CDY08156	AT3G49640	AT3G49640	Aldolase-type TIM barrel family protein [Source:UniProtKB/TrEMBL;Acc:F4IY04]
BnaCnng67090D	84.2556	-0.634087	0.160068	-3.96137	7.45221e-05	0.00382216	GSBRNA2T00097047001	NA	CDY70178	AT4G12340	AT4G12340	AT4g12340/T4C9_180 [Source:UniProtKB/TrEMBL;Acc:Q9STH7]
BnaC01g11590D	146.56	-0.634278	0.131729	-4.81503	1.47181e-06	0.000147855	GSBRNA2T00107714001	NA	CDX99393	AT4G19185	AT4G19185	WAT1-related protein [Source:UniProtKB/TrEMBL;Acc:A0A178UVH6]
BnaC07g42170D	72.1664	-0.634372	0.17319	-3.66287	0.000249406	0.00975817	GSBRNA2T00086022001	106406965	CDY46712	AT2G19340	AT2G19340	At2g19340 [Source:UniProtKB/TrEMBL;Acc:Q8VYT4]
BnaA03g01750D	91.6859	-0.635181	0.17343	-3.66246	0.000249804	0.00976773	GSBRNA2T00049385001	106427816	CDY11339	SYP31	AT5G05760	Syntaxin-31 [Source:UniProtKB/Swiss-Prot;Acc:Q9FFK1]
BnaC05g46370D	211.434	-0.637458	0.135344	-4.70991	2.4782e-06	0.000235124	GSBRNA2T00119965001	NA	CDY05166	ACBP4	AT3G05420	acyl-CoA binding protein 4 [Source:TAIR;Acc:AT3G05420]
BnaCnng62950D	60.8412	-0.637505	0.155317	-4.10454	4.05112e-05	0.0023746	GSBRNA2T00086558001	NA	CDY69307	AT4G31200	AT4G31200	At4g31200 [Source:UniProtKB/TrEMBL;Acc:O49570]
BnaC03g26430D	458.784	-0.638521	0.165759	-3.85211	0.000117106	0.00548512	GSBRNA2T00101674001	NA	CDX95762	AT2G28720	AT2G28720	Histone H2B.3 [Source:UniProtKB/Swiss-Prot;Acc:Q9SI96]
BnaA07g18570D	519.702	-0.640235	0.148936	-4.29874	1.71774e-05	0.00120333	GSBRNA2T00099014001	NA	CDX67817	GDI2	AT3G59920	Guanosine nucleotide diphosphate dissociation inhibitor [Source:UniProtKB/TrEMBL;Acc:A0A178VFJ4]
BnaA03g03180D	320.889	-0.641509	0.16567	-3.87221	0.000107853	0.00515898	GSBRNA2T00129787001	106366772	CDX78406	NA	NA	NA
BnaC08g22550D	279.025	-0.641917	0.148688	-4.3172	1.58019e-05	0.0011257	GSBRNA2T00109357001	NA	CDX73748	AT3G51130	AT3G51130	UPF0183 protein At3g51130 [Source:UniProtKB/Swiss-Prot;Acc:Q9SD33]
BnaA05g07820D	109.02	-0.642953	0.149553	-4.29915	1.71452e-05	0.00120266	GSBRNA2T00117065001	NA	CDX75036	NA	NA	NA
BnaC01g07100D	103.653	-0.645938	0.155643	-4.15013	3.32288e-05	0.00205045	GSBRNA2T00130440001	NA	CDX68743	AT4G31410	AT4G31410	AT4G31410 protein [Source:UniProtKB/TrEMBL;Acc:Q8S9L2]
BnaC08g37970D	97.0686	-0.646255	0.141289	-4.57398	4.78545e-06	0.000411966	GSBRNA2T00136746001	NA	CDX81804	CAT8	AT1G17120	Cationic amino acid transporter 8, vacuolar [Source:UniProtKB/Swiss-Prot;Acc:Q9SHH0]
BnaC08g25430D	540.282	-0.648616	0.12797	-5.0685	4.0096e-07	4.76238e-05	GSBRNA2T00108965001	NA	CDX73460	SMC1	AT3G54670	Structural maintenance of chromosomes protein 1 [Source:UniProtKB/Swiss-Prot;Acc:Q6Q1P4]
BnaA07g36290D	230.113	-0.648762	0.176816	-3.66914	0.000243368	0.00958549	GSBRNA2T00082632001	NA	CDY69066	AAP19-1	AT2G17380	AP-1 complex subunit sigma-1 [Source:UniProtKB/Swiss-Prot;Acc:Q8LEZ8]
BnaA04g26240D	114.424	-0.65016	0.161456	-4.02686	5.65275e-05	0.00309252	GSBRNA2T00063255001	NA	CDY37046	AT2G45500	AT2G45500	AAA-type ATPase family protein [Source:TAIR;Acc:AT2G45500]
BnaC03g34090D	107.505	-0.652511	0.15725	-4.14952	3.3317e-05	0.00205284	GSBRNA2T00071577001	NA	CDY40693	AT3G05010	AT3G05010	Uncharacterized protein At3g05010 [Source:UniProtKB/TrEMBL;Acc:Q94AH1]
BnaA03g13880D	50.826	-0.654134	0.164269	-3.9821	6.83088e-05	0.00357606	GSBRNA2T00142158001	NA	CDX84842	BLOS1	AT2G30330	Biogenesis of lysosome-related organelles complex 1 subunit 1 [Source:UniProtKB/Swiss-Prot;Acc:O22929]
BnaA06g40510D	208.164	-0.654367	0.118635	-5.51579	3.47221e-08	5.30165e-06	GSBRNA2T00008721001	NA	CDY53172	NA	NA	NA
BnaA04g25800D	281.998	-0.655068	0.129381	-5.06309	4.12508e-07	4.88119e-05	GSBRNA2T00045186001	106429302	CDY30479	RABH1B	AT2G44610	Ras-related protein RABH1b [Source:UniProtKB/Swiss-Prot;Acc:O80501]
BnaA08g30590D	1675.08	-0.656178	0.153625	-4.27129	1.94349e-05	0.0013305	GSBRNA2T00014015001	NA	CDY71299	NA	NA	NA
BnaC05g32790D	134.426	-0.656876	0.178815	-3.67351	0.000239244	0.00947203	GSBRNA2T00026936001	106425080	CDY24595	BBR	AT3G19910	E3 ubiquitin ligase BIG BROTHER-related [Source:UniProtKB/Swiss-Prot;Acc:Q9LT17]
BnaA08g29000D	231.373	-0.657335	0.17178	-3.82662	0.000129916	0.00597029	GSBRNA2T00089803001	NA	CDY15616	SCL14	AT1G07530	AT1G07530 protein [Source:UniProtKB/TrEMBL;Acc:B9DFJ3]
BnaC09g15140D	120.298	-0.659451	0.176848	-3.7289	0.000192314	0.00804231	GSBRNA2T00046394001	NA	CDY30892	NA	NA	NA
BnaC05g45190D	88.1637	-0.659886	0.174574	-3.77998	0.000156842	0.00685374	GSBRNA2T00120111001	NA	CDY05284	CYP21-4	AT3G66654	Peptidyl-prolyl cis-trans isomerase CYP21-4 [Source:UniProtKB/Swiss-Prot;Acc:Q9C835]
BnaC09g47860D	99.7432	-0.661213	0.163047	-4.05536	5.00576e-05	0.00280909	GSBRNA2T00045443001	NA	CDY65233	GDH2	AT5G07440	Glutamate dehydrogenase [Source:UniProtKB/TrEMBL;Acc:A0A178UEW8]
BnaC08g24650D	136.125	-0.663095	0.16301	-4.06783	4.7453e-05	0.00270375	GSBRNA2T00109066001	NA	CDX73538	AT3G53590	AT3G53590	Leucine-rich repeat protein kinase family protein [Source:TAIR;Acc:AT3G53590]
BnaC08g03020D	631.467	-0.667768	0.141741	-4.71119	2.46271e-06	0.000234006	GSBRNA2T00127948001	NA	CDX77257	RABG3E	AT1G49300	Ras-related protein RABG3e [Source:UniProtKB/Swiss-Prot;Acc:Q9XI98]
BnaA01g23120D	173.51	-0.668197	0.180926	-3.69321	0.000221437	0.00894068	GSBRNA2T00083394001	106451683	CDY46190	SRK2B	AT1G60940	Serine/threonine-protein kinase SRK2B [Source:UniProtKB/Swiss-Prot;Acc:Q9C958]
BnaC03g20960D	72.0054	-0.668801	0.151956	-4.40128	1.07615e-05	0.000821254	GSBRNA2T00079197001	NA	CDY14499	OFUT19	AT2G37980	O-fucosyltransferase 19 [Source:UniProtKB/Swiss-Prot;Acc:Q9SH89]
BnaA10g25690D	239.445	-0.668997	0.161644	-4.1387	3.49285e-05	0.00213243	GSBRNA2T00136346001	NA	CDX70220	VTE5	AT5G04490	Phytol kinase 1, chloroplastic [Source:UniProtKB/Swiss-Prot;Acc:Q9LZ76]
BnaA01g10040D	102.092	-0.669925	0.173589	-3.85927	0.000113727	0.00536851	GSBRNA2T00131435001	NA	CDX78937	NA	NA	NA
BnaC04g10920D	905.149	-0.670468	0.1546	-4.33678	1.44586e-05	0.00104652	GSBRNA2T00141445001	NA	CDX84330	AT2G34300	AT2G34300	Probable methyltransferase PMT25 [Source:UniProtKB/Swiss-Prot;Acc:Q0WT31]
BnaA05g31880D	56.2929	-0.671627	0.175319	-3.83089	0.00012768	0.00588892	GSBRNA2T00038585001	NA	CDY27779	AT3G05280	AT3G05280	Protein YIPF [Source:UniProtKB/TrEMBL;Acc:Q8GWB3]
BnaA09g17090D	934.57	-0.671819	0.177365	-3.78779	0.000151995	0.00672099	GSBRNA2T00070955001	NA	CDY13108	TUBB4	AT5G44340	Tubulin beta-4 chain [Source:UniProtKB/Swiss-Prot;Acc:P24636]
BnaC05g39930D	131.932	-0.673941	0.14456	-4.662	3.13145e-06	0.000287602	GSBRNA2T00023812001	NA	CDY23601	TBP1	AT3G13445	TATA-box-binding protein 1 [Source:UniProtKB/Swiss-Prot;Acc:P28147]
BnaA07g35380D	50.7974	-0.676139	0.182083	-3.71336	0.000204529	0.00840296	GSBRNA2T00146303001	NA	CDX87335	NA	NA	NA
BnaAnng06250D	131.262	-0.679504	0.167278	-4.06212	4.86281e-05	0.00274595	GSBRNA2T00071659001	106422796	CDY40762	ATPK3	AT5G08160	AT5g08160 [Source:UniProtKB/TrEMBL;Acc:O04265]
BnaA07g22530D	1153.43	-0.688976	0.155878	-4.41998	9.87088e-06	0.00076813	GSBRNA2T00099476001	NA	CDX68213	AT1G73760	AT1G73760	Putative RING zinc finger protein; 69105-67310 [Source:UniProtKB/TrEMBL;Acc:Q9C9T6]
BnaCnng63780D	103.611	-0.689577	0.181099	-3.80772	0.000140252	0.00630315	GSBRNA2T00088149001	NA	CDY69482	NA	NA	NA
BnaA02g13540D	52.7595	-0.689682	0.172335	-4.00198	6.28143e-05	0.00336081	GSBRNA2T00070212001	NA	CDY12686	AT1G68070	AT1G68070	At1g68070 [Source:UniProtKB/TrEMBL;Acc:Q9C9X1]
BnaC05g10640D	250.928	-0.691242	0.139872	-4.94198	7.73333e-07	8.58794e-05	GSBRNA2T00067731001	106397117	CDY39315	UBC1	AT1G14400	Ubiquitin-conjugating enzyme E2 1 [Source:UniProtKB/Swiss-Prot;Acc:P25865]
BnaA09g35470D	58.9714	-0.692843	0.134732	-5.14237	2.71295e-07	3.3679e-05	GSBRNA2T00037131001	106368125	CDY27255	CYP21-2	AT3G55920	Peptidyl-prolyl cis-trans isomerase CYP21-2 [Source:UniProtKB/Swiss-Prot;Acc:Q8L8W5]
BnaA09g37720D	68.8323	-0.693601	0.184926	-3.75069	0.000176349	0.00749993	GSBRNA2T00121853001	NA	CDY06008	NA	NA	NA
BnaC03g66090D	225.185	-0.694638	0.109832	-6.32455	2.53975e-10	5.96586e-08	GSBRNA2T00083587001	106434464	CDY46248	AT4G34450	AT4G34450	Coatomer subunit gamma [Source:UniProtKB/Swiss-Prot;Acc:Q0WW26]
BnaCnng11900D	286.974	-0.698014	0.13489	-5.17468	2.28305e-07	2.90265e-05	GSBRNA2T00080862001	NA	CDY44834	NA	NA	NA
BnaA03g19000D	95.8972	-0.698495	0.187724	-3.72087	0.00019854	0.00821567	GSBRNA2T00124708001	NA	CDY07611	AT2G40280	AT2G40280	Probable methyltransferase PMT23 [Source:UniProtKB/Swiss-Prot;Acc:Q9SIZ3]
BnaC05g46960D	169.913	-0.701364	0.181483	-3.86463	0.000111258	0.00528452	GSBRNA2T00073888001	NA	CDY41908	WNK1	AT3G04910	Serine/threonine-protein kinase WNK1 [Source:UniProtKB/Swiss-Prot;Acc:Q9CAV6]
BnaC02g18890D	223.269	-0.703764	0.161646	-4.35373	1.3384e-05	0.000983381	GSBRNA2T00135309001	NA	CDX81585	AT1G69030	AT1G69030	BSD domain-containing protein [Source:UniProtKB/TrEMBL;Acc:F4I0I6]
BnaCnng03440D	184.628	-0.704386	0.103151	-6.82871	8.56816e-12	2.61548e-09	GSBRNA2T00032366001	NA	CDY10443	VIP2	AT1G79730	Protein PAF1 homolog [Source:UniProtKB/Swiss-Prot;Acc:F4HQA1]
BnaAnng33460D	2702.28	-0.704555	0.133464	-5.279	1.29894e-07	1.72432e-05	GSBRNA2T00098419001	NA	CDY70361	NA	NA	NA
BnaA03g13040D	245.604	-0.707951	0.124579	-5.68276	1.3254e-08	2.25631e-06	GSBRNA2T00066717001	NA	CDY38875	AT2G07360	AT2G07360	SH3 domain-containing protein [Source:UniProtKB/TrEMBL;Acc:F4IL68]
BnaA05g28800D	401.025	-0.708262	0.135461	-5.22854	1.70854e-07	2.21228e-05	GSBRNA2T00080705001	NA	CDY44726	SYP71	AT3G09740	At3g09740 [Source:UniProtKB/TrEMBL;Acc:Q2HIU8]
BnaA06g09070D	146.374	-0.709421	0.178054	-3.98429	6.76809e-05	0.00354906	GSBRNA2T00092331001	NA	CDY49099	SBH2	AT1G14290	SBH2 [Source:UniProtKB/TrEMBL;Acc:A0A178WPE2]
BnaA07g22100D	184.173	-0.709877	0.15692	-4.52382	6.07333e-06	0.000509644	GSBRNA2T00099426001	NA	CDX68170	AT1G74680	AT1G74680	At1g74680/F1M20_36 [Source:UniProtKB/TrEMBL;Acc:Q93ZD5]
BnaA05g30400D	48.2036	-0.710849	0.172598	-4.11852	3.81308e-05	0.00227135	GSBRNA2T00027016001	NA	CDY24641	AT3G07170	AT3G07170	AT3g07170/T1B9_17 [Source:UniProtKB/TrEMBL;Acc:Q9SFU7]
BnaA04g26040D	73.9704	-0.711441	0.177335	-4.01185	6.02437e-05	0.00325635	GSBRNA2T00063229001	106394531	CDY37026	SEC61 BETA	AT2G45070	Protein transport protein Sec61 subunit beta [Source:UniProtKB/Swiss-Prot;Acc:P38389]
BnaC05g46950D	565.092	-0.712268	0.164464	-4.33085	1.48536e-05	0.0010702	GSBRNA2T00073889001	106427359	CDY41909	RPS24A	AT3G04920	40S ribosomal protein S24-1 [Source:UniProtKB/Swiss-Prot;Acc:Q9SS17]
BnaC01g21180D	186.756	-0.712627	0.189842	-3.75378	0.000174186	0.00743225	GSBRNA2T00058950001	106437479	CDY35596	RABB1C	AT4G17170	RABB1C [Source:UniProtKB/TrEMBL;Acc:A0A178V4V1]
BnaC05g38810D	396.26	-0.712837	0.145038	-4.91482	8.88631e-07	9.61486e-05	GSBRNA2T00106127001	NA	CDX98494	RHM3	AT3G14790	Rhamnose biosynthesis 3 [Source:UniProtKB/TrEMBL;Acc:A0A1I9LN83]
BnaA03g03590D	125.018	-0.71485	0.175436	-4.07469	4.60747e-05	0.00263711	GSBRNA2T00129834001	NA	CDX78447	AT5G11850	AT5G11850	AT5g11850/F14F18_20 [Source:UniProtKB/TrEMBL;Acc:Q8S9K4]
BnaA03g53830D	145.633	-0.715857	0.133238	-5.37277	7.75343e-08	1.0839e-05	GSBRNA2T00043244001	NA	CDY29538	AP2	AT4G36920	Floral homeotic protein APETALA 2 [Source:UniProtKB/Swiss-Prot;Acc:P47927]
BnaC09g38980D	104.782	-0.716964	0.176824	-4.05468	5.02022e-05	0.00281471	GSBRNA2T00078407001	NA	CDY13928	P4H4	AT5G18900	Probable prolyl 4-hydroxylase 4 [Source:UniProtKB/Swiss-Prot;Acc:Q8LAN3]
BnaC02g31920D	174.931	-0.719669	0.182597	-3.9413	8.10425e-05	0.00410001	GSBRNA2T00146827001	NA	CDX87757	ATG7	AT5G45900	Ubiquitin-like modifier-activating enzyme atg7 [Source:UniProtKB/Swiss-Prot;Acc:Q94CD5]
BnaA07g35730D	476.007	-0.721505	0.16143	-4.46946	7.84183e-06	0.00063042	GSBRNA2T00146264001	NA	CDX87300	MOT2	AT1G80310	MOT2 [Source:UniProtKB/TrEMBL;Acc:A0A178WGR3]
BnaA09g50240D	53.7756	-0.722725	0.197113	-3.66656	0.000245838	0.00966026	GSBRNA2T00122076001	NA	CDY06179	AT1G05720	AT1G05720	Selenoprotein family protein [Source:UniProtKB/TrEMBL;Acc:Q8GWP6]
BnaA10g25610D	273.564	-0.726388	0.152388	-4.7667	1.87272e-06	0.000181772	GSBRNA2T00136335001	NA	CDX70212	AT5G04600	AT5G04600	AT5g04600/T32M21_200 [Source:UniProtKB/TrEMBL;Acc:Q9LZ65]
BnaC05g44080D	86.2987	-0.7288	0.147355	-4.94587	7.58041e-07	8.44781e-05	GSBRNA2T00038932001	NA	CDY28006	RBL19	AT3G07950	Rhomboid-like protein 19 [Source:UniProtKB/Swiss-Prot;Acc:Q8LF05]
BnaC05g26660D	51.0275	-0.731425	0.178118	-4.10641	4.01852e-05	0.00236647	GSBRNA2T00124204001	NA	CDY07304	AT1G50970	AT1G50970	Vacuolar protein sorting-associated protein 53 B [Source:UniProtKB/Swiss-Prot;Acc:F4I7Y2]
BnaC08g25120D	71.3742	-0.731561	0.183773	-3.9808	6.86849e-05	0.00358971	GSBRNA2T00109006001	NA	CDX73491	AT3G54290	AT3G54290	At3g54290 [Source:UniProtKB/TrEMBL;Acc:Q8RWC0]
BnaC09g45410D	153.107	-0.731959	0.16623	-4.40328	1.06625e-05	0.000816657	GSBRNA2T00104064001	NA	CDX97084	ATVAMP713	AT5G11150	vesicle-associated membrane protein 713 [Source:TAIR;Acc:AT5G11150]
BnaA10g25960D	235.755	-0.74061	0.093686	-7.90524	2.6742e-15	1.17345e-12	GSBRNA2T00136385001	NA	CDX70247	WCRKC2	AT5G04260	Thioredoxin-like 3-2, chloroplastic [Source:UniProtKB/Swiss-Prot;Acc:Q8VZT6]
BnaC04g26110D	137.945	-0.741653	0.154205	-4.80954	1.51281e-06	0.00015127	GSBRNA2T00071128001	NA	CDY13224	SETH3	AT3G54690	Probable arabinose 5-phosphate isomerase [Source:UniProtKB/Swiss-Prot;Acc:Q9M1T1]
BnaA09g39660D	47.0688	-0.74357	0.202568	-3.67072	0.000241871	0.00955807	GSBRNA2T00049462001	NA	CDY11400	AT3G62080	AT3G62080	SNF7 family protein [Source:UniProtKB/TrEMBL;Acc:F4IX33]
BnaA07g13790D	118.879	-0.744812	0.171706	-4.33772	1.4397e-05	0.00104445	GSBRNA2T00118733001	NA	CDY04553	AT2G28320	AT2G28320	Pleckstrin homology (PH) and lipid-binding START domains-containing protein [Source:UniProtKB/TrEMBL;Acc:F4IHT0]
BnaC04g41350D	1215.86	-0.745089	0.178862	-4.16571	3.10387e-05	0.00193611	GSBRNA2T00105111001	NA	CDX97804	AT2G30620	AT2G30620	Histone H1.2 [Source:UniProtKB/Swiss-Prot;Acc:P26569]
BnaA09g44350D	128.219	-0.745983	0.167195	-4.46176	8.12877e-06	0.000649356	GSBRNA2T00016175001	NA	CDY21684	AT1G19025	AT1G19025	DNA repair metallo-beta-lactamase family protein [Source:UniProtKB/TrEMBL;Acc:F4IDZ7]
BnaA10g16010D	66.9505	-0.747654	0.202339	-3.69505	0.000219847	0.00888784	GSBRNA2T00154353001	NA	CDX92562	AT5G19050	AT5G19050	Alpha/beta-Hydrolases superfamily protein [Source:UniProtKB/TrEMBL;Acc:Q94IU8]
BnaC05g46940D	299.183	-0.747792	0.140717	-5.31417	1.07145e-07	1.43743e-05	GSBRNA2T00073890001	NA	CDY41910	AT3G04930	AT3G04930	Probable transcription factor At3g04930 [Source:UniProtKB/Swiss-Prot;Acc:Q9CAV7]
BnaC07g36480D	96.3716	-0.747891	0.152134	-4.91601	8.83275e-07	9.58975e-05	GSBRNA2T00156896001	NA	CDX94014	NA	NA	NA
BnaA06g32730D	70.7031	-0.748338	0.203014	-3.68615	0.000227674	0.00913413	GSBRNA2T00078069001	106349323	CDY13650	AT3G26670	AT3G26670	Probable magnesium transporter [Source:UniProtKB/TrEMBL;Acc:A0A178VAV3]
BnaC09g54250D	48.2431	-0.750273	0.195468	-3.83834	0.000123868	0.00573404	GSBRNA2T00012049001	106391350	CDY54053	APY2	AT5G18280	Apyrase 2 [Source:UniProtKB/Swiss-Prot;Acc:Q9SPM5]
BnaAnng04420D	131.548	-0.750365	0.163086	-4.60103	4.20398e-06	0.000371526	GSBRNA2T00060087001	106446928	CDY36196	AT4G08520	AT4G08520	Coatomer subunit zeta-3 [Source:UniProtKB/Swiss-Prot;Acc:Q8H1F4]
BnaA09g31790D	176.92	-0.75276	0.166059	-4.53308	5.8129e-06	0.00049105	GSBRNA2T00129252001	NA	CDX77984	AT3G51250	AT3G51250	Senescence/dehydration-associated protein At3g51250 [Source:UniProtKB/Swiss-Prot;Acc:Q9SD22]
BnaAnng31940D	1094.38	-0.755953	0.189937	-3.98002	6.89106e-05	0.00358971	GSBRNA2T00093382001	NA	CDY69892	EMB2360	AT3G54660	At3g54660 [Source:UniProtKB/TrEMBL;Acc:Q5FV38]
BnaC06g15940D	523.751	-0.759805	0.141744	-5.36039	8.30433e-08	1.15073e-05	GSBRNA2T00050853001	NA	CDY32016	AT3G56460	AT3G56460	GroES-like zinc-binding alcohol dehydrogenase family protein [Source:UniProtKB/TrEMBL;Acc:Q9LXZ4]
BnaA03g57170D	82.2666	-0.762699	0.15879	-4.80319	1.56159e-06	0.000155391	GSBRNA2T00035807001	NA	CDY61997	TPC1	AT4G03560	AT4G03560 protein [Source:UniProtKB/TrEMBL;Acc:B9DFD5]
BnaA01g19710D	121.226	-0.762893	0.191602	-3.98166	6.84363e-05	0.00357976	GSBRNA2T00054086001	NA	CDY33304	AT3G51000	AT3G51000	AT3g51000/F24M12_40 [Source:UniProtKB/TrEMBL;Acc:Q9SD45]
BnaA09g24960D	340.67	-0.776015	0.121543	-6.3847	1.71738e-10	4.12615e-08	GSBRNA2T00061366001	NA	CDY12296	AT1G31780	AT1G31780	At1g31780 [Source:UniProtKB/TrEMBL;Acc:Q6NMI3]
BnaC07g49640D	118.053	-0.777059	0.174158	-4.46179	8.1276e-06	0.000649356	GSBRNA2T00065304001	NA	CDY67668	NA	NA	NA
BnaA07g29810D	488.02	-0.777788	0.131046	-5.93524	2.93422e-09	5.74018e-07	GSBRNA2T00102522001	NA	CDX96370	TCP22	AT1G72010	Transcription factor TCP22 [Source:UniProtKB/Swiss-Prot;Acc:Q9C7G4]
BnaC08g49040D	268.517	-0.7802	0.206873	-3.7714	0.000162332	0.00703395	GSBRNA2T00077103001	NA	CDY68715	RTE1	AT2G26070	Protein of unknown function (DUF778) [Source:TAIR;Acc:AT2G26070]
BnaA07g18770D	168.06	-0.782795	0.214318	-3.65249	0.000259713	0.00997007	GSBRNA2T00099034001	NA	CDX67837	AT1G51270	AT1G51270	Vesicle-associated protein 1-4 [Source:UniProtKB/TrEMBL;Acc:F4I818]
BnaC04g49790D	302.168	-0.786903	0.191849	-4.10167	4.10185e-05	0.00240211	GSBRNA2T00022069001	NA	CDY23451	FLZ3	AT2G44670	FCS-Like Zinc finger 3 [Source:UniProtKB/Swiss-Prot;Acc:O80506]
BnaA02g19840D	99.318	-0.78803	0.160145	-4.92072	8.62277e-07	9.39407e-05	GSBRNA2T00064220001	NA	CDY37586	AT1G80290	AT1G80290	Nucleotide-diphospho-sugar transferases superfamily protein [Source:TAIR;Acc:AT1G80290]
BnaA10g26950D	146.097	-0.791548	0.191624	-4.13075	3.61586e-05	0.00218431	GSBRNA2T00136508001	NA	CDX70346	AT5G47580	AT5G47580	AT5g47580/MNJ7_17 [Source:UniProtKB/TrEMBL;Acc:Q9FGJ9]
BnaC08g15540D	161.517	-0.795392	0.127563	-6.23528	4.50961e-10	1.02501e-07	GSBRNA2T00047412001	NA	CDY31259	CML14	AT1G62820	Probable calcium-binding protein CML14 [Source:UniProtKB/Swiss-Prot;Acc:Q8VZ50]
BnaA04g15310D	37.4305	-0.797127	0.207358	-3.84421	0.00012094	0.00563152	GSBRNA2T00058282001	NA	CDY35316	B3GALT12	AT2G26100	Hexosyltransferase (Fragment) [Source:UniProtKB/TrEMBL;Acc:W8PV11]
BnaC01g40330D	58.3736	-0.800458	0.189971	-4.21359	2.51346e-05	0.00162393	GSBRNA2T00044493001	NA	CDY29975	NA	NA	NA
BnaA08g21370D	31.165	-0.801884	0.212945	-3.76569	0.000166087	0.00717686	GSBRNA2T00102792001	NA	CDX96594	UGT73B5	AT2G15480	Glycosyltransferase [Source:UniProtKB/TrEMBL;Acc:F4IIG3]
BnaA04g06460D	1378.86	-0.80408	0.203709	-3.9472	7.90708e-05	0.00401957	GSBRNA2T00111262001	NA	CDY01173	SHM4	AT4G13930	Serine hydroxymethyltransferase 4 [Source:UniProtKB/Swiss-Prot;Acc:O23254]
BnaC03g06330D	52.9866	-0.804754	0.192162	-4.1879	2.81546e-05	0.00179338	GSBRNA2T00140387001	NA	CDX70549	AT5G14240	AT5G14240	Thioredoxin superfamily protein [Source:UniProtKB/TrEMBL;Acc:Q9LYA5]
BnaC08g22210D	489.853	-0.808392	0.208915	-3.86948	0.000109066	0.00520436	GSBRNA2T00109401001	NA	CDX73782	COR413PM2	AT3G50830	COR413-PM2 [Source:UniProtKB/TrEMBL;Acc:A0A178VJW8]
BnaA07g20330D	81.0451	-0.810015	0.174152	-4.6512	3.30007e-06	0.000300901	GSBRNA2T00099209001	NA	CDX67993	EMB2217	AT1G79490	Pentatricopeptide repeat-containing protein At1g79490, mitochondrial [Source:UniProtKB/Swiss-Prot;Acc:Q9SAK0]
BnaA10g26230D	311.401	-0.810158	0.160786	-5.03874	4.68602e-07	5.48334e-05	GSBRNA2T00136419001	NA	CDX70274	ABCB29	AT5G03910	ATH12 [Source:UniProtKB/TrEMBL;Acc:A0A178USA1]
BnaA02g12510D	32.8518	-0.815356	0.198062	-4.11666	3.84401e-05	0.00228071	GSBRNA2T00091008001	NA	CDY16447	AT1G66345	AT1G66345	Pentatricopeptide repeat-containing protein At1g66345, mitochondrial [Source:UniProtKB/Swiss-Prot;Acc:Q3ECH5]
BnaA02g13230D	43.6789	-0.826239	0.216496	-3.81641	0.000135406	0.00615098	GSBRNA2T00070173001	NA	CDY12655	LOX6	AT1G67560	Lipoxygenase [Source:UniProtKB/TrEMBL;Acc:A0A178W1Z8]
BnaA10g26360D	337.865	-0.826319	0.155142	-5.32621	1.00282e-07	1.36271e-05	GSBRNA2T00136435001	NA	CDX70287	HDT3	AT5G03740	HDT3 [Source:UniProtKB/TrEMBL;Acc:A0A178UP12]
BnaC05g04670D	987.057	-0.826628	0.185682	-4.45185	8.51323e-06	0.000676647	GSBRNA2T00032046001	NA	CDY10224	AT1G06760	AT1G06760	Histone H1.1 [Source:UniProtKB/Swiss-Prot;Acc:P26568]
BnaA10g25700D	175.165	-0.828955	0.184844	-4.48463	7.30404e-06	0.000592462	GSBRNA2T00136347001	NA	CDX70221	AT5G04480	AT5G04480	AT5g04480/T32M21_80 [Source:UniProtKB/TrEMBL;Acc:Q940Y7]
BnaA10g25760D	159.29	-0.833966	0.12407	-6.72172	1.79597e-11	5.25387e-09	GSBRNA2T00136356001	NA	CDX70227	NAC078	AT5G04410	NAC domain-containing protein 78 [Source:UniProtKB/Swiss-Prot;Acc:Q84K00]
BnaA08g00780D	21.6927	-0.834437	0.225178	-3.70567	0.000210829	0.00861141	GSBRNA2T00114105001	NA	CDY02471	AT1G54217	AT1G54217	Ribosomal protein L18ae family [Source:UniProtKB/TrEMBL;Acc:F4HV88]
BnaA09g54620D	262.681	-0.83672	0.135924	-6.15578	7.47069e-10	1.60533e-07	GSBRNA2T00025514001	106367581	CDY59088	GAMMA-ADR	AT1G23900	AP-1 complex subunit gamma-1 [Source:UniProtKB/Swiss-Prot;Acc:Q84K16]
BnaC03g16300D	48.7004	-0.837305	0.22718	-3.68564	0.000228128	0.00914073	GSBRNA2T00082741001	NA	CDY45807	NA	NA	NA
BnaA07g32250D	902.669	-0.841071	0.147203	-5.71366	1.10569e-08	1.94073e-06	GSBRNA2T00146654001	NA	CDX87648	RPN3B	AT1G75990	26S proteasome non-ATPase regulatory subunit 3 homolog B [Source:UniProtKB/Swiss-Prot;Acc:Q9LQR8]
BnaA07g14360D	1086.04	-0.841661	0.212454	-3.96162	7.44427e-05	0.00382119	GSBRNA2T00088403001	NA	CDY47891	XBAT31	AT2G28840	Putative E3 ubiquitin-protein ligase XBAT31 [Source:UniProtKB/Swiss-Prot;Acc:Q94B55]
BnaC04g50850D	181.412	-0.845899	0.212528	-3.98018	6.88625e-05	0.00358971	GSBRNA2T00037256001	NA	CDY27320	PI4KG4	AT2G46500	Phosphatidylinositol 4-kinase gamma 4 [Source:UniProtKB/Swiss-Prot;Acc:Q9ZPY9]
BnaA10g25730D	358.57	-0.846994	0.122529	-6.9126	4.75848e-12	1.49591e-09	GSBRNA2T00136353001	NA	CDX70224	AT5G04440	AT5G04440	At5g04440 [Source:UniProtKB/TrEMBL;Acc:Q500X2]
BnaC07g17730D	258.633	-0.850754	0.162219	-5.24447	1.5673e-07	2.05894e-05	GSBRNA2T00158212001	NA	CDX94764	ALA2	AT5G44240	Phospholipid-transporting ATPase [Source:UniProtKB/TrEMBL;Acc:F4K8T6]
BnaA03g27210D	92.6619	-0.853872	0.229177	-3.72582	0.000194685	0.00811059	GSBRNA2T00112121001	NA	CDX74326	ACR6	AT3G01990	ACT domain repeat 6 [Source:UniProtKB/TrEMBL;Acc:A0A1I9LSD7]
BnaA07g13760D	28.3985	-0.854162	0.217656	-3.92437	8.69583e-05	0.00431636	GSBRNA2T00118729001	NA	CDY04550	CNGC15	AT2G28260	Putative cyclic nucleotide-gated ion channel 15 [Source:UniProtKB/Swiss-Prot;Acc:Q9SL29]
BnaA05g29300D	40.0563	-0.857588	0.20813	-4.12045	3.78131e-05	0.00226049	GSBRNA2T00080652001	NA	CDY44676	AT3G09030	AT3G09030	BTB/POZ domain-containing protein At3g09030 [Source:UniProtKB/Swiss-Prot;Acc:Q9S7R7]
BnaAnng24290D	76.0332	-0.860295	0.232469	-3.70069	0.000215016	0.00874742	GSBRNA2T00063585001	NA	CDY67446	PUB8	AT4G21350	U-box domain-containing protein 8 [Source:UniProtKB/Swiss-Prot;Acc:O81902]
BnaA07g14450D	831.349	-0.862214	0.158012	-5.45662	4.85288e-08	7.09823e-06	GSBRNA2T00098490001	NA	CDX67405	GRF3	AT5G38480	RCI1 [Source:UniProtKB/TrEMBL;Acc:A0A178UA42]
BnaC02g10080D	1558.26	-0.864934	0.229204	-3.77364	0.000160882	0.00699164	GSBRNA2T00115097001	NA	CDY02881	UXS3	AT5G59290	UDP-glucuronic acid decarboxylase 3 [Source:UniProtKB/TrEMBL;Acc:F4KHU8]
BnaA07g14820D	603.57	-0.868209	0.212012	-4.09509	4.22006e-05	0.0024554	GSBRNA2T00098544001	NA	CDX67442	TRX2	AT5G39950	Thioredoxin H2 [Source:UniProtKB/Swiss-Prot;Acc:Q38879]
BnaA07g20130D	71.8886	-0.871096	0.195094	-4.46501	8.00667e-06	0.000641224	GSBRNA2T00099185001	NA	CDX67973	AT1G16000	AT1G16000	GAG1At protein [Source:UniProtKB/TrEMBL;Acc:P93048]
BnaC06g28260D	49.9133	-0.871974	0.208472	-4.18269	2.88075e-05	0.00182283	GSBRNA2T00112920001	NA	CDY01786	FLXL2	AT1G67170	Protein FLX-like 2 [Source:UniProtKB/Swiss-Prot;Acc:Q84TD8]
BnaC07g32020D	64.7486	-0.87529	0.198868	-4.40136	1.07575e-05	0.000821254	GSBRNA2T00041719001	106444352	CDY28996	TRX1	AT3G51030	Thioredoxin H1 [Source:UniProtKB/Swiss-Prot;Acc:P29448]
BnaCnng32980D	204.75	-0.876171	0.234454	-3.73706	0.000186181	0.00783224	GSBRNA2T00023459001	NA	CDY58323	CDA1	AT2G19570	Cytidine deaminase 1 [Source:UniProtKB/Swiss-Prot;Acc:O65896]
BnaA07g29090D	860.476	-0.882432	0.163572	-5.39477	6.86117e-08	9.7207e-06	GSBRNA2T00102440001	NA	CDX96298	LPR2	AT1G71040	Multicopper oxidase LPR2 [Source:UniProtKB/Swiss-Prot;Acc:Q949X9]
BnaC05g47010D	291.685	-0.882601	0.135966	-6.49135	8.50681e-11	2.18507e-08	GSBRNA2T00073882001	NA	CDY41903	AT3G04830	AT3G04830	Contains similarity to O-linked GlcNAc transferases [Source:UniProtKB/TrEMBL;Acc:Q9CAU9]
BnaA07g12800D	101.449	-0.89009	0.186166	-4.78116	1.74289e-06	0.000171052	GSBRNA2T00081640001	NA	CDY45210	RMR1	AT5G66160	Receptor homology region, transmembrane domain- and RING domain-containing protein 1 [Source:UniProtKB/Swiss-Prot;Acc:Q9M622]
BnaC02g23760D	58.0159	-0.891138	0.220185	-4.04722	5.1829e-05	0.00287278	GSBRNA2T00077933001	106376726	CDY13565	SEC5A	AT1G76850	Exocyst complex component SEC5A [Source:UniProtKB/Swiss-Prot;Acc:Q8S3U9]
BnaA09g29300D	302.537	-0.892278	0.155609	-5.73411	9.80272e-09	1.73505e-06	GSBRNA2T00090642001	NA	CDY16196	CUL3A	AT1G26830	CUL3A [Source:UniProtKB/TrEMBL;Acc:A0A178WM88]
BnaCnng58290D	187.666	-0.89489	0.191707	-4.66802	3.04122e-06	0.000280948	GSBRNA2T00072738001	NA	CDY68268	SAC7	AT3G51460	RHD4 [Source:UniProtKB/TrEMBL;Acc:A0A178VA55]
BnaA07g14400D	123.515	-0.896851	0.13932	-6.43735	1.21577e-10	3.02449e-08	GSBRNA2T00098483001	NA	CDX67400	AT5G38290	AT5G38290	Peptidyl-tRNA hydrolase family protein [Source:UniProtKB/TrEMBL;Acc:A8MQQ3]
BnaA05g30420D	221.073	-0.89711	0.145632	-6.16013	7.26861e-10	1.57291e-07	GSBRNA2T00027018001	NA	CDY24643	AT5G67290	AT5G67290	FAD-dependent oxidoreductase family protein [Source:UniProtKB/TrEMBL;Acc:Q9FN21]
BnaA07g15060D	120.47	-0.900271	0.218519	-4.11987	3.79082e-05	0.00226403	GSBRNA2T00098570001	NA	CDX67466	DHAPRD	AT5G40610	Glycerol-3-phosphate dehydrogenase [NAD(+)] 1, chloroplastic [Source:UniProtKB/Swiss-Prot;Acc:Q9SCX9]
BnaC07g29000D	66.3355	-0.903823	0.226443	-3.99139	6.5686e-05	0.00346748	GSBRNA2T00133653001	NA	CDX80544	NADP-ME3	AT5G25880	Malic enzyme [Source:UniProtKB/TrEMBL;Acc:A0A178UAR6]
BnaC06g43010D	58.7268	-0.904371	0.181938	-4.97076	6.6691e-07	7.56565e-05	GSBRNA2T00011890001	NA	CDY53999	NA	NA	NA
BnaA10g11710D	41.4195	-0.907111	0.243294	-3.72846	0.000192655	0.00805124	GSBRNA2T00003072001	106371560	CDY51277	AT5G57830	AT5G57830	Protein of unknown function, DUF593 [Source:TAIR;Acc:AT5G57830]
BnaC05g48760D	86.0916	-0.909834	0.214964	-4.2325	2.31105e-05	0.00151957	GSBRNA2T00092267001	NA	CDY49048	AT3G01360	AT3G01360	At3g01360 [Source:UniProtKB/TrEMBL;Acc:Q9SRI3]
BnaAnng18140D	98.3693	-0.910575	0.20874	-4.36225	1.28732e-05	0.000957769	GSBRNA2T00036202001	NA	CDY62366	AT1G27170	AT1G27170	Transmembrane receptors / ATP binding protein [Source:UniProtKB/TrEMBL;Acc:F4HR53]
BnaA01g11130D	170.038	-0.912111	0.231164	-3.94574	7.95553e-05	0.0040377	GSBRNA2T00131577001	NA	CDX79046	RP1	AT4G21210	Pyruvate, phosphate dikinase regulatory protein 1, chloroplastic [Source:UniProtKB/Swiss-Prot;Acc:O49562]
BnaA04g17710D	644.029	-0.913708	0.204558	-4.46675	7.94162e-06	0.00063763	GSBRNA2T00043416001	106348386	CDY29656	AT2G30620	AT2G30620	Histone H1.2 [Source:UniProtKB/Swiss-Prot;Acc:P26569]
BnaC07g34250D	149.792	-0.916247	0.195398	-4.68913	2.74374e-06	0.000256467	GSBRNA2T00031281001	106445067	CDY09636	AT4G17260	AT4G17260	L-lactate dehydrogenase [Source:UniProtKB/TrEMBL;Acc:O23569]
BnaA07g18700D	37.2073	-0.918457	0.242692	-3.78446	0.000154044	0.00676631	GSBRNA2T00099027001	NA	CDX67830	RRP45A	AT3G12990	Exosome complex component RRP45A [Source:UniProtKB/Swiss-Prot;Acc:Q9LDM2]
BnaA07g19370D	145.25	-0.918625	0.178584	-5.14395	2.69022e-07	3.35286e-05	GSBRNA2T00099102001	NA	CDX67897	GATL7	AT3G62660	Probable galacturonosyltransferase-like 7 [Source:UniProtKB/Swiss-Prot;Acc:Q8VYF4]
BnaA07g14670D	345.608	-0.921647	0.242354	-3.8029	0.000143013	0.00639539	GSBRNA2T00098521001	NA	CDX67427	UGD4	AT5G39320	UDP-glucose 6-dehydrogenase 4 [Source:UniProtKB/Swiss-Prot;Acc:Q9FM01]
BnaC01g09820D	77.7624	-0.927973	0.214905	-4.31805	1.57411e-05	0.00112263	GSBRNA2T00065788001	NA	CDY38373	MIK1	AT4G28650	MDIS1-interacting receptor like kinase 1 [Source:UniProtKB/Swiss-Prot;Acc:Q9M0G7]
BnaA10g26120D	139.047	-0.929511	0.149426	-6.22055	4.95404e-10	1.10613e-07	GSBRNA2T00136403001	NA	CDX70263	AT5G04060	AT5G04060	Probable methyltransferase PMT7 [Source:UniProtKB/Swiss-Prot;Acc:Q9LZA4]
BnaA05g23290D	400.274	-0.929673	0.217025	-4.28372	1.83798e-05	0.00126788	GSBRNA2T00153762001	NA	CDX92078	UGT88A1	AT3G16520	UDP-glycosyltransferase 88A1 [Source:UniProtKB/Swiss-Prot;Acc:Q9LK73]
BnaA10g25720D	162.225	-0.930169	0.112982	-8.23292	1.82698e-16	9.23546e-14	GSBRNA2T00136352001	NA	CDX70223	AT5G04460	AT5G04460	RING/U-box superfamily protein [Source:UniProtKB/TrEMBL;Acc:F4JWA1]
BnaA01g13470D	1178.12	-0.931997	0.214547	-4.34403	1.39894e-05	0.00101975	GSBRNA2T00087831001	NA	CDY47618	LACS4	AT4G23850	Long chain acyl-CoA synthetase 4 [Source:UniProtKB/Swiss-Prot;Acc:Q9T0A0]
BnaA10g26250D	415.408	-0.937672	0.141687	-6.61791	3.64319e-11	1.02314e-08	GSBRNA2T00136421001	NA	CDX70276	AT5G03900	AT5G03900	Uncharacterized protein At5g03900, chloroplastic [Source:UniProtKB/Swiss-Prot;Acc:Q8GW20]
BnaA10g26270D	1305.61	-0.939169	0.128564	-7.30506	2.77138e-13	1.00067e-10	GSBRNA2T00136423001	NA	CDX70278	AT5G03880	AT5G03880	Thioredoxin family protein [Source:UniProtKB/TrEMBL;Acc:Q940I2]
BnaA07g15450D	161.929	-0.939468	0.214221	-4.3855	1.15719e-05	0.000874644	GSBRNA2T00098625001	NA	CDX67505	AT5G41770	AT5G41770	Crooked neck protein, putative / cell cycle protein [Source:UniProtKB/TrEMBL;Acc:F4JZX8]
BnaC06g15670D	245.534	-0.943386	0.235439	-4.00692	6.15165e-05	0.00330817	GSBRNA2T00084134001	NA	CDY46518	NA	NA	NA
BnaA07g13720D	74.8132	-0.947315	0.177501	-5.33696	9.45164e-08	1.28991e-05	GSBRNA2T00118725001	NA	CDY04546	MED20A	AT2G28230	Mediator of RNA polymerase II transcription subunit 20a [Source:UniProtKB/Swiss-Prot;Acc:Q6NPF4]
BnaC01g16760D	314.967	-0.953287	0.223331	-4.2685	1.96796e-05	0.00134087	GSBRNA2T00116052001	106347011	CDY03406	NA	NA	NA
BnaA02g17020D	105.985	-0.960347	0.169004	-5.68238	1.32833e-08	2.25631e-06	GSBRNA2T00083141001	NA	CDY46024	AT1G74910	AT1G74910	ADP-glucose pyrophosphorylase family protein [Source:UniProtKB/TrEMBL;Acc:Q9C9P3]
BnaA01g08440D	161.178	-0.962072	0.119058	-8.08073	6.43824e-16	3.12938e-13	GSBRNA2T00058090001	NA	CDY35187	RPN1B	AT4G28470	26S proteasome non-ATPase regulatory subunit 2 homolog B [Source:UniProtKB/Swiss-Prot;Acc:Q6XJG8]
BnaC09g28520D	40.4277	-0.975256	0.258531	-3.7723	0.00016175	0.00701967	GSBRNA2T00038641001	NA	CDY27825	NA	NA	NA
BnaCnng53780D	46.8941	-0.982722	0.222186	-4.42297	9.73533e-06	0.000758515	GSBRNA2T00059642001	NA	CDY67149	NA	NA	NA
BnaA01g06040D	163.974	-0.98341	0.172751	-5.69263	1.25098e-08	2.15387e-06	GSBRNA2T00039980001	NA	CDY28245	AT4G31130	AT4G31130	At4g31130 [Source:UniProtKB/TrEMBL;Acc:Q9M089]
BnaA07g29910D	56.3015	-0.985779	0.218054	-4.5208	6.16052e-06	0.000514468	GSBRNA2T00102533001	NA	CDX96380	AT1G72175	AT1G72175	E3 ubiquitin-protein ligase RNF170-like protein (DUF 1232) [Source:UniProtKB/TrEMBL;Acc:Q93WJ5]
BnaA10g25740D	361.601	-0.9902	0.126449	-7.83084	4.84622e-15	2.05519e-12	GSBRNA2T00136354001	NA	CDX70225	BTR1	AT5G04430	binding to TOMV RNA 1L (long form) [Source:TAIR;Acc:AT5G04430]
BnaA01g07920D	51.9979	-0.992893	0.248507	-3.99544	6.4574e-05	0.00342842	GSBRNA2T00058153001	NA	CDY35239	TCX5	AT4G29000	Protein tesmin/TSO1-like CXC 5 [Source:UniProtKB/Swiss-Prot;Acc:Q9SZD1]
BnaA10g26340D	25.8805	-0.993371	0.25646	-3.87339	0.000107331	0.00513789	GSBRNA2T00136432001	NA	CDX70285	KDTA	AT5G03770	Probable 3-deoxy-D-manno-octulosonic acid transferase, mitochondrial [Source:UniProtKB/Swiss-Prot;Acc:Q8VZA5]
BnaA09g16900D	227.994	-0.997173	0.181537	-5.49293	3.95312e-08	5.93325e-06	GSBRNA2T00070983001	NA	CDY13127	AT5G44090	AT5G44090	Calcium-binding EF-hand family protein [Source:TAIR;Acc:AT5G44090]
BnaA01g12200D	63.6025	-0.997379	0.257765	-3.86934	0.000109131	0.00520436	GSBRNA2T00131709001	NA	CDX79153	NA	NA	NA
BnaA07g37610D	180.15	-1.01189	0.268238	-3.77237	0.000161702	0.00701967	GSBRNA2T00007689001	NA	CDY52746	RABE1A	AT3G53610	Ras-related protein RABE1a [Source:UniProtKB/Swiss-Prot;Acc:O24466]
BnaA10g25940D	224.08	-1.01329	0.106054	-9.55446	1.24233e-21	9.12796e-19	GSBRNA2T00136383001	NA	CDX70245	RDM3	AT5G04290	Protein RNA-directed DNA methylation 3 [Source:UniProtKB/Swiss-Prot;Acc:F4JW79]
BnaA09g32380D	3617.56	-1.01432	0.230026	-4.40957	1.03575e-05	0.000797158	GSBRNA2T00129327001	NA	CDX78043	ACX4	AT3G51840	Acyl-coenzyme A oxidase 4, peroxisomal [Source:UniProtKB/Swiss-Prot;Acc:Q96329]
BnaC04g09330D	581.831	-1.01677	0.247387	-4.11005	3.95576e-05	0.00233386	GSBRNA2T00141208001	NA	CDX84171	BLH1	AT2G35940	BEL1-like homeodomain protein 1 [Source:UniProtKB/Swiss-Prot;Acc:Q9SJ56]
BnaA04g04030D	103.17	-1.01926	0.204159	-4.99249	5.96069e-07	6.82326e-05	GSBRNA2T00126428001	NA	CDX76139	SETH3	AT3G54690	Probable arabinose 5-phosphate isomerase [Source:UniProtKB/Swiss-Prot;Acc:Q9M1T1]
BnaC06g23320D	79.0373	-1.02009	0.237133	-4.30177	1.6944e-05	0.00119227	GSBRNA2T00049044001	106406583	CDY11080	NA	NA	NA
BnaA10g25620D	3648.09	-1.02035	0.206064	-4.95163	7.35954e-07	8.2307e-05	GSBRNA2T00136337001	NA	CDX70213	SIR	AT5G04590	SIR [Source:UniProtKB/TrEMBL;Acc:A0A178UPZ1]
BnaC07g39690D	67.2685	-1.02155	0.267574	-3.81784	0.000134628	0.00612886	GSBRNA2T00154529001	NA	CDX92711	RS40	AT4G25500	Serine/arginine-rich splicing factor RS40 [Source:UniProtKB/Swiss-Prot;Acc:P92965]
BnaA02g02720D	23.9018	-1.02298	0.272738	-3.75078	0.000176285	0.00749993	GSBRNA2T00143254001	NA	CDX85541	RGP2	AT5G15650	UDP-arabinopyranose mutase 2 [Source:UniProtKB/Swiss-Prot;Acc:Q9LFW1]
BnaA10g04420D	1035.43	-1.0231	0.172357	-5.93593	2.92192e-09	5.73387e-07	GSBRNA2T00122827001	NA	CDY06663	AT1G06760	AT1G06760	Histone H1.1 [Source:UniProtKB/Swiss-Prot;Acc:P26568]
BnaA05g30630D	1606.56	-1.02333	0.161258	-6.34589	2.21138e-10	5.23343e-08	GSBRNA2T00027041001	NA	CDY24664	IBR3	AT3G06810	Probable acyl-CoA dehydrogenase IBR3 [Source:UniProtKB/Swiss-Prot;Acc:Q8RWZ3]
BnaC03g15290D	49.1619	-1.02386	0.271908	-3.76545	0.00016625	0.00717686	GSBRNA2T00066498001	NA	CDY38720	AT5G53010	AT5G53010	Calcium-transporting ATPase [Source:UniProtKB/TrEMBL;Acc:F4KHQ2]
BnaC05g48740D	566.736	-1.02826	0.194016	-5.2999	1.15863e-07	1.54455e-05	GSBRNA2T00092265001	NA	CDY49046	SEC13A	AT3G01340	Protein transport protein SEC13 homolog A [Source:UniProtKB/Swiss-Prot;Acc:Q9SRI1]
BnaA10g26150D	420.683	-1.0299	0.189786	-5.42663	5.74292e-08	8.30397e-06	GSBRNA2T00136409001	NA	CDX70266	PICBP	AT5G04020	calmodulin binding [Source:TAIR;Acc:AT5G04020]
BnaA10g26220D	834.52	-1.03347	0.224343	-4.60663	4.09245e-06	0.00036473	GSBRNA2T00136418001	NA	CDX70273	FFC	AT5G03940	SRP54CP [Source:UniProtKB/TrEMBL;Acc:A0A178UD49]
BnaA09g23210D	33.9675	-1.03439	0.282268	-3.66456	0.000247768	0.00971816	GSBRNA2T00156424001	NA	CDX93721	AT1G34200	AT1G34200	At1g34200/F23M19.12 [Source:UniProtKB/TrEMBL;Acc:Q9ASQ9]
BnaA10g26370D	61.2967	-1.03493	0.241639	-4.28294	1.84437e-05	0.00126982	GSBRNA2T00136436001	NA	CDX70288	NA	NA	NA
BnaA09g31190D	34.5567	-1.0353	0.211284	-4.90005	9.58116e-07	0.000102613	GSBRNA2T00079583001	NA	CDY44133	NA	NA	NA
BnaA07g13300D	289.062	-1.04111	0.127072	-8.19307	2.54639e-16	1.277e-13	GSBRNA2T00118671001	NA	CDY04504	SKD1	AT2G27600	Protein SUPPRESSOR OF K(+) TRANSPORT GROWTH DEFECT 1 [Source:UniProtKB/Swiss-Prot;Acc:Q9ZNT0]
BnaA10g26130D	712.357	-1.04426	0.232681	-4.48794	7.19142e-06	0.000584828	GSBRNA2T00136406001	NA	CDX70264	NA	NA	NA
BnaA10g25670D	94.8973	-1.0477	0.219133	-4.78111	1.74333e-06	0.000171052	GSBRNA2T00136344001	NA	CDX70218	PDPK1	AT5G04510	3-phosphoinositide-dependent protein kinase 1 [Source:UniProtKB/Swiss-Prot;Acc:Q9XF67]
BnaA09g40670D	222.257	-1.051	0.269552	-3.89907	9.65638e-05	0.00470083	GSBRNA2T00049581001	NA	CDY11501	RTE1	AT2G26070	Protein of unknown function (DUF778) [Source:TAIR;Acc:AT2G26070]
BnaUnng02300D	174.01	-1.05196	0.206195	-5.10177	3.36489e-07	4.10464e-05	GSBRNA2T00064480001	NA	CDY67579	AT4G17140	AT4G17140	Pleckstrin homology (PH) domain-containing protein [Source:UniProtKB/TrEMBL;Acc:F4JNE2]
BnaA01g08020D	93.8274	-1.05451	0.256033	-4.11866	3.81086e-05	0.00227135	GSBRNA2T00058141001	NA	CDY35229	CKL3	AT4G28880	Ckl3 [Source:UniProtKB/TrEMBL;Acc:A0A178UXY3]
BnaA08g04680D	62.576	-1.05495	0.24214	-4.35677	1.31994e-05	0.000974167	GSBRNA2T00092048001	NA	CDY48946	NA	NA	NA
BnaA10g25920D	50.5428	-1.05557	0.208285	-5.0679	4.02225e-07	4.76844e-05	GSBRNA2T00136380001	NA	CDX70243	SGO2	AT5G04320	SHUGOSHIN 2 [Source:UniProtKB/Swiss-Prot;Acc:Q0WTB8]
BnaA09g47300D	129.461	-1.06508	0.258898	-4.11389	3.89051e-05	0.00230397	GSBRNA2T00035409001	NA	CDY26547	NA	NA	NA
BnaA07g18600D	1311.69	-1.06563	0.188999	-5.63831	1.71728e-08	2.81847e-06	GSBRNA2T00099017001	NA	CDX67820	MTHFR1	AT3G59970	Methylenetetrahydrofolate reductase 1 [Source:UniProtKB/Swiss-Prot;Acc:Q9SE60]
BnaC03g04590D	28.7987	-1.0665	0.243845	-4.37368	1.22169e-05	0.000915731	GSBRNA2T00140167001	106366772	CDX70375	NA	NA	NA
BnaA02g20130D	30.6184	-1.07663	0.292711	-3.67812	0.000234958	0.0093492	GSBRNA2T00064179001	NA	CDY37557	NA	NA	NA
BnaA10g25980D	361.282	-1.07707	0.135633	-7.94106	2.00459e-15	8.98341e-13	GSBRNA2T00136387001	NA	CDX70249	ELF6	AT5G04240	ELF6 [Source:UniProtKB/TrEMBL;Acc:A0A178UAR7]
BnaC01g01700D	166.424	-1.07762	0.279762	-3.8519	0.000117203	0.00548512	GSBRNA2T00131107001	NA	CDX69283	RAP2-10	AT4G36900	Ethylene-responsive transcription factor RAP2-10 [Source:UniProtKB/Swiss-Prot;Acc:Q9SW63]
BnaA05g13560D	151.764	-1.08267	0.269734	-4.01383	5.97406e-05	0.00323747	GSBRNA2T00125592001	NA	CDY08263	CSLE1	AT1G55850	Cellulose synthase-like protein E1 [Source:UniProtKB/Swiss-Prot;Acc:Q8VZK9]
BnaC06g29410D	13.822	-1.08782	0.295471	-3.68166	0.000231724	0.00924963	GSBRNA2T00113097001	NA	CDY01901	AT5G42090	AT5G42090	Dbj [Source:UniProtKB/TrEMBL;Acc:Q9FHX6]
BnaA09g32510D	68.2757	-1.08792	0.286339	-3.79941	0.000145044	0.00646996	GSBRNA2T00129345001	NA	CDX78056	NA	NA	NA
BnaA10g25630D	206.889	-1.09346	0.166601	-6.56332	5.26219e-11	1.42707e-08	GSBRNA2T00136338001	NA	CDX70214	DME	AT5G04560	Transcriptional activator DEMETER [Source:UniProtKB/Swiss-Prot;Acc:Q8LK56]
BnaAnng03120D	34.1023	-1.09971	0.26834	-4.09817	4.16423e-05	0.00243188	GSBRNA2T00006023001	NA	CDY18847	AT3G06270	AT3G06270	Probable protein phosphatase 2C 35 [Source:UniProtKB/Swiss-Prot;Acc:Q7XJ53]
BnaA05g24880D	89.3774	-1.10443	0.270689	-4.08008	4.50197e-05	0.0025861	GSBRNA2T00104808001	NA	CDX97591	NA	NA	NA
BnaA07g18510D	136.282	-1.11273	0.151688	-7.33562	2.20696e-13	8.06089e-11	GSBRNA2T00099007001	NA	CDX67811	SAC9	AT3G59770	SacI homology domain-containing protein / WW domain-containing protein [Source:UniProtKB/TrEMBL;Acc:F4J9G0]
BnaA05g10480D	3990.56	-1.11284	0.202234	-5.50272	3.73983e-08	5.67565e-06	GSBRNA2T00095199001	NA	CDY17140	PED1	AT2G33150	PKT3 [Source:UniProtKB/TrEMBL;Acc:A0A178VRP9]
BnaC06g36500D	78.3119	-1.11335	0.228176	-4.87936	1.06431e-06	0.000112161	GSBRNA2T00103695001	NA	CDX73202	NA	NA	NA
BnaC06g16500D	31.1769	-1.11383	0.254117	-4.38314	1.16981e-05	0.000881026	GSBRNA2T00105823001	NA	CDX98289	ICDH	AT1G54340	Peroxisomal isocitrate dehydrogenase [NADP] [Source:UniProtKB/Swiss-Prot;Acc:Q9SLK0]
BnaAnng28000D	111.771	-1.12135	0.286756	-3.91048	9.21135e-05	0.00452955	GSBRNA2T00077043001	NA	CDY68673	NA	NA	NA
BnaA07g15180D	860.671	-1.12244	0.278441	-4.03114	5.55072e-05	0.00305256	GSBRNA2T00098585001	NA	CDX67478	CLC-A	AT5G40890	Chloride channel protein CLC-a [Source:UniProtKB/Swiss-Prot;Acc:P92941]
BnaA01g07910D	1301.81	-1.12465	0.197539	-5.69332	1.24594e-08	2.15314e-06	GSBRNA2T00058154001	106398246	CDY35240	AIM1	AT4G29010	Peroxisomal fatty acid beta-oxidation multifunctional protein AIM1 [Source:UniProtKB/Swiss-Prot;Acc:Q9ZPI6]
BnaA09g34220D	64.9555	-1.12534	0.288882	-3.89551	9.79925e-05	0.00475337	GSBRNA2T00129549001	NA	CDX78227	AT3G54290	AT3G54290	At3g54290 [Source:UniProtKB/TrEMBL;Acc:Q8RWC0]
BnaA10g05770D	71.7858	-1.12828	0.305672	-3.69116	0.000223235	0.00900178	GSBRNA2T00120975001	NA	CDY05843	NA	NA	NA
BnaA09g21780D	272.828	-1.12944	0.262758	-4.29842	1.72022e-05	0.00120373	GSBRNA2T00145522001	NA	CDX86788	AT4G11380	AT4G11380	Beta-adaptin-like protein [Source:UniProtKB/TrEMBL;Acc:F4JNZ8]
BnaA07g38200D	28.2672	-1.13442	0.306719	-3.69855	0.000216831	0.00879405	GSBRNA2T00011681001	NA	CDY53912	GC3	AT3G61570	Golgin candidate 3 [Source:UniProtKB/Swiss-Prot;Acc:Q84WU4]
BnaA10g25650D	372.592	-1.14364	0.0968149	-11.8127	3.35693e-32	4.15917e-29	GSBRNA2T00136341001	NA	CDX70216	MTM2	AT5G04540	Phosphatidylinositol-3-phosphatase myotubularin-2 [Source:UniProtKB/Swiss-Prot;Acc:F4JWB3]
BnaA05g34390D	22.9882	-1.15308	0.247208	-4.66441	3.09507e-06	0.000285089	GSBRNA2T00016977001	NA	CDY55501	NPG1	AT2G43040	NPG1 [Source:UniProtKB/TrEMBL;Acc:A0A178VP56]
BnaA01g08270D	32.3817	-1.15413	0.30282	-3.81128	0.000138247	0.00624858	GSBRNA2T00058110001	NA	CDY35204	MIK1	AT4G28650	MDIS1-interacting receptor like kinase 1 [Source:UniProtKB/Swiss-Prot;Acc:Q9M0G7]
BnaC06g19030D	127.398	-1.15755	0.264392	-4.37816	1.19687e-05	0.000899264	GSBRNA2T00132112001	NA	CDX79400	AT1G79990	AT1G79990	Coatomer subunit beta' [Source:UniProtKB/TrEMBL;Acc:A0A178WGE9]
BnaCnng03260D	56.5278	-1.16304	0.287112	-4.05084	5.10339e-05	0.00284117	GSBRNA2T00032344001	106411229	CDY10425	AT5G47580	AT5G47580	AT5g47580/MNJ7_17 [Source:UniProtKB/TrEMBL;Acc:Q9FGJ9]
BnaA01g25730D	394.925	-1.16376	0.254157	-4.5789	4.67426e-06	0.000404598	GSBRNA2T00074437001	NA	CDY42222	AT3G19990	AT3G19990	E3 ubiquitin-protein ligase [Source:UniProtKB/TrEMBL;Acc:Q9LHE6]
BnaA01g16640D	56.9369	-1.17172	0.243227	-4.81742	1.45428e-06	0.000146326	GSBRNA2T00149418001	NA	CDX89229	ISI1	AT4G27750	ISI1 [Source:UniProtKB/TrEMBL;Acc:A0A178URL9]
BnaC02g03940D	13.6215	-1.17317	0.295621	-3.96849	7.23307e-05	0.00374319	GSBRNA2T00152015001	106385052	CDX91203	DREB3	AT5G11590	Dehydration-responsive element-binding protein 3 [Source:UniProtKB/Swiss-Prot;Acc:Q9LYD3]
BnaA10g25930D	59.6215	-1.18165	0.224658	-5.25976	1.44247e-07	1.90285e-05	GSBRNA2T00136381001	NA	CDX70244	AT5G04310	AT5G04310	Pectate lyase [Source:UniProtKB/TrEMBL;Acc:F4JW80]
BnaA07g12720D	88.9537	-1.18433	0.266279	-4.44769	8.67982e-06	0.000687293	GSBRNA2T00081649001	NA	CDY45218	AT3G53210	AT3G53210	WAT1-related protein At3g53210 [Source:UniProtKB/Swiss-Prot;Acc:F4J9A3]
BnaC06g39350D	409.051	-1.19522	0.230017	-5.19625	2.03352e-07	2.60109e-05	GSBRNA2T00148039001	NA	CDX88491	AVPL1	AT1G78920	Pyrophosphate-energized membrane proton pump 2 [Source:UniProtKB/Swiss-Prot;Acc:Q56ZN6]
BnaA01g09040D	70.7851	-1.19585	0.30263	-3.95152	7.76554e-05	0.00396677	GSBRNA2T00131310001	NA	CDX78837	NA	NA	NA
BnaA07g17800D	258.931	-1.1978	0.187043	-6.4039	1.51456e-10	3.66674e-08	GSBRNA2T00098927001	NA	CDX67740	ICDH	AT1G54340	Peroxisomal isocitrate dehydrogenase [NADP] [Source:UniProtKB/Swiss-Prot;Acc:Q9SLK0]
BnaA06g05980D	22.5687	-1.19835	0.281084	-4.26333	2.01405e-05	0.00136111	GSBRNA2T00156118001	NA	CDX93450	NA	NA	NA
BnaC05g26280D	51.6543	-1.20748	0.320677	-3.7654	0.00016628	0.00717686	GSBRNA2T00013172001	NA	CDY20864	ALDH3F1	AT4G36250	Aldehyde dehydrogenase [Source:UniProtKB/TrEMBL;Acc:A4FVT2]
BnaC07g24680D	20.9833	-1.21092	0.327315	-3.69955	0.00021598	0.00877081	GSBRNA2T00139450001	NA	CDX83728	AT3G27770	AT3G27770	AT3g27760/MGF10_16 [Source:UniProtKB/TrEMBL;Acc:Q8W4R6]
BnaC08g16850D	192.463	-1.21457	0.303354	-4.00381	6.23301e-05	0.00334339	GSBRNA2T00139742001	NA	CDX83960	HSP70-5	AT1G16030	Hsp70b [Source:UniProtKB/TrEMBL;Acc:A0A178W9N7]
BnaA01g27010D	23.8982	-1.21865	0.292965	-4.15969	3.1868e-05	0.00198587	GSBRNA2T00005503001	NA	CDY18494	BGLU43	AT3G18070	Beta-glucosidase 43 [Source:UniProtKB/Swiss-Prot;Acc:Q9LV34]
BnaC04g44310D	36.1779	-1.22	0.29467	-4.14023	3.46962e-05	0.00212096	GSBRNA2T00037581001	NA	CDY62770	NA	NA	NA
BnaA09g50650D	16.5522	-1.22121	0.267373	-4.56745	4.937e-06	0.000423858	GSBRNA2T00052518001	NA	CDY32531	XI-B	AT1G04160	Myosin-8 [Source:UniProtKB/Swiss-Prot;Acc:F4I460]
BnaA01g06530D	528.542	-1.23844	0.156384	-7.91921	2.39032e-15	1.05622e-12	GSBRNA2T00039915001	106393293	CDY28196	AT4G30600	AT4G30600	AT4g30600/F17I23_60 [Source:UniProtKB/TrEMBL;Acc:Q9M0A0]
BnaC04g49210D	15.8327	-1.24058	0.307129	-4.03928	5.36162e-05	0.00295887	GSBRNA2T00021999001	106392139	CDY23393	AT2G43720	AT2G43720	At2g43720/F18O19.17 [Source:UniProtKB/TrEMBL;Acc:O22831]
BnaC08g25100D	25.2071	-1.24427	0.315892	-3.93891	8.18512e-05	0.00411866	GSBRNA2T00109008001	NA	CDX73493	SPP3A	AT3G54270	Probable sucrose-phosphatase 3a [Source:UniProtKB/Swiss-Prot;Acc:Q93WU4]
BnaAnng20970D	16.9485	-1.25655	0.341414	-3.68042	0.000232853	0.00928297	GSBRNA2T00048110001	NA	CDY65728	NPF3.1	AT1G68570	Protein NRT1/ PTR FAMILY 3.1 [Source:UniProtKB/Swiss-Prot;Acc:Q9SX20]
BnaC03g06980D	36.2856	-1.25948	0.317576	-3.96591	7.31153e-05	0.00377452	GSBRNA2T00140458001	NA	CDX70614	UGD3	AT5G15490	UDP-glucose 6-dehydrogenase [Source:UniProtKB/TrEMBL;Acc:A0A178UJW9]
BnaA07g19040D	109.414	-1.26853	0.252118	-5.03147	4.86739e-07	5.67456e-05	GSBRNA2T00099064001	NA	CDX67864	emb1703	AT3G61780	Embryo defective 1703 [Source:UniProtKB/TrEMBL;Acc:Q9M360]
BnaA05g20660D	225.952	-1.2778	0.339189	-3.76722	0.000165076	0.00714438	GSBRNA2T00083376001	NA	CDY46179	RD21C	AT3G19390	Probable cysteine protease RD21C [Source:UniProtKB/Swiss-Prot;Acc:Q9LT78]
BnaC05g46830D	241.504	-1.28128	0.0964066	-13.2904	2.63262e-40	4.26538e-37	GSBRNA2T00073903001	106453007	CDY41921	AT3G05000	AT3G05000	Transport protein particle (TRAPP) component [Source:UniProtKB/TrEMBL;Acc:Q9CAW4]
BnaA03g34780D	30.6945	-1.28546	0.313946	-4.09453	4.23032e-05	0.00245911	GSBRNA2T00137462001	NA	CDX82343	GLN1-3	AT3G17820	Glutamine synthetase [Source:UniProtKB/TrEMBL;Acc:A0A178VNQ6]
BnaA07g14600D	41.2541	-1.28986	0.281847	-4.57647	4.72892e-06	0.000408405	GSBRNA2T00098511001	NA	CDX67420	AT5G38900	AT5G38900	Thioredoxin superfamily protein [Source:TAIR;Acc:AT5G38900]
BnaC05g48410D	59.9706	-1.29278	0.327539	-3.94695	7.91527e-05	0.0040205	GSBRNA2T00076279001	NA	CDY43248	RGP1	AT3G02230	RGP1 [Source:UniProtKB/TrEMBL;Acc:A0A178VK37]
BnaC08g22580D	79.4892	-1.30496	0.31793	-4.10456	4.0508e-05	0.0023746	GSBRNA2T00109354001	NA	CDX73745	MUR1	AT3G51160	MUR_1 [Source:UniProtKB/TrEMBL;Acc:A0A178V6B0]
BnaA10g26240D	62.791	-1.30784	0.212961	-6.14119	8.19065e-10	1.74241e-07	GSBRNA2T00136420001	NA	CDX70275	AT5G03905	AT5G03905	Iron-sulfur assembly protein IscA-like 2, mitochondrial [Source:UniProtKB/Swiss-Prot;Acc:Q8LCY2]
BnaA10g25600D	24.6682	-1.31727	0.310667	-4.24014	2.23378e-05	0.0014749	GSBRNA2T00136334001	NA	CDX70211	AT5G04610	AT5G04610	S-adenosyl-L-methionine-dependent methyltransferases superfamily protein [Source:UniProtKB/TrEMBL;Acc:F4JWB9]
BnaCnng02730D	22.0984	-1.32366	0.330795	-4.00147	6.29504e-05	0.00336523	GSBRNA2T00032274001	NA	CDY10372	ATEXO70A1	AT5G03540	Exocyst subunit Exo70 family protein [Source:UniProtKB/TrEMBL;Acc:F4KGM7]
BnaAnng12840D	29.1425	-1.32788	0.233398	-5.68933	1.27537e-08	2.18989e-06	GSBRNA2T00011500001	106397371	CDY53818	AT4G36840	AT4G36840	Galactose oxidase/kelch repeat superfamily protein [Source:UniProtKB/TrEMBL;Acc:Q8GWJ1]
BnaA01g16040D	18.8211	-1.34369	0.34501	-3.89463	9.83483e-05	0.00476567	GSBRNA2T00149503001	NA	CDX89289	AT4G26965	AT4G26965	NADH dehydrogenase [ubiquinone] 1 alpha subcomplex subunit 12 [Source:UniProtKB/TrEMBL;Acc:Q8RXY1]
BnaA06g05970D	15.5805	-1.34789	0.302322	-4.45846	8.25492e-06	0.00065777	GSBRNA2T00156119001	NA	CDX93451	NA	NA	NA
BnaA10g27170D	5233.66	-1.36074	0.115351	-11.7966	4.06536e-32	4.94004e-29	GSBRNA2T00069539001	106438836	CDY40351	MT2B	AT5G02380	Metallothionein-like protein 2B [Source:UniProtKB/Swiss-Prot;Acc:Q38805]
BnaA10g25710D	70.8361	-1.36216	0.350018	-3.89169	9.95498e-05	0.00481638	GSBRNA2T00136349001	NA	CDX70222	SIM	AT5G04470	Cyclin-dependent protein kinase inhibitor SIM [Source:UniProtKB/Swiss-Prot;Acc:Q9LZ78]
BnaA01g16620D	68.8824	-1.37094	0.3388	-4.04646	5.19983e-05	0.00287964	GSBRNA2T00149420001	NA	CDX89231	AT4G27740	AT4G27740	Protein yippee-like [Source:UniProtKB/TrEMBL;Acc:A0A178UUJ4]
BnaA10g26190D	168.171	-1.3723	0.184993	-7.41811	1.188e-13	4.4683e-11	GSBRNA2T00136413001	NA	CDX70270	AT5G03970	AT5G03970	F-box protein At5g03970 [Source:UniProtKB/Swiss-Prot;Acc:Q94A64]
BnaA10g26380D	622.594	-1.38213	0.199695	-6.92118	4.47881e-12	1.41504e-09	GSBRNA2T00136439001	NA	CDX70289	CTR1	AT5G03730	Serine/threonine-protein kinase CTR1 [Source:UniProtKB/Swiss-Prot;Acc:Q05609]
BnaA01g09430D	24.4697	-1.3877	0.325341	-4.26537	1.99574e-05	0.00135453	GSBRNA2T00131353001	NA	CDX78876	WAVE5	AT4G18600	Scar-like domain-containing protein WAVE 5 [Source:UniProtKB/Swiss-Prot;Acc:Q5XPK0]
BnaC09g41820D	56.9125	-1.38789	0.271942	-5.10361	3.33227e-07	4.07271e-05	GSBRNA2T00035296001	NA	CDY26486	NA	NA	NA
BnaC09g33520D	35.9249	-1.38867	0.34255	-4.05391	5.03689e-05	0.00281656	GSBRNA2T00022251001	NA	CDY57466	AT5G58000	AT5G58000	Reticulon-like protein [Source:UniProtKB/TrEMBL;Acc:A0A178UL80]
BnaA07g20020D	10.749	-1.39069	0.366666	-3.79281	0.000148954	0.00660498	GSBRNA2T00099174001	NA	CDX67962	AT1G80700	AT1G80700	F23A5.5 [Source:UniProtKB/TrEMBL;Acc:Q9SAI8]
BnaA10g26110D	30.6587	-1.39516	0.229925	-6.06791	1.29583e-09	2.64987e-07	GSBRNA2T00136402001	NA	CDX70262	AT5G04070	AT5G04070	At5g04070 [Source:UniProtKB/TrEMBL;Acc:Q6NLR7]
BnaC08g24840D	15.6786	-1.41	0.347108	-4.06212	4.86282e-05	0.00274595	GSBRNA2T00109041001	NA	CDX73519	WAKL15	AT3G53840	Wall-associated receptor kinase-like 15 [Source:UniProtKB/Swiss-Prot;Acc:Q9M342]
BnaA10g25950D	59.6854	-1.41219	0.184392	-7.65865	1.879e-14	7.4673e-12	GSBRNA2T00136384001	NA	CDX70246	AT5G04270	AT5G04270	DHHC-type zinc finger family protein [Source:TAIR;Acc:AT5G04270]
BnaAnng30890D	134.187	-1.41587	0.267031	-5.30226	1.14378e-07	1.52798e-05	GSBRNA2T00088896001	NA	CDY69583	NA	NA	NA
BnaA09g42150D	9.92032	-1.41846	0.356456	-3.97934	6.91063e-05	0.00359627	GSBRNA2T00083246001	NA	CDY46091	NA	NA	NA
BnaCnng39780D	9.22039	-1.42864	0.377782	-3.78164	0.000155796	0.00682219	GSBRNA2T00036122001	NA	CDY62264	FBX8	AT2G16810	F-box only protein 8 [Source:UniProtKB/Swiss-Prot;Acc:Q84X43]
BnaC04g15470D	32.9023	-1.43266	0.222715	-6.4327	1.25354e-10	3.10622e-08	GSBRNA2T00090047001	106386400	CDY15777	AT3G46320	AT3G46320	Histone H4 [Source:UniProtKB/Swiss-Prot;Acc:P59259]
BnaA08g05000D	53.0412	-1.44145	0.299401	-4.81445	1.47607e-06	0.000148047	GSBRNA2T00056961001	NA	CDY34545	NA	NA	NA
BnaA07g19770D	166.931	-1.44574	0.159684	-9.05377	1.38112e-19	9.28408e-17	GSBRNA2T00099146001	NA	CDX67937	AT1G79990	AT1G79990	Coatomer subunit beta' [Source:UniProtKB/TrEMBL;Acc:A0A178WGE9]
BnaC09g15100D	325.595	-1.44577	0.362098	-3.99276	6.53088e-05	0.00345333	GSBRNA2T00046401001	NA	CDY30896	GSTU15	AT1G59670	GSTU15 [Source:UniProtKB/TrEMBL;Acc:A0A178WLE0]
BnaA10g09270D	102.047	-1.45073	0.387037	-3.7483	0.000178038	0.00755531	GSBRNA2T00095381001	NA	CDY17293	PDC2	AT5G54960	Pyruvate decarboxylase 2 [Source:UniProtKB/Swiss-Prot;Acc:Q9FFT4]
BnaA07g15200D	9.01832	-1.45593	0.39844	-3.65409	0.000258101	0.00993232	GSBRNA2T00098588001	NA	CDX67480	NA	NA	NA
BnaUnng03610D	28.7046	-1.46524	0.384888	-3.80691	0.000140713	0.00631939	GSBRNA2T00096036001	NA	CDY70061	NA	NA	NA
BnaA09g20830D	29.0664	-1.47092	0.395638	-3.71785	0.000200923	0.00828175	GSBRNA2T00094564001	106366112	CDY16705	AT4G12590	AT4G12590	ER membrane protein complex subunit 3 [Source:UniProtKB/TrEMBL;Acc:Q9SU27]
BnaA07g19150D	16.3863	-1.48262	0.376004	-3.9431	8.04362e-05	0.00407586	GSBRNA2T00099076001	NA	CDX67875	AT3G62110	AT3G62110	AT3g62110 [Source:UniProtKB/TrEMBL;Acc:Q9FPJ2]
BnaCnng19560D	24.3316	-1.48396	0.238856	-6.21278	5.20562e-10	1.15415e-07	GSBRNA2T00097496001	106425999	CDY50792	AT5G57830	AT5G57830	Protein of unknown function, DUF593 [Source:TAIR;Acc:AT5G57830]
BnaA10g26040D	70.7995	-1.48919	0.266876	-5.58007	2.40419e-08	3.7979e-06	GSBRNA2T00136393001	NA	CDX70255	UUAT1	AT5G04160	UDP-URONIC ACID TRANSPORTER 1 [Source:UniProtKB/Swiss-Prot;Acc:Q9FYE5]
BnaC08g48310D	18.035	-1.49169	0.344012	-4.33615	1.44998e-05	0.0010483	GSBRNA2T00042421001	NA	CDY64616	NA	NA	NA
BnaC02g22290D	22.0779	-1.50141	0.341096	-4.40174	1.07388e-05	0.000821254	GSBRNA2T00137079001	NA	CDX82061	AT1G73570	AT1G73570	HCP-like superfamily protein [Source:TAIR;Acc:AT1G73570]
BnaA01g07050D	80.3199	-1.50431	0.158264	-9.50506	1.99929e-21	1.43558e-18	GSBRNA2T00076827001	106389247	CDY43539	NA	NA	NA
BnaA07g06500D	14.8499	-1.50538	0.39487	-3.81235	0.000137651	0.00622612	GSBRNA2T00128396001	NA	CDX77512	CAS1	AT2G07050	Cycloartenol synthase [Source:UniProtKB/Swiss-Prot;Acc:P38605]
BnaC03g72660D	180.681	-1.51147	0.404198	-3.73943	0.000184436	0.00776942	GSBRNA2T00057625001	106388277	CDY66915	SD17	AT1G65790	Receptor-like serine/threonine-protein kinase SD1-7 [Source:UniProtKB/Swiss-Prot;Acc:Q39086]
BnaAnng12820D	35.1785	-1.52005	0.415223	-3.66079	0.000251438	0.00980229	GSBRNA2T00011497001	NA	CDY53816	IP5P3	AT1G71710	Type IV inositol polyphosphate 5-phosphatase 3 [Source:UniProtKB/Swiss-Prot;Acc:Q8H0Z6]
BnaA09g16190D	343.595	-1.52102	0.373196	-4.07566	4.58844e-05	0.0026286	GSBRNA2T00041222001	NA	CDY64430	PGIC	AT5G42740	Glucose-6-phosphate isomerase [Source:UniProtKB/TrEMBL;Acc:A0A178UPP5]
BnaA02g28600D	47.7851	-1.52472	0.416514	-3.66068	0.000251549	0.00980229	GSBRNA2T00056165001	NA	CDY34180	NA	NA	NA
BnaA02g08480D	94.7253	-1.54431	0.399613	-3.86451	0.000111314	0.00528452	GSBRNA2T00012909001	NA	CDY20708	BGAL4	AT5G56870	Beta-galactosidase 4 [Source:UniProtKB/Swiss-Prot;Acc:Q9SCV8]
BnaA09g33870D	52.2445	-1.54689	0.241282	-6.41115	1.44425e-10	3.50997e-08	GSBRNA2T00129505001	NA	CDX78192	PPA4	AT3G53620	PPa4 [Source:UniProtKB/TrEMBL;Acc:A0A178VKC0]
BnaA03g13060D	87.5921	-1.5684	0.317787	-4.93538	7.9995e-07	8.80614e-05	GSBRNA2T00066715001	NA	CDY38873	AT5G51585	AT5G51585	Transmembrane protein [Source:UniProtKB/TrEMBL;Acc:A0A1P8BGC7]
BnaA02g15700D	9.97495	-1.56962	0.392528	-3.99875	6.36774e-05	0.00338995	GSBRNA2T00116453001	NA	CDY03667	AT1G71970	AT1G71970	At1g71970/F17M19_12 [Source:UniProtKB/TrEMBL;Acc:Q9C8W5]
BnaC03g46120D	45.7949	-1.57926	0.308467	-5.1197	3.06023e-07	3.76939e-05	GSBRNA2T00150101001	NA	CDX89698	CDC48C	AT3G01610	Cell division cycle 48C [Source:UniProtKB/TrEMBL;Acc:A0A1I9LNC6]
BnaC03g44790D	782.83	-1.57972	0.396543	-3.98372	6.78455e-05	0.00355474	GSBRNA2T00085281001	NA	CDY15118	NA	NA	NA
BnaC03g42410D	9.66945	-1.59106	0.42651	-3.73041	0.000191165	0.00799956	GSBRNA2T00026420001	NA	CDY24268	NA	NA	NA
BnaA03g07830D	72.3795	-1.60587	0.36991	-4.34126	1.41667e-05	0.00103011	GSBRNA2T00148947001	NA	CDX88866	GFT1	AT5G19980	GONST4 [Source:UniProtKB/TrEMBL;Acc:A0A384LHD5]
BnaA07g19350D	166.55	-1.60632	0.185428	-8.66276	4.60489e-18	2.77118e-15	GSBRNA2T00099100001	NA	CDX67895	AT3G62630	AT3G62630	Stress response NST1-like protein (DUF1645) [Source:UniProtKB/TrEMBL;Acc:Q9LZK2]
BnaC09g48110D	17.41	-1.61213	0.422413	-3.81648	0.000135371	0.00615098	GSBRNA2T00107150001	NA	CDX99024	XXT3	AT5G07720	Probable xyloglucan 6-xylosyltransferase 3 [Source:UniProtKB/Swiss-Prot;Acc:Q9LF80]
BnaA09g42180D	195.067	-1.61221	0.259303	-6.2175	5.05147e-10	1.12392e-07	GSBRNA2T00093035001	NA	CDY49449	AT2G23120	AT2G23120	Expressed protein [Source:UniProtKB/TrEMBL;Acc:Q8S8R1]
BnaCnng63430D	143.614	-1.62906	0.336886	-4.83565	1.32711e-06	0.000135036	GSBRNA2T00087739001	106366938	CDY69421	AOX1A	AT3G22370	Ubiquinol oxidase 1a, mitochondrial [Source:UniProtKB/Swiss-Prot;Acc:Q39219]
BnaC08g48020D	114.75	-1.6353	0.406448	-4.02339	5.73672e-05	0.00313574	GSBRNA2T00008651001	NA	CDY53127	NA	NA	NA
BnaA05g33000D	9.20559	-1.6424	0.386535	-4.24902	2.14706e-05	0.00142809	GSBRNA2T00092875001	NA	CDY49338	PEX12	AT3G04460	Peroxin-12 [Source:UniProtKB/TrEMBL;Acc:A0A1I9LLU9]
BnaA07g15220D	16.4044	-1.64544	0.413398	-3.98028	6.8834e-05	0.00358971	GSBRNA2T00098591001	NA	CDX67482	HHT1	AT5G41040	Omega-hydroxypalmitate O-feruloyl transferase [Source:UniProtKB/Swiss-Prot;Acc:Q94CD1]
BnaCnng03690D	181.154	-1.64752	0.322221	-5.11302	3.17049e-07	3.89003e-05	GSBRNA2T00032396001	NA	CDY10468	ORP3A	AT5G02100	Oxysterol-binding protein-related protein 3A [Source:UniProtKB/Swiss-Prot;Acc:Q9LZM1]
BnaA01g09390D	60.6361	-1.65215	0.239977	-6.88461	5.79459e-12	1.79485e-09	GSBRNA2T00131349001	106375614	CDX78872	RPA3A	AT3G52630	Replication protein A 14 kDa subunit A [Source:UniProtKB/Swiss-Prot;Acc:Q9LXK1]
BnaC09g10140D	394.215	-1.66988	0.362915	-4.60129	4.19885e-06	0.000371526	GSBRNA2T00115928001	NA	CDY03334	MIOX2	AT2G19800	At2g19800 [Source:UniProtKB/TrEMBL;Acc:B4F7Q2]
BnaAnng11700D	216.684	-1.68711	0.327866	-5.14573	2.66481e-07	3.32775e-05	GSBRNA2T00007967001	NA	CDY52823	AT3G50560	AT3G50560	AT3g50560/T20E23_160 [Source:UniProtKB/TrEMBL;Acc:Q943Z4]
BnaA01g10060D	58.4346	-1.69296	0.211207	-8.01562	1.09581e-15	5.05672e-13	GSBRNA2T00131437001	NA	CDX78939	INDL	AT4G19540	ATP binding protein-like [Source:UniProtKB/TrEMBL;Acc:O49472]
BnaC01g07930D	39.8066	-1.69379	0.363276	-4.66254	3.12326e-06	0.000287267	GSBRNA2T00130327001	NA	CDX68660	NA	NA	NA
BnaA07g16280D	48.8393	-1.71451	0.224372	-7.64135	2.14958e-14	8.43651e-12	GSBRNA2T00098732001	NA	CDX67588	PUMP1	AT3G54110	UCP1 [Source:UniProtKB/TrEMBL;Acc:A0A178V8U1]
BnaA01g14410D	81.0461	-1.71535	0.421043	-4.07404	4.62045e-05	0.00264214	GSBRNA2T00056377001	NA	CDY34338	AT4G25070	AT4G25070	Caldesmon-like protein [Source:UniProtKB/TrEMBL;Acc:A0MFT2]
BnaC03g12720D	15.3194	-1.73549	0.375145	-4.62618	3.72473e-06	0.000334316	GSBRNA2T00060672001	NA	CDY11846	NA	NA	NA
BnaC06g24610D	85.0528	-1.73581	0.24618	-7.05097	1.77674e-12	5.97173e-10	GSBRNA2T00022124001	NA	CDY23492	ABCB26	AT1G70610	ABC transporter B family member 26, chloroplastic [Source:UniProtKB/Swiss-Prot;Acc:Q8RY46]
BnaA01g04990D	13.6144	-1.7402	0.356762	-4.87777	1.07289e-06	0.000112802	GSBRNA2T00121050001	NA	CDX75203	NA	NA	NA
BnaC09g19940D	39.2187	-1.74969	0.463212	-3.77731	0.000158534	0.00692289	GSBRNA2T00115605001	NA	CDY03162	NA	NA	NA
BnaA07g01270D	6.56694	-1.75321	0.45847	-3.82404	0.000131283	0.00601126	GSBRNA2T00067302001	NA	CDY39131	NA	NA	NA
BnaA10g00870D	12.9872	-1.75498	0.373625	-4.69716	2.638e-06	0.00024805	GSBRNA2T00150493001	NA	CDX89995	NAC004	AT1G02230	NAC domain-containing protein 4 [Source:UniProtKB/Swiss-Prot;Acc:O81913]
BnaC09g34210D	331.105	-1.76186	0.130709	-13.4792	2.07267e-41	3.74194e-38	GSBRNA2T00133343001	NA	CDX80321	AT5G58950	AT5G58950	At5g58950 [Source:UniProtKB/TrEMBL;Acc:Q9FIL6]
BnaA03g22110D	19.6009	-1.77076	0.446831	-3.96294	7.4031e-05	0.00380934	GSBRNA2T00138850001	NA	CDX83295	NA	NA	NA
BnaC06g43160D	48.745	-1.78194	0.365554	-4.87462	1.09018e-06	0.000114347	GSBRNA2T00027875001	106397530	CDY59898	ERDJ3B	AT3G62600	DnaJ protein ERDJ3B [Source:UniProtKB/Swiss-Prot;Acc:Q9LZK5]
BnaC04g40080D	186.142	-1.78891	0.223179	-8.01556	1.09636e-15	5.05672e-13	GSBRNA2T00127876001	NA	CDX77213	PUB12	AT2G28830	PLANT U-BOX 12 [Source:TAIR;Acc:AT2G28830]
BnaA10g26030D	275.957	-1.79177	0.141842	-12.6322	1.40379e-36	2.06285e-33	GSBRNA2T00136392001	NA	CDX70254	CML50	AT5G04170	Probable calcium-binding protein CML50 [Source:UniProtKB/Swiss-Prot;Acc:Q9FYE4]
BnaC06g38160D	15.0104	-1.7992	0.44183	-4.07217	4.65778e-05	0.00265868	GSBRNA2T00147895001	NA	CDX88372	AT1G77500	AT1G77500	DUF630 family protein, putative (DUF630 and DUF632) [Source:UniProtKB/TrEMBL;Acc:Q9CAQ5]
BnaC05g46890D	26.0675	-1.80713	0.279781	-6.45907	1.05346e-10	2.64152e-08	GSBRNA2T00073897001	NA	CDY41915	NA	NA	NA
BnaC01g38510D	137.184	-1.80935	0.450204	-4.01895	5.84578e-05	0.00317885	GSBRNA2T00007549001	106377472	CDY52661	MED37C	AT3G12580	Probable mediator of RNA polymerase II transcription subunit 37c [Source:UniProtKB/Swiss-Prot;Acc:Q9LHA8]
BnaC01g13570D	10.1241	-1.81846	0.493344	-3.68598	0.000227827	0.00913448	GSBRNA2T00138291001	NA	CDX82907	CSC1	AT4G22120	Hyperosmolality-gated Ca2+ permeable channel 1.2 [Source:UniProtKB/TrEMBL;Acc:A0A097NUP4]
BnaA08g19820D	11.5748	-1.8192	0.40289	-4.51538	6.3202e-06	0.000526167	GSBRNA2T00034113001	NA	CDY61622	AT1G26620	AT1G26620	T-box transcription factor, putative (DUF863) [Source:UniProtKB/TrEMBL;Acc:Q9FZE6]
BnaC05g28920D	31.8331	-1.82136	0.476417	-3.82303	0.000131819	0.00602707	GSBRNA2T00075826001	NA	CDY43013	CSLD6	AT1G32180	Putative cellulose synthase-like protein D6 [Source:UniProtKB/Swiss-Prot;Acc:Q9FVR3]
BnaA01g10200D	26.4685	-1.82438	0.334275	-5.45772	4.82284e-08	7.08351e-06	GSBRNA2T00131453001	NA	CDX78953	AT4G19650	AT4G19650	Mitochondrial transcription termination factor family protein [Source:TAIR;Acc:AT4G19650]
BnaA07g17010D	44.3746	-1.82776	0.3002	-6.08848	1.1399e-09	2.34619e-07	GSBRNA2T00098830001	NA	CDX67661	PSRP5	AT3G56910	50S ribosomal protein 5, chloroplastic [Source:UniProtKB/Swiss-Prot;Acc:Q9LER7]
BnaAnng23060D	44.1269	-1.82849	0.276179	-6.62068	3.57552e-11	1.01314e-08	GSBRNA2T00056669001	NA	CDY66833	NA	NA	NA
BnaC08g03160D	16.6438	-1.83016	0.435761	-4.19991	2.67022e-05	0.00171644	GSBRNA2T00127987001	NA	CDX77271	AT1G48960	AT1G48960	Adenine nucleotide alpha hydrolases-like superfamily protein [Source:UniProtKB/TrEMBL;Acc:Q67Y32]
BnaA01g19390D	482.803	-1.85057	0.261137	-7.08658	1.3747e-12	4.69539e-10	GSBRNA2T00054042001	106437924	CDY33272	DGAT2	AT3G51520	Diacylglycerol O-acyltransferase 2 [Source:UniProtKB/Swiss-Prot;Acc:Q9ASU1]
BnaA07g15160D	149.899	-1.85059	0.186561	-9.91951	3.42437e-23	2.81012e-20	GSBRNA2T00098582001	NA	CDX67476	G6PD6	AT5G40760	G6PD6 [Source:UniProtKB/TrEMBL;Acc:A0A384LPG4]
BnaA09g21800D	140.129	-1.85662	0.452751	-4.10076	4.11792e-05	0.00240905	GSBRNA2T00145524001	NA	CDX86790	RHA1B	AT4G11360	E3 ubiquitin-protein ligase RHA1B [Source:UniProtKB/Swiss-Prot;Acc:Q9SUS5]
BnaC07g19570D	6.06972	-1.86701	0.457171	-4.08382	4.43013e-05	0.00255645	GSBRNA2T00128685001	NA	CDX77703	AT5G46870	AT5G46870	At5g46870 [Source:UniProtKB/TrEMBL;Acc:Q6NM69]
BnaC01g33790D	6.21748	-1.87703	0.47958	-3.9139	9.08156e-05	0.00448317	GSBRNA2T00101277001	NA	CDX95487	NA	NA	NA
BnaA10g26290D	176.145	-1.88173	0.373656	-5.03599	4.75374e-07	5.5523e-05	GSBRNA2T00136425001	106370743	CDX70280	RPS28A	AT5G03850	40S ribosomal protein S28-1 [Source:UniProtKB/Swiss-Prot;Acc:Q9SR73]
BnaC07g06930D	45.5375	-1.8877	0.339199	-5.56517	2.61892e-08	4.11652e-06	GSBRNA2T00013122001	NA	CDY20844	ERD7	AT2G17840	Protein EARLY-RESPONSIVE TO DEHYDRATION 7, chloroplastic [Source:UniProtKB/Swiss-Prot;Acc:O48832]
BnaA05g10820D	57.1169	-1.88946	0.47164	-4.00615	6.17176e-05	0.00331617	GSBRNA2T00089143001	NA	CDY48272	HDG3	AT2G32370	Homeobox-leucine zipper protein HDG3 [Source:UniProtKB/Swiss-Prot;Acc:Q9ZV65]
BnaC03g64270D	27.5516	-1.8906	0.383199	-4.93373	8.06732e-07	8.86535e-05	GSBRNA2T00086738001	NA	CDY47105	NA	NA	NA
BnaA02g27280D	146.901	-1.89568	0.497497	-3.81042	0.000138729	0.00625697	GSBRNA2T00093584001	NA	CDY49689	SOT12	AT2G03760	Cytosolic sulfotransferase 12 [Source:UniProtKB/Swiss-Prot;Acc:P52839]
BnaA09g42190D	138.238	-1.90217	0.429813	-4.42556	9.61912e-06	0.000750386	GSBRNA2T00093034001	NA	CDY49448	SDR3A	AT2G47130	Short-chain dehydrogenase reductase 3a [Source:UniProtKB/Swiss-Prot;Acc:O80713]
BnaC08g33110D	63.3799	-1.90434	0.358205	-5.31633	1.05879e-07	1.42955e-05	GSBRNA2T00127212001	NA	CDX76725	FAX7	AT2G26240	Protein FATTY ACID EXPORT 7 [Source:UniProtKB/Swiss-Prot;Acc:O64847]
BnaA04g02500D	3514.43	-1.90588	0.507118	-3.75827	0.000171094	0.00734946	GSBRNA2T00126194001	NA	CDX75986	BGL2	AT3G57260	Beta-1,3-glucanase 2 [Source:UniProtKB/TrEMBL;Acc:A0A1I9LMG6]
BnaAnng07770D	61.496	-1.90951	0.33997	-5.61671	1.94625e-08	3.13949e-06	GSBRNA2T00082881001	NA	CDY45896	NA	NA	NA
BnaA04g26900D	29.5564	-1.9133	0.434945	-4.39895	1.08777e-05	0.000828121	GSBRNA2T00088644001	NA	CDY48000	NA	NA	NA
BnaA04g19910D	45.9305	-1.91436	0.333109	-5.74694	9.0871e-09	1.61291e-06	GSBRNA2T00064569001	NA	CDY37677	NA	NA	NA
BnaC04g10150D	11.888	-1.92236	0.480743	-3.99874	6.3681e-05	0.00338995	GSBRNA2T00141331001	NA	CDX84253	NPSN11	AT2G35190	Novel plant SNARE 11 [Source:UniProtKB/Swiss-Prot;Acc:Q944A9]
BnaC06g10450D	14.7071	-1.92417	0.484835	-3.9687	7.2266e-05	0.0037429	GSBRNA2T00046010001	NA	CDY30681	ESP	AT1G54040	Epithiospecifier protein [Source:UniProtKB/Swiss-Prot;Acc:Q8RY71]
BnaA03g49430D	16.8754	-1.92519	0.452725	-4.25245	2.11446e-05	0.00141548	GSBRNA2T00044850001	NA	CDY30227	NA	NA	NA
BnaC09g23060D	24.1596	-1.93091	0.479368	-4.02804	5.62442e-05	0.00307992	GSBRNA2T00157772001	NA	CDX94530	AT4G05590	AT4G05590	CONTAINS InterPro DOMAIN/s: Uncharacterised protein family UPF0041 (InterPro:IPR005336); BEST Arabidopsis thaliana protein match is: Uncharacterised protein family (UPF0041) (TAIR:AT4G22310.1); Ha. [Source:TAIR;Acc:AT4G05590]
BnaCnng57210D	23.0433	-1.93187	0.307507	-6.28236	3.33477e-10	7.69042e-08	GSBRNA2T00068383001	NA	CDY67988	NA	NA	NA
BnaA05g21180D	24.0191	-1.93755	0.493423	-3.92675	8.6102e-05	0.00428057	GSBRNA2T00154013001	NA	CDX92289	AT3G18950	AT3G18950	En/Spm-like transposon protein-like [Source:UniProtKB/TrEMBL;Acc:Q9LJ71]
BnaA09g35770D	20.3252	-1.95519	0.506915	-3.85704	0.000114767	0.00540381	GSBRNA2T00037099001	NA	CDY27225	AT3G56320	AT3G56320	At3g56320 [Source:UniProtKB/TrEMBL;Acc:Q7Y227]
BnaC05g10980D	747.837	-1.96919	0.323605	-6.08516	1.16376e-09	2.38753e-07	GSBRNA2T00072443001	NA	CDY41107	RDR1	AT1G14790	RNA-dependent RNA polymerase [Source:UniProtKB/TrEMBL;Acc:A0A178WKG4]
BnaA09g21520D	17.1067	-1.97635	0.307353	-6.43023	1.27409e-10	3.14481e-08	GSBRNA2T00145483001	NA	CDX86762	NA	NA	NA
BnaC07g47960D	12.0934	-1.99551	0.41677	-4.78804	1.68422e-06	0.000166285	GSBRNA2T00030734001	NA	CDY61233	NA	NA	NA
BnaA02g03750D	51.6788	-2.00575	0.514896	-3.89544	9.80193e-05	0.00475337	GSBRNA2T00143129001	NA	CDX85438	CCX1	AT5G17860	Cation/calcium exchanger 1 [Source:UniProtKB/Swiss-Prot;Acc:Q9FKP1]
BnaA01g09940D	496.411	-2.00694	0.181514	-11.0567	2.03471e-28	2.0089e-25	GSBRNA2T00131419001	NA	CDX78927	AT4G19200	AT4G19200	At4g19200 [Source:UniProtKB/TrEMBL;Acc:Q9M0L8]
BnaA02g36520D	15.0768	-2.02558	0.544592	-3.71945	0.00019966	0.00824043	GSBRNA2T00016774001	NA	CDY55366	PARP2	AT4G02390	Poly [ADP-ribose] polymerase 2 [Source:UniProtKB/Swiss-Prot;Acc:Q11207]
BnaA07g15490D	66.5586	-2.03337	0.220493	-9.22194	2.91765e-20	2.02594e-17	GSBRNA2T00098630001	NA	CDX67509	AT5G41800	AT5G41800	Probable GABA transporter 2 [Source:UniProtKB/Swiss-Prot;Acc:Q8L4X4]
BnaCnng59790D	14.4826	-2.0336	0.514632	-3.95156	7.76445e-05	0.00396677	GSBRNA2T00076026001	NA	CDY68617	NA	NA	NA
BnaA05g21170D	7.94961	-2.03517	0.511329	-3.98015	6.88714e-05	0.00358971	GSBRNA2T00154014001	NA	CDX92290	MRS2-4	AT3G58970	MRS2-4 [Source:UniProtKB/TrEMBL;Acc:A0A178VB54]
BnaA06g28140D	18.2893	-2.04424	0.373737	-5.46974	4.50692e-08	6.66162e-06	GSBRNA2T00147696001	NA	CDX88223	AT5G39020	AT5G39020	Probable receptor-like protein kinase At5g39020 [Source:UniProtKB/Swiss-Prot;Acc:Q9FID6]
BnaA04g04610D	65.1622	-2.05155	0.322496	-6.36147	1.99826e-10	4.74685e-08	GSBRNA2T00126502001	NA	CDX76197	PPA4	AT3G53620	PPa4 [Source:UniProtKB/TrEMBL;Acc:A0A178VKC0]
BnaA07g20680D	15.3632	-2.06149	0.442727	-4.65635	3.21872e-06	0.00029476	GSBRNA2T00099247001	NA	CDX68028	AT1G78170	AT1G78170	E3 ubiquitin-protein ligase [Source:UniProtKB/TrEMBL;Acc:Q84JP5]
BnaC09g43510D	29.5645	-2.08602	0.392761	-5.31116	1.0893e-07	1.45827e-05	GSBRNA2T00031528001	NA	CDY09810	ABCG6	AT5G13580	ABC transporter G family member 6 [Source:UniProtKB/Swiss-Prot;Acc:Q9FNB5]
BnaC04g10050D	14.6368	-2.08728	0.382467	-5.4574	4.8316e-08	7.08351e-06	GSBRNA2T00141316001	NA	CDX84243	AT2G34357	AT2G34357	ARM repeat superfamily protein [Source:UniProtKB/TrEMBL;Acc:F4IHU8]
BnaA08g20360D	23.9173	-2.09537	0.369	-5.67852	1.35868e-08	2.28939e-06	GSBRNA2T00073029001	NA	CDY41434	AT1G23560	AT1G23560	F5O8.12 protein [Source:UniProtKB/TrEMBL;Acc:Q9ZUD8]
BnaA07g15070D	20.4987	-2.09818	0.370533	-5.6626	1.49095e-08	2.48576e-06	GSBRNA2T00098571001	NA	CDX67467	AT5G40640	AT5G40640	Transmembrane protein [Source:UniProtKB/TrEMBL;Acc:Q84K38]
BnaC04g35330D	284.617	-2.10533	0.188883	-11.1462	7.47088e-29	7.49317e-26	GSBRNA2T00149795001	NA	CDX89514	PMDH1	AT2G22780	PMDH1 [Source:UniProtKB/TrEMBL;Acc:A0A384LAR8]
BnaC03g41990D	8.06239	-2.11003	0.410353	-5.14198	2.71858e-07	3.36827e-05	GSBRNA2T00052008001	NA	CDY32415	MKK5	AT3G21220	MKK5 [Source:UniProtKB/TrEMBL;Acc:A0A178VIK5]
BnaC05g11630D	11.5146	-2.11434	0.546568	-3.86839	0.000109555	0.00521671	GSBRNA2T00068200001	NA	CDY39634	PV42A	AT1G15330	SNF1-related protein kinase regulatory subunit gamma-like PV42a [Source:UniProtKB/Swiss-Prot;Acc:Q9XI37]
BnaA07g38400D	121.072	-2.11892	0.498536	-4.25028	2.13501e-05	0.00142243	GSBRNA2T00022869001	106353434	CDY57940	AT1G78850	AT1G78850	EP1-like glycoprotein 3 [Source:UniProtKB/Swiss-Prot;Acc:Q9ZVA4]
BnaC03g35060D	5.69643	-2.12416	0.577849	-3.67597	0.000236944	0.00941043	GSBRNA2T00125261001	NA	CDY08017	PBL26	AT3G07070	Probable serine/threonine-protein kinase PBL26 [Source:UniProtKB/Swiss-Prot;Acc:Q9SFT7]
BnaAnng21250D	268.123	-2.12466	0.196859	-10.7928	3.7235e-27	3.56486e-24	GSBRNA2T00050939001	106360829	CDY65880	RABD2C	AT4G17530	RAB1C [Source:UniProtKB/TrEMBL;Acc:A0A178USY3]
BnaC03g65720D	19.2617	-2.13357	0.359843	-5.92916	3.04486e-09	5.91996e-07	GSBRNA2T00095677001	106421700	CDY17491	NA	NA	NA
BnaC05g00970D	4.38629	-2.14517	0.584616	-3.66936	0.000243155	0.00958549	GSBRNA2T00085411001	NA	CDY15218	NAC004	AT1G02230	NAC domain-containing protein 4 [Source:UniProtKB/Swiss-Prot;Acc:O81913]
BnaCnng54520D	19.5219	-2.16637	0.478252	-4.52976	5.90496e-06	0.000497497	GSBRNA2T00062738001	NA	CDY67331	NA	NA	NA
BnaC01g29750D	3.89613	-2.16774	0.574803	-3.77128	0.000162413	0.00703395	GSBRNA2T00029385001	NA	CDY25306	NA	NA	NA
BnaA01g11700D	129.424	-2.19264	0.500148	-4.38397	1.16534e-05	0.000879755	GSBRNA2T00131646001	NA	CDX79103	AT4G21895	AT4G21895	DNA binding protein [Source:UniProtKB/TrEMBL;Acc:B3H641]
BnaC06g05360D	8.05219	-2.23329	0.608522	-3.67002	0.000242529	0.00957208	GSBRNA2T00069086001	106404723	CDY40153	AT1G52540	AT1G52540	Protein kinase superfamily protein [Source:UniProtKB/TrEMBL;Acc:Q8LDB7]
BnaC04g55390D	15.3576	-2.23403	0.394742	-5.65946	1.51854e-08	2.5251e-06	GSBRNA2T00037515001	106402979	CDY62715	ARP7	AT3G60830	Actin-related protein 7 [Source:UniProtKB/Swiss-Prot;Acc:Q8L4Y5]
BnaA03g47910D	305.854	-2.24409	0.552408	-4.06237	4.85768e-05	0.00274595	GSBRNA2T00075294001	NA	CDY42748	MIOX4	AT4G26260	MIOX4 [Source:UniProtKB/TrEMBL;Acc:A0A178V1J3]
BnaC05g25080D	59.9107	-2.25893	0.281389	-8.0278	9.92401e-16	4.64502e-13	GSBRNA2T00111353001	NA	CDY01224	DTX21	AT1G33110	Protein DETOXIFICATION [Source:UniProtKB/TrEMBL;Acc:A0A178WPH4]
BnaC06g15800D	93.6183	-2.26833	0.208563	-10.876	1.49964e-27	1.45784e-24	GSBRNA2T00050818001	NA	CDY32002	ASNAP2	AT3G56190	At3g56190 [Source:UniProtKB/TrEMBL;Acc:Q29Q46]
BnaAnng00900D	105.757	-2.26859	0.61143	-3.71031	0.000207004	0.00847163	GSBRNA2T00119629001	NA	CDY04908	SDP1	AT5G04040	SDP1 [Source:UniProtKB/TrEMBL;Acc:A0A178UB07]
BnaA05g30720D	5.86829	-2.2709	0.568137	-3.9971	6.4122e-05	0.00340769	GSBRNA2T00027051001	106452985	CDY24673	NA	NA	NA
BnaC03g63980D	41.3765	-2.28883	0.364007	-6.28789	3.21808e-10	7.44849e-08	GSBRNA2T00047655001	NA	CDY31426	NA	NA	NA
BnaC06g22640D	25.1693	-2.31476	0.355321	-6.51454	7.29113e-11	1.90377e-08	GSBRNA2T00143667001	NA	CDX85870	RPS9	AT1G74970	30S ribosomal protein S9, chloroplastic [Source:UniProtKB/Swiss-Prot;Acc:Q9XJ27]
BnaA02g00290D	7.05402	-2.31732	0.589602	-3.93032	8.48336e-05	0.00422985	GSBRNA2T00143543001	NA	CDX85784	NA	NA	NA
BnaC07g28300D	8.05375	-2.32289	0.555824	-4.17917	2.92571e-05	0.00184651	GSBRNA2T00133750001	NA	CDX80614	NA	NA	NA
BnaA03g58410D	10.2885	-2.32935	0.534677	-4.35656	1.32123e-05	0.000974167	GSBRNA2T00036386001	NA	CDY62557	RABA1D	AT4G18800	RABA1d [Source:UniProtKB/TrEMBL;Acc:A0A178V3A0]
BnaC09g31940D	23.849	-2.33402	0.359	-6.50145	7.95486e-11	2.05164e-08	GSBRNA2T00082410001	NA	CDY45652	PS1	AT1G34355	FHA domain-containing protein PS1 [Source:UniProtKB/Swiss-Prot;Acc:B7SY83]
BnaA07g13180D	87.8861	-2.34478	0.641032	-3.65782	0.000254373	0.00984883	GSBRNA2T00118657001	NA	CDY04492	AT2G27420	AT2G27420	Cysteine proteinases superfamily protein [Source:UniProtKB/TrEMBL;Acc:Q9ZQH7]
BnaC04g47160D	19.1207	-2.34719	0.559393	-4.19596	2.71722e-05	0.0017431	GSBRNA2T00155114001	NA	CDX93180	NA	NA	NA
BnaA09g47530D	16.3715	-2.34817	0.493949	-4.75387	1.99564e-06	0.000191642	GSBRNA2T00057383001	NA	CDY34827	NA	NA	NA
BnaC06g25700D	16.5135	-2.3516	0.468384	-5.02066	5.14955e-07	5.98143e-05	GSBRNA2T00117974001	NA	CDY04245	PERK9	AT1G68690	Proline-rich receptor-like protein kinase PERK9 [Source:UniProtKB/Swiss-Prot;Acc:Q9SX31]
BnaC02g19890D	7.42371	-2.35986	0.542413	-4.35067	1.35722e-05	0.000994899	GSBRNA2T00030951001	NA	CDY09447	NA	NA	NA
BnaA09g34940D	8.74488	-2.3617	0.553236	-4.26889	1.96447e-05	0.00134051	GSBRNA2T00069362001	106413736	CDY40212	AT2G20620	AT2G20620	UPF0725 protein At2g20620 [Source:UniProtKB/Swiss-Prot;Acc:Q9SIU9]
BnaA08g08690D	155.164	-2.36599	0.513485	-4.60771	4.07128e-06	0.000363356	GSBRNA2T00126956001	NA	CDX76531	NA	NA	NA
BnaA07g03060D	36.7833	-2.3768	0.325832	-7.29457	2.99605e-13	1.07565e-10	GSBRNA2T00026605001	NA	CDY24381	ERD7	AT2G17840	Protein EARLY-RESPONSIVE TO DEHYDRATION 7, chloroplastic [Source:UniProtKB/Swiss-Prot;Acc:O48832]
BnaC04g19550D	10.0667	-2.38434	0.471977	-5.05181	4.37636e-07	5.13049e-05	GSBRNA2T00000470001	NA	CDY08646	SBT2.4	AT1G62340	Subtilisin-like protease SBT2.4 [Source:UniProtKB/Swiss-Prot;Acc:F4HYR6]
BnaC06g32400D	10.123	-2.38535	0.410723	-5.80769	6.33393e-09	1.1534e-06	GSBRNA2T00103177001	NA	CDX72792	VPS52	AT1G71270	Vacuolar protein sorting-associated protein 52 A [Source:UniProtKB/Swiss-Prot;Acc:Q94KD3]
BnaC09g41370D	39.722	-2.39449	0.496342	-4.82429	1.40506e-06	0.000141825	GSBRNA2T00093534001	NA	CDY49659	AT4G32480	AT4G32480	AT4g32480/F8B4_180 [Source:UniProtKB/TrEMBL;Acc:Q9SUU4]
BnaA05g24560D	7.28911	-2.40474	0.654502	-3.67416	0.000238632	0.0094537	GSBRNA2T00104845001	NA	CDX97623	NA	NA	NA
BnaAnng12830D	7.6246	-2.411	0.521671	-4.62169	3.80628e-06	0.000341151	GSBRNA2T00011498001	NA	CDY53817	IP5P3	AT1G71710	Type IV inositol polyphosphate 5-phosphatase 3 [Source:UniProtKB/Swiss-Prot;Acc:Q8H0Z6]
BnaC06g08810D	15.3416	-2.45172	0.567949	-4.31679	1.58314e-05	0.00112652	GSBRNA2T00146970001	NA	CDX87819	ATSPP1	AT1G51420	sucrose-phosphatase 1 [Source:TAIR;Acc:AT1G51420]
BnaA05g33670D	108.779	-2.47037	0.59213	-4.17201	3.0192e-05	0.00189639	GSBRNA2T00064116001	NA	CDY37502	AT1G61270	AT1G61270	Lysine histidine transporter-like 3 [Source:UniProtKB/Swiss-Prot;Acc:O22719]
BnaA03g22800D	9.83157	-2.48005	0.528952	-4.68861	2.75065e-06	0.000256733	GSBRNA2T00138773001	NA	CDX83226	Phox1	AT2G25290	Phox1 [Source:UniProtKB/TrEMBL;Acc:A0A178VW51]
BnaUnng01880D	20.2922	-2.48231	0.601846	-4.1245	3.71546e-05	0.00222956	GSBRNA2T00059603001	NA	CDY67129	NA	NA	NA
BnaA01g18650D	49.187	-2.48835	0.488557	-5.09327	3.51932e-07	4.26831e-05	GSBRNA2T00021309001	106446970	CDY22927	AT3G30280	AT3G30280	Acetyl-CoA:benzylalcohol acetyltranferase-like protein [Source:UniProtKB/TrEMBL;Acc:Q9LI71]
BnaC08g26350D	9.08098	-2.50784	0.610571	-4.10736	4.00204e-05	0.00235896	GSBRNA2T00072643001	NA	CDY41223	NA	NA	NA
BnaC02g32690D	4.86531	-2.50842	0.673069	-3.72684	0.000193895	0.00809769	GSBRNA2T00146694001	NA	CDX87680	NA	NA	NA
BnaA08g08410D	5.24497	-2.52267	0.664812	-3.79456	0.000147906	0.00657235	GSBRNA2T00126997001	NA	CDX76559	HDG4	AT4G17710	Homeobox-leucine zipper protein HDG4 [Source:UniProtKB/Swiss-Prot;Acc:Q8L7H4]
BnaC07g15850D	66.2074	-2.52314	0.673658	-3.74543	0.000180088	0.00762182	GSBRNA2T00070493001	NA	CDY12848	NA	NA	NA
BnaA07g28790D	83.3386	-2.52693	0.292624	-8.63542	5.85123e-18	3.48799e-15	GSBRNA2T00102401001	NA	CDX96268	PXG4	AT1G70670	Probable peroxygenase 4 [Source:UniProtKB/Swiss-Prot;Acc:Q9CAB7]
BnaC05g00310D	5.79343	-2.53979	0.574856	-4.41813	9.95563e-06	0.000773771	GSBRNA2T00085323001	NA	CDY15152	PLIM2B	AT1G01780	LIM domain-containing protein PLIM2b [Source:UniProtKB/Swiss-Prot;Acc:Q1ECF5]
BnaA05g32970D	13.852	-2.54763	0.523522	-4.86633	1.1369e-06	0.000118156	GSBRNA2T00092872001	NA	CDY49335	NA	NA	NA
BnaC05g08970D	15.4828	-2.55857	0.324499	-7.88466	3.15392e-15	1.365e-12	GSBRNA2T00008930001	106397839	CDY19388	ALA11	AT1G13210	Probable phospholipid-transporting ATPase 11 [Source:UniProtKB/Swiss-Prot;Acc:Q9SAF5]
BnaC01g23570D	26.9611	-2.59169	0.512769	-5.05431	4.3194e-07	5.09205e-05	GSBRNA2T00090835001	NA	CDY16322	NA	NA	NA
BnaA03g36620D	45.3746	-2.60102	0.566684	-4.58989	4.43484e-06	0.000388666	GSBRNA2T00154805001	NA	CDX92940	AOX1A	AT3G22370	Ubiquinol oxidase 1a, mitochondrial [Source:UniProtKB/Swiss-Prot;Acc:Q39219]
BnaAnng06950D	14.5405	-2.6015	0.429137	-6.06216	1.34305e-09	2.72877e-07	GSBRNA2T00075567001	NA	CDY42870	AT5G61560	AT5G61560	U-box domain-containing protein kinase family protein [Source:TAIR;Acc:AT5G61560]
BnaC03g47270D	13.3939	-2.60376	0.611541	-4.2577	2.06544e-05	0.00138989	GSBRNA2T00047254001	NA	CDY31164	NA	NA	NA
BnaCnng66850D	4.35596	-2.63654	0.684628	-3.85106	0.00011761	0.00549668	GSBRNA2T00096569001	NA	CDY70128	AT1G27420	AT1G27420	Putative F-box/kelch-repeat protein At1g27420 [Source:UniProtKB/Swiss-Prot;Acc:Q9FZJ3]
BnaA09g34540D	15.4716	-2.6397	0.559854	-4.71498	2.41736e-06	0.00023039	GSBRNA2T00129594001	NA	CDX78259	AT3G54740	AT3G54740	Uncharacterized protein T5N23_100 [Source:UniProtKB/TrEMBL;Acc:Q9M1S6]
BnaC07g31380D	3.83558	-2.64475	0.672182	-3.93457	8.33474e-05	0.00417981	GSBRNA2T00021514001	106400049	CDY23049	AT5G61620	AT5G61620	Probable transcription factor At5g61620 [Source:UniProtKB/Swiss-Prot;Acc:Q9FKF9]
BnaC08g24320D	13.8098	-2.65139	0.665388	-3.98473	6.75574e-05	0.00354553	GSBRNA2T00109120001	NA	CDX73571	CDC48D	AT3G53230	Cell division control protein 48 homolog D [Source:UniProtKB/Swiss-Prot;Acc:Q9SCN8]
BnaA05g36900D	8.80223	-2.65716	0.435857	-6.09642	1.08473e-09	2.24728e-07	GSBRNA2T00017966001	NA	CDY56198	PAB6	AT3G16380	Polyadenylate-binding protein 6 [Source:UniProtKB/Swiss-Prot;Acc:O04319]
BnaA05g30990D	5.64163	-2.65854	0.602236	-4.41445	1.01266e-05	0.000783208	GSBRNA2T00027085001	NA	CDY24700	EMB3004	AT3G06350	Bifunctional 3-dehydroquinate dehydratase/shikimate dehydrogenase, chloroplastic [Source:UniProtKB/Swiss-Prot;Acc:Q9SQT8]
BnaA09g35480D	13.7923	-2.67389	0.546927	-4.88893	1.01388e-06	0.000107491	GSBRNA2T00037130001	106364955	CDY27254	PLC7	AT3G55940	Phosphoinositide phospholipase C 7 [Source:UniProtKB/Swiss-Prot;Acc:Q9LY51]
BnaCnng35500D	12.8794	-2.67839	0.73	-3.66903	0.000243475	0.00958549	GSBRNA2T00027669001	NA	CDY59770	SBP3	AT3G23800	SBP3 [Source:UniProtKB/TrEMBL;Acc:A0A178VEQ9]
BnaC08g45220D	24.1234	-2.69678	0.521878	-5.16745	2.37304e-07	2.99896e-05	GSBRNA2T00031698001	NA	CDY09929	NA	NA	NA
BnaAnng05860D	3.40497	-2.70186	0.639481	-4.22508	2.38851e-05	0.00155593	GSBRNA2T00071616001	NA	CDY40723	AT5G09430	AT5G09430	Alpha/beta-Hydrolases superfamily protein [Source:UniProtKB/TrEMBL;Acc:Q4PSG2]
BnaA02g00740D	240.46	-2.71025	0.35343	-7.66842	1.74132e-14	6.96395e-12	GSBRNA2T00143491001	NA	CDX85739	CBSX3	AT5G10860	CBSX3 [Source:UniProtKB/TrEMBL;Acc:A0A178UNP9]
BnaA03g22690D	36.1359	-2.71324	0.616679	-4.39976	1.08369e-05	0.000826013	GSBRNA2T00138786001	NA	CDX83237	Iqd4	AT2G26410	IQ-domain 4 [Source:UniProtKB/TrEMBL;Acc:F4IUJ7]
BnaC04g49280D	304.874	-2.71384	0.162627	-16.6875	1.61562e-62	6.38049e-59	GSBRNA2T00022009001	106391818	CDY23400	OASB	AT2G43750	Cysteine synthase [Source:UniProtKB/TrEMBL;Acc:Q0WW95]
BnaC06g38290D	27.4785	-2.71881	0.384042	-7.07947	1.44709e-12	4.91606e-10	GSBRNA2T00147912001	NA	CDX88385	RPS13	AT1G77750	Small ribosomal subunit protein S13, mitochondrial [Source:UniProtKB/Swiss-Prot;Acc:Q9CA19]
BnaC03g75390D	78.3397	-2.71997	0.728292	-3.73472	0.000187922	0.00788475	GSBRNA2T00004253001	NA	CDY51796	ASN1	AT3G47340	DIN6 [Source:UniProtKB/TrEMBL;Acc:A0A178VBT4]
BnaA08g14010D	34.0365	-2.72536	0.639764	-4.25995	2.04477e-05	0.00137892	GSBRNA2T00078854001	NA	CDY14270	AT4G27740	AT4G27740	Protein yippee-like [Source:UniProtKB/TrEMBL;Acc:A0A178UUJ4]
BnaC09g08620D	6.61363	-2.74877	0.6109	-4.49955	6.80975e-06	0.000560279	GSBRNA2T00135036001	NA	CDX81451	CALS5	AT2G13680	Callose synthase 5 [Source:UniProtKB/Swiss-Prot;Acc:Q3B724]
BnaA09g34530D	6.46358	-2.75466	0.694632	-3.96564	7.31978e-05	0.00377569	GSBRNA2T00129593001	NA	CDX78258	TIM21	AT4G00026	Probable mitochondrial import inner membrane translocase subunit TIM21 [Source:UniProtKB/Swiss-Prot;Acc:Q1G3L1]
BnaC04g07710D	27.1499	-2.75949	0.611617	-4.5118	6.42793e-06	0.000534432	GSBRNA2T00152683001	NA	CDX91379	FHY1	AT2G37678	Protein FAR-RED ELONGATED HYPOCOTYL 1 [Source:UniProtKB/Swiss-Prot;Acc:Q8S4Q6]
BnaA03g13170D	73.7745	-2.76298	0.400015	-6.90719	4.94359e-12	1.54641e-09	GSBRNA2T00066703001	NA	CDY38862	HSP23.5	AT5G51440	23.5 kDa heat shock protein, mitochondrial [Source:UniProtKB/Swiss-Prot;Acc:Q9FGM9]
BnaA05g32170D	8.54598	-2.7817	0.52235	-5.32536	1.00751e-07	1.36614e-05	GSBRNA2T00038616001	NA	CDY27808	AT3G04990	AT3G04990	Intracellular protein transporter [Source:UniProtKB/TrEMBL;Acc:Q9CAW3]
BnaCnng28350D	3.44284	-2.80777	0.696744	-4.02984	5.58146e-05	0.00306413	GSBRNA2T00016490001	NA	CDY55191	AT2G48080	AT2G48080	Oxidoreductase, 2OG-Fe(II) oxygenase family protein [Source:UniProtKB/TrEMBL;Acc:F4IN63]
BnaA09g40420D	81.5359	-2.8169	0.3053	-9.22667	2.79176e-20	1.96006e-17	GSBRNA2T00049548001	NA	CDY11476	SEC31B	AT3G63460	Protein transport protein SEC31 homolog B [Source:UniProtKB/Swiss-Prot;Acc:Q8L611]
BnaA03g34290D	44.7275	-2.83109	0.687514	-4.11786	3.82402e-05	0.00227526	GSBRNA2T00137514001	NA	CDX82392	RAP2-3	AT3G16770	Ethylene-responsive transcription factor RAP2-3 [Source:UniProtKB/Swiss-Prot;Acc:P42736]
BnaA09g32150D	9.62874	-2.83248	0.545489	-5.19254	2.07444e-07	2.64273e-05	GSBRNA2T00129295001	NA	CDX78020	NA	NA	NA
BnaAnng32700D	45.8324	-2.83709	0.352884	-8.03972	9.00412e-16	4.31024e-13	GSBRNA2T00096590001	106430502	CDY70138	NLP2	AT4G08790	Nitrilase-like protein 2 [Source:UniProtKB/Swiss-Prot;Acc:Q94JV5]
BnaA10g27650D	26.7659	-2.85633	0.614061	-4.65154	3.29464e-06	0.000300841	GSBRNA2T00069480001	NA	CDY40303	CAX4	AT5G01490	cation exchanger 4 [Source:TAIR;Acc:AT5G01490]
BnaA08g29520D	2.96056	-2.89019	0.68057	-4.24672	2.1692e-05	0.00143831	GSBRNA2T00030125001	NA	CDY60844	SAC4	AT5G20840	Phosphoinositide phosphatase SAC4 [Source:UniProtKB/Swiss-Prot;Acc:Q7XZU1]
BnaC06g34760D	6.37738	-2.89344	0.500504	-5.78106	7.42333e-09	1.33637e-06	GSBRNA2T00103470001	NA	CDX73028	AT1G73950	AT1G73950	Transmembrane Fragile-X-F-associated protein [Source:UniProtKB/TrEMBL;Acc:F4HS21]
BnaC06g36180D	51.7002	-2.90039	0.362115	-8.00959	1.15091e-15	5.26985e-13	GSBRNA2T00103658001	NA	CDX73170	BLH3	AT1G75410	BEL1-like homeodomain protein 3 [Source:UniProtKB/Swiss-Prot;Acc:Q9FWS9]
BnaC04g51490D	21.3672	-2.96315	0.447743	-6.61796	3.64184e-11	1.02314e-08	GSBRNA2T00038180001	NA	CDY27508	NA	NA	NA
BnaA03g22510D	11.4154	-2.96484	0.659548	-4.49526	6.9486e-06	0.000566632	GSBRNA2T00138806001	NA	CDX83255	SMC3	AT2G27170	Structural maintenance of chromosomes protein 3 [Source:UniProtKB/Swiss-Prot;Acc:Q56YN8]
BnaC08g09320D	2.95057	-2.96699	0.81154	-3.656	0.000256185	0.0098931	GSBRNA2T00061713001	NA	CDY12443	GLCNAC1PUT1	AT1G31070	GlcNAc1pUT1 [Source:UniProtKB/TrEMBL;Acc:A0A178W850]
BnaC06g34600D	11.6058	-2.96755	0.617644	-4.80463	1.55039e-06	0.000154521	GSBRNA2T00103452001	NA	CDX73012	AT1G73750	AT1G73750	Uncharacterised conserved protein UCP031088, alpha/beta hydrolase [Source:TAIR;Acc:AT1G73750]
BnaAnng17130D	19.9828	-2.97758	0.647574	-4.59805	4.26464e-06	0.000376361	GSBRNA2T00029991001	NA	CDY60722	NA	NA	NA
BnaC03g06990D	189.079	-3.02302	0.49135	-6.15249	7.62774e-10	1.62832e-07	GSBRNA2T00140459001	NA	CDX70615	AT5G15500	AT5G15500	Ankyrin repeat family protein [Source:UniProtKB/TrEMBL;Acc:Q9LF32]
BnaC07g08030D	2.88879	-3.02901	0.791221	-3.82827	0.000129046	0.00593895	GSBRNA2T00142583001	NA	CDX85103	NA	NA	NA
BnaC08g26370D	6.93123	-3.03773	0.788178	-3.85412	0.000116148	0.00545664	GSBRNA2T00072641001	NA	CDY41221	AT3G54910	AT3G54910	At3g54910 [Source:UniProtKB/TrEMBL;Acc:Q501B7]
BnaA03g52910D	8.35561	-3.05081	0.818948	-3.72528	0.000195102	0.00811059	GSBRNA2T00081772001	NA	CDY45318	SFH1	AT4G34580	SRH1 [Source:UniProtKB/TrEMBL;Acc:A0A178V672]
BnaC06g38300D	826.011	-3.0511	0.538723	-5.66358	1.48246e-08	2.47813e-06	GSBRNA2T00147913001	NA	CDX88386	NIA1	AT1G77760	Nitrate reductase [Source:UniProtKB/TrEMBL;Acc:A0A178WBR8]
BnaA05g16350D	9.88	-3.05264	0.545151	-5.59963	2.14812e-08	3.43633e-06	GSBRNA2T00058612001	NA	CDY35551	CSLD6	AT1G32180	Putative cellulose synthase-like protein D6 [Source:UniProtKB/Swiss-Prot;Acc:Q9FVR3]
BnaCnng42840D	9.45045	-3.06703	0.691156	-4.43753	9.0995e-06	0.000716932	GSBRNA2T00040740001	NA	CDY63957	PR5K	AT5G38280	PR5-like receptor kinase [Source:TAIR;Acc:AT5G38280]
BnaCnng08030D	18.814	-3.06815	0.794271	-3.86285	0.000112071	0.00530848	GSBRNA2T00063739001	106375652	CDY37249	DHAR2	AT1G75270	Glutathione S-transferase DHAR2 [Source:UniProtKB/Swiss-Prot;Acc:Q9FRL8]
BnaA03g19850D	202.559	-3.10096	0.497705	-6.23052	4.64899e-10	1.0529e-07	GSBRNA2T00058352001	NA	CDY35375	SD17	AT1G65790	Receptor-like serine/threonine-protein kinase SD1-7 [Source:UniProtKB/Swiss-Prot;Acc:Q39086]
BnaA06g18020D	3.34263	-3.11145	0.812673	-3.82866	0.000128843	0.00593394	GSBRNA2T00107263001	NA	CDX99111	ACT12	AT3G46520	Actin-12 [Source:UniProtKB/Swiss-Prot;Acc:P53497]
BnaCnng03080D	105.432	-3.11623	0.201673	-15.4519	7.32775e-54	1.92927e-50	GSBRNA2T00032321001	NA	CDY10407	IMPA9	AT5G03070	Importin subunit alpha-9 [Source:UniProtKB/Swiss-Prot;Acc:F4KF65]
BnaC09g16770D	5.29047	-3.13397	0.701819	-4.4655	7.98836e-06	0.000640569	GSBRNA2T00100780001	NA	CDX95193	PUB15	AT5G42340	U-box domain-containing protein 15 [Source:UniProtKB/Swiss-Prot;Acc:Q681N2]
BnaA04g25820D	175.778	-3.14258	0.209513	-14.9995	7.39935e-51	1.66982e-47	GSBRNA2T00045189001	106429207	CDY30481	FLZ3	AT2G44670	FCS-Like Zinc finger 3 [Source:UniProtKB/Swiss-Prot;Acc:O80506]
BnaA08g29530D	3.11685	-3.1737	0.847948	-3.7428	0.000181981	0.00768139	GSBRNA2T00030126001	NA	CDY60845	NA	NA	NA
BnaA06g02600D	6.4667	-3.20179	0.68322	-4.68633	2.78153e-06	0.00025885	GSBRNA2T00021163001	NA	CDY22817	PI4KA2	AT1G51040	Phosphatidylinositol 4-kinase alpha 2 [Source:UniProtKB/Swiss-Prot;Acc:Q9C680]
BnaA04g00950D	200.334	-3.21981	0.545115	-5.90667	3.49089e-09	6.66412e-07	GSBRNA2T00149224001	NA	CDX89091	NA	NA	NA
BnaA01g10440D	3.03211	-3.22012	0.858551	-3.75065	0.000176377	0.00749993	GSBRNA2T00131489001	NA	CDX78977	AT4G20150	AT4G20150	Excitatory amino acid transporter [Source:UniProtKB/TrEMBL;Acc:Q94AL6]
BnaCnng20500D	8.82444	-3.28148	0.892429	-3.67702	0.000235972	0.00937774	GSBRNA2T00003114001	NA	CDY51305	NA	NA	NA
BnaA03g41550D	27.3731	-3.29396	0.723061	-4.55558	5.22411e-06	0.00044488	GSBRNA2T00151270001	NA	CDX90626	HSFA7A	AT3G51910	Heat stress transcription factor A-7a [Source:UniProtKB/Swiss-Prot;Acc:Q9SV12]
BnaC01g36080D	16.1973	-3.30021	0.672491	-4.90744	9.22712e-07	9.94954e-05	GSBRNA2T00018133001	NA	CDY21840	AT3G15430	AT3G15430	MJK13.9 protein [Source:UniProtKB/TrEMBL;Acc:Q9LDU3]
BnaA06g37220D	3.59438	-3.31476	0.902061	-3.67465	0.000238178	0.00944705	GSBRNA2T00018890001	NA	CDY22400	GH9B16	AT4G38990	Endoglucanase 22 [Source:UniProtKB/Swiss-Prot;Acc:Q9SVJ4]
BnaA03g43650D	4.85648	-3.33036	0.902515	-3.69009	0.000224174	0.00903387	GSBRNA2T00151021001	NA	CDX90416	NA	NA	NA
BnaCnng64660D	10.4863	-3.39345	0.607629	-5.58474	2.34046e-08	3.70649e-06	GSBRNA2T00091448001	NA	CDY69665	AT1G75400	AT1G75400	RING/U-box superfamily protein [Source:UniProtKB/TrEMBL;Acc:Q8L7K7]
BnaA03g46780D	23.0545	-3.40286	0.766995	-4.43661	9.13866e-06	0.000719121	GSBRNA2T00048970001	NA	CDY11019	NA	NA	NA
BnaA01g10480D	12.2672	-3.44046	0.465631	-7.38881	1.4815e-13	5.50665e-11	GSBRNA2T00131495001	NA	CDX78981	CYP71A28	AT4G20235	cytochrome P450, family 71, subfamily A, polypeptide 28 [Source:TAIR;Acc:AT4G20235]
BnaA03g53600D	7.21186	-3.44856	0.719234	-4.79477	1.62863e-06	0.000161554	GSBRNA2T00075240001	NA	CDY42707	NA	NA	NA
BnaA01g06730D	22.3512	-3.46875	0.866032	-4.00534	6.19295e-05	0.00332472	GSBRNA2T00039891001	106392146	CDY28176	ATXTH17	AT1G65310	xyloglucan endotransglucosylase/hydrolase 17 [Source:TAIR;Acc:AT1G65310]
BnaC04g02100D	15.8583	-3.48869	0.915928	-3.80891	0.000139581	0.00628642	GSBRNA2T00024239001	106394934	CDY23827	AT2G41730	AT2G41730	Calcium-binding site protein [Source:UniProtKB/TrEMBL;Acc:O22947]
BnaCnng02910D	15.1797	-3.5201	0.598209	-5.88439	3.99519e-09	7.53576e-07	GSBRNA2T00032297001	NA	CDY10390	NA	NA	NA
BnaA03g22280D	57.6353	-3.52595	0.749713	-4.70306	2.56291e-06	0.000241709	GSBRNA2T00138829001	NA	CDX83278	NA	NA	NA
BnaC06g25730D	74.4265	-3.55477	0.334506	-10.6269	2.23309e-26	2.07506e-23	GSBRNA2T00117971001	NA	CDY04242	CPLS1	AT1G68660	ATP-dependent Clp protease adapter protein CLPS1, chloroplastic [Source:UniProtKB/Swiss-Prot;Acc:Q9SX29]
BnaAnng09120D	56.2863	-3.55662	0.42717	-8.32603	8.36018e-17	4.40219e-14	GSBRNA2T00087574001	106354491	CDY47514	BBX21	AT1G75540	B-box zinc finger protein 21 [Source:UniProtKB/Swiss-Prot;Acc:Q9LQZ7]
BnaA03g53590D	7.78136	-3.57253	0.731075	-4.88668	1.02549e-06	0.000108419	GSBRNA2T00075239001	NA	CDY42706	NA	NA	NA
BnaC01g14860D	50.1041	-3.58392	0.884483	-4.05199	5.07837e-05	0.00283439	GSBRNA2T00048766001	NA	CDY10871	CRK19	AT4G23270	cysteine-rich RLK (RECEPTOR-like protein kinase) 19 [Source:TAIR;Acc:AT4G23270]
BnaAnng28630D	14.6141	-3.59592	0.728501	-4.93605	7.97206e-07	8.79124e-05	GSBRNA2T00080476001	NA	CDY68874	NA	NA	NA
BnaCnng34980D	4.17406	-3.62303	0.800046	-4.52853	5.93953e-06	0.000499743	GSBRNA2T00026156001	NA	CDY59466	BZR1	AT1G75080	Protein BRASSINAZOLE-RESISTANT 1 [Source:UniProtKB/Swiss-Prot;Acc:Q8S307]
BnaA05g05010D	12.8592	-3.63028	0.519285	-6.99092	2.7309e-12	8.94093e-10	GSBRNA2T00116723001	111197710	CDX74755	SOC1	AT2G45660	SOC1 [Source:UniProtKB/TrEMBL;Acc:A0A178VZL4]
BnaA09g33490D	26.1938	-3.64407	0.539779	-6.75104	1.46793e-11	4.35473e-09	GSBRNA2T00129457001	NA	CDX78154	CDC48D	AT3G53230	Cell division control protein 48 homolog D [Source:UniProtKB/Swiss-Prot;Acc:Q9SCN8]
BnaA03g34380D	2.4021	-3.65514	0.847609	-4.3123	1.61567e-05	0.00114324	GSBRNA2T00137505001	NA	CDX82383	AT3G17020	AT3G17020	AT3g17020/K14A17_14 [Source:UniProtKB/TrEMBL;Acc:Q9LSP5]
BnaC05g03750D	3.24505	-3.68043	0.844775	-4.3567	1.32038e-05	0.000974167	GSBRNA2T00031941001	NA	CDY10132	AT5PTASE13	AT1G05630	Endonuclease/exonuclease/phosphatase family protein [Source:TAIR;Acc:AT1G05630]
BnaC08g46750D	10.3626	-3.69674	0.894738	-4.13165	3.60173e-05	0.00217995	GSBRNA2T00025154001	NA	CDY58801	NA	NA	NA
BnaA10g16450D	4.37298	-3.70291	1.0037	-3.68928	0.000224892	0.00905701	GSBRNA2T00154405001	NA	CDX92606	AT1G47920	AT1G47920	RNI-like superfamily protein [Source:UniProtKB/TrEMBL;Acc:F4HV53]
BnaA07g29890D	198.807	-3.70597	0.385915	-9.60308	7.75919e-22	5.83676e-19	GSBRNA2T00102531001	NA	CDX96378	NA	NA	NA
BnaA02g33470D	7.21105	-3.72505	0.577421	-6.45118	1.10979e-10	2.77176e-08	GSBRNA2T00046073001	NA	CDY30725	ALDH12A1	AT5G62530	Delta-1-pyrroline-5-carboxylate dehydrogenase 12A1, mitochondrial [Source:UniProtKB/Swiss-Prot;Acc:Q8VZC3]
BnaA09g08360D	2.76859	-3.77174	0.942873	-4.00026	6.32722e-05	0.00337673	GSBRNA2T00063698001	NA	CDY37215	CALS5	AT2G13680	Callose synthase 5 [Source:UniProtKB/Swiss-Prot;Acc:Q3B724]
BnaC06g27360D	12.6241	-3.78995	0.60638	-6.25012	4.10137e-10	9.35587e-08	GSBRNA2T00067481001	NA	CDY39255	AT2G03820	AT2G03820	60S ribosomal export protein NMD3 [Source:UniProtKB/TrEMBL;Acc:Q9SI58]
BnaA02g11810D	2.81485	-3.8054	1.01377	-3.7537	0.000174242	0.00743225	GSBRNA2T00090911001	106405075	CDY16377	NA	NA	NA
BnaA03g07640D	22.5652	-3.80951	0.452894	-8.41149	4.04846e-17	2.24398e-14	GSBRNA2T00148975001	NA	CDX88885	NA	NA	NA
BnaA09g18680D	23.9589	-3.85923	0.98926	-3.90113	9.57461e-05	0.00466821	GSBRNA2T00117719001	NA	CDY04090	CAR10	AT2G01540	Protein C2-DOMAIN ABA-RELATED 10 [Source:UniProtKB/Swiss-Prot;Acc:Q9ZVF1]
BnaA06g37510D	24.6604	-3.86504	0.926928	-4.16973	3.04965e-05	0.00190908	GSBRNA2T00048150001	NA	CDY65743	NA	NA	NA
BnaC09g51750D	188.25	-3.88751	0.626495	-6.20517	5.46372e-10	1.20714e-07	GSBRNA2T00053416001	NA	CDY66341	AT1G58602	AT1G58602	Putative uncharacterized protein [Source:UniProtKB/TrEMBL;Acc:Q0WV58]
BnaC06g38340D	11.8144	-3.897	1.03775	-3.75523	0.00017318	0.00740886	GSBRNA2T00147917001	NA	CDX88390	AT1G77810	AT1G77810	Hexosyltransferase (Fragment) [Source:UniProtKB/TrEMBL;Acc:W8QP14]
BnaC06g34820D	3.62728	-3.91003	1.00346	-3.89654	9.75747e-05	0.00474638	GSBRNA2T00103476001	NA	CDX73034	SPPA	AT1G73990	Serine protease SPPA, chloroplastic [Source:UniProtKB/Swiss-Prot;Acc:Q9C9C0]
BnaA01g24090D	3.70792	-3.94586	1.07887	-3.65741	0.000254774	0.00985232	GSBRNA2T00058540001	NA	CDY35503	ETR2	AT3G23150	Ethylene receptor 2 [Source:UniProtKB/Swiss-Prot;Acc:Q0WPQ2]
BnaA07g14140D	2.24466	-3.95091	1.03299	-3.82472	0.000130923	0.00600586	GSBRNA2T00088373001	106356641	CDY47869	AT5G38060	AT5G38060	Carboxypeptidase [Source:UniProtKB/TrEMBL;Acc:Q58FT9]
BnaA01g12040D	333.076	-3.95155	0.669059	-5.90614	3.50222e-09	6.66562e-07	GSBRNA2T00131689001	NA	CDX79137	ISU1	AT4G22220	Iron-sulfur cluster assembly protein [Source:UniProtKB/TrEMBL;Acc:A0A178UZH3]
BnaC08g42840D	2.43511	-3.95701	1.08259	-3.65513	0.000257051	0.00991005	GSBRNA2T00019320001	NA	CDY22650	AT1G09040	AT1G09040	unknown protein; FUNCTIONS IN: molecular_function unknown; INVOLVED IN: biological_process unknown; LOCATED IN: membrane; EXPRESSED IN: leaf; BEST Arabidopsis thaliana protein match is: unknown protein (TAIR:AT1G09050.1); Ha. [Source:TAIR;Acc:AT1G09040]
BnaC03g62230D	5.6356	-3.96431	1.02895	-3.85276	0.000116792	0.00547874	GSBRNA2T00073330001	NA	CDY41661	NA	NA	NA
BnaA06g28350D	3.68482	-3.98627	1.06411	-3.74611	0.000179601	0.0076063	GSBRNA2T00147729001	NA	CDX88244	AT5G26810	AT5G26810	Pectinesterase [Source:UniProtKB/TrEMBL;Acc:A0A178UMJ0]
BnaA08g07950D	9.94424	-4.01256	0.785179	-5.11037	3.2153e-07	3.93737e-05	GSBRNA2T00037005001	NA	CDY27157	NA	NA	NA
BnaC01g07260D	2.71762	-4.03533	1.02578	-3.93391	8.35743e-05	0.00418123	GSBRNA2T00130419001	NA	CDX68727	AT4G31200	AT4G31200	At4g31200 [Source:UniProtKB/TrEMBL;Acc:O49570]
BnaA03g12120D	25.3916	-4.05183	1.03669	-3.90845	9.28902e-05	0.00456064	GSBRNA2T00075898001	NA	CDY43065	AT5G02050	AT5G02050	At5g02050 [Source:UniProtKB/TrEMBL;Acc:Q9LZM6]
BnaC07g11030D	5.32584	-4.1113	1.09511	-3.75424	0.000173866	0.00743147	GSBRNA2T00117359001	NA	CDY03878	AT1G24570	AT1G24570	Protein of unknown function (DUF707) [Source:TAIR;Acc:AT1G24570]
BnaA09g17030D	32.1942	-4.13943	0.671833	-6.1614	7.21046e-10	1.56773e-07	GSBRNA2T00070963001	NA	CDY13114	TZF5	AT5G44260	Zinc finger CCCH domain-containing protein 61 [Source:UniProtKB/Swiss-Prot;Acc:Q9FKW2]
BnaCnng48550D	3.82074	-4.14763	0.999291	-4.15057	3.31641e-05	0.00204846	GSBRNA2T00048131001	NA	CDY65736	RPN1B	AT4G28470	26S proteasome non-ATPase regulatory subunit 2 homolog B [Source:UniProtKB/Swiss-Prot;Acc:Q6XJG8]
BnaC05g08210D	1.4969	-4.15374	1.12016	-3.70816	0.000208767	0.00853823	GSBRNA2T00064983001	NA	CDY37953	ABCB10	AT1G10680	ABC transporter B family member 10 [Source:UniProtKB/Swiss-Prot;Acc:Q9SGY1]
BnaA02g18370D	22.4884	-4.15767	0.85696	-4.85165	1.22441e-06	0.000126212	GSBRNA2T00065747001	NA	CDY38344	PDIL1-2	AT1G77510	Protein disulfide isomerase-like 1-2 [Source:UniProtKB/Swiss-Prot;Acc:Q9SRG3]
BnaA09g43880D	2.66564	-4.26629	1.11741	-3.81801	0.000134534	0.00612886	GSBRNA2T00078337001	NA	CDY13886	SPEAR1	AT2G20080	Protein SPEAR1 [Source:UniProtKB/Swiss-Prot;Acc:Q84X40]
BnaA02g15170D	3.69088	-4.27147	1.10055	-3.88123	0.00010393	0.00500544	GSBRNA2T00116532001	NA	CDY03720	NA	NA	NA
BnaA09g28650D	16.4583	-4.28246	0.766528	-5.58683	2.31257e-08	3.68078e-06	GSBRNA2T00090560001	NA	CDY16131	NA	NA	NA
BnaA07g38410D	28.5667	-4.28918	0.415725	-10.3173	5.88307e-25	5.09232e-22	GSBRNA2T00022870001	NA	CDY57941	NA	NA	NA
BnaA01g13250D	7.27223	-4.30299	1.03932	-4.14019	3.47015e-05	0.00212096	GSBRNA2T00079560001	NA	CDY44117	SGT1A	AT4G23570	phosphatase-related [Source:TAIR;Acc:AT4G23570]
BnaCnng02150D	1.67022	-4.33367	1.18033	-3.67156	0.00024107	0.00953834	GSBRNA2T00123559001	NA	CDY07200	NA	NA	NA
BnaC05g24310D	3.76	-4.33475	1.029	-4.2126	2.52444e-05	0.00162936	GSBRNA2T00019245001	NA	CDY22593	AT1G32190	AT1G32190	Alpha/beta-Hydrolases superfamily protein [Source:UniProtKB/TrEMBL;Acc:Q9FVR4]
BnaA01g12980D	54.3501	-4.33886	0.761056	-5.7011	1.19037e-08	2.07783e-06	GSBRNA2T00072664001	NA	CDY41241	NA	NA	NA
BnaA10g25780D	7.68066	-4.35137	0.624014	-6.97319	3.09823e-12	1.00913e-09	GSBRNA2T00136358001	NA	CDX70229	NA	NA	NA
BnaCnng46570D	2.8041	-4.35139	1.1051	-3.93756	8.23159e-05	0.00413793	GSBRNA2T00045577001	NA	CDY65309	AT5G66450	AT5G66450	Phosphatidic acid phosphatase (PAP2) family protein [Source:TAIR;Acc:AT5G66450]
BnaC04g33240D	3.5812	-4.37004	1.10332	-3.96081	7.46964e-05	0.00382799	GSBRNA2T00083948001	NA	CDY46405	NA	NA	NA
BnaC02g05160D	6.90055	-4.38818	0.970648	-4.52088	6.15821e-06	0.000514468	GSBRNA2T00151857001	NA	CDX91081	AT5G14130	AT5G14130	Peroxidase superfamily protein [Source:TAIR;Acc:AT5G14130]
BnaC03g65210D	17.612	-4.43238	0.712184	-6.22364	4.8576e-10	1.09232e-07	GSBRNA2T00072953001	NA	CDY41376	NA	NA	NA
BnaC06g23380D	2.59778	-4.46519	1.08584	-4.11221	3.91889e-05	0.00231644	GSBRNA2T00049051001	106402545	CDY11086	ESP1	AT1G73840	Hydroxyproline-rich glycoprotein family protein [Source:UniProtKB/TrEMBL;Acc:Q8VYM7]
BnaA05g37410D	36.3843	-4.49181	0.939579	-4.78066	1.74718e-06	0.000171164	GSBRNA2T00097709001	NA	CDY50880	NAC047	AT3G04070	NAC transcription factor 47 [Source:UniProtKB/Swiss-Prot;Acc:Q84TD6]
BnaA07g18660D	47.3661	-4.52786	0.545503	-8.30034	1.03813e-16	5.37683e-14	GSBRNA2T00099023001	NA	CDX67826	AT3G60440	AT3G60440	Phosphoglycerate mutase family protein [Source:UniProtKB/TrEMBL;Acc:F4JBU0]
BnaAnng25960D	5.17137	-4.5612	1.00075	-4.55777	5.1699e-06	0.000440858	GSBRNA2T00069123001	NA	CDY68028	NA	NA	NA
BnaC07g15840D	76.3893	-4.57793	0.847753	-5.40008	6.66113e-08	9.46721e-06	GSBRNA2T00070494001	NA	CDY12849	NA	NA	NA
BnaA02g05210D	1.70249	-4.59398	1.16822	-3.93247	8.40779e-05	0.0042031	GSBRNA2T00001310001	NA	CDY09095	AT5G21080	AT5G21080	Uncharacterized protein [Source:TAIR;Acc:AT5G21080]
BnaC05g33860D	3.20889	-4.61576	1.10106	-4.1921	2.7638e-05	0.00176939	GSBRNA2T00107521001	NA	CDX99271	NA	NA	NA
BnaC05g33460D	7.80058	-4.6276	1.00522	-4.60356	4.15331e-06	0.000369113	GSBRNA2T00107442001	NA	CDX99231	NA	NA	NA
BnaA09g03710D	2.83606	-4.6397	1.13767	-4.07826	4.53738e-05	0.00260407	GSBRNA2T00009451001	NA	CDY19718	NA	NA	NA
BnaCnng03620D	25.358	-4.6459	0.551253	-8.42789	3.51943e-17	1.96801e-14	GSBRNA2T00032389001	NA	CDY10461	FHL	AT5G02200	Protein FAR-RED-ELONGATED HYPOCOTYL 1-LIKE [Source:UniProtKB/Swiss-Prot;Acc:A8MR65]
BnaC06g32320D	2.71326	-4.67486	1.05036	-4.45073	8.55777e-06	0.000679332	GSBRNA2T00103167001	NA	CDX72784	AT1G71210	AT1G71210	Pentatricopeptide repeat-containing protein At1g71210, mitochondrial [Source:UniProtKB/Swiss-Prot;Acc:Q8GZA6]
BnaC05g10760D	4.30063	-4.67952	1.05159	-4.44997	8.58835e-06	0.000680904	GSBRNA2T00067717001	NA	CDY39303	NA	NA	NA
BnaC05g46180D	3.47133	-4.68167	1.0502	-4.45788	8.2773e-06	0.000658723	GSBRNA2T00119990001	NA	CDY05185	RPL18B	AT3G05590	RPL18 [Source:UniProtKB/TrEMBL;Acc:A0A178V8M9]
BnaC05g14100D	1.43482	-4.7115	1.13546	-4.14942	3.33325e-05	0.00205284	GSBRNA2T00006507001	NA	CDY19209	AT1G18410	AT1G18410	P-loop containing nucleoside triphosphate hydrolases superfamily protein [Source:TAIR;Acc:AT1G18410]
BnaC05g10750D	6.31711	-4.74785	1.00593	-4.71988	2.3598e-06	0.000225244	GSBRNA2T00067719001	NA	CDY39304	NA	NA	NA
BnaC06g32430D	9.58485	-4.75202	0.73341	-6.47935	9.21198e-11	2.32992e-08	GSBRNA2T00103180001	NA	CDX72795	SHM2	AT5G26780	serine hydroxymethyltransferase 2 [Source:TAIR;Acc:AT5G26780]
BnaC06g38330D	32.8235	-4.77918	0.688201	-6.94445	3.79948e-12	1.22491e-09	GSBRNA2T00147916001	NA	CDX88389	AT1G77800	AT1G77800	PHD finger family protein [Source:TAIR;Acc:AT1G77800]
BnaA09g32120D	1.91702	-4.78467	1.22308	-3.91198	9.15441e-05	0.00451208	GSBRNA2T00129291001	NA	CDX78017	AT3G51610	AT3G51610	ATP-dependent helicase/deoxyribonuclease subunit B [Source:UniProtKB/TrEMBL;Acc:Q8L776]
BnaA03g53280D	18.4538	-4.81928	1.15496	-4.17267	3.01052e-05	0.00189282	GSBRNA2T00071489001	NA	CDY40635	NA	NA	NA
BnaA01g29720D	2.22746	-4.81949	1.12891	-4.26915	1.96219e-05	0.00134051	GSBRNA2T00067236001	NA	CDY39084	NA	NA	NA
BnaA10g22200D	3.29038	-4.82324	1.02038	-4.7269	2.27969e-06	0.000217926	GSBRNA2T00135937001	NA	CDX69871	PEP5	AT5G09990	Elicitor peptide 5 [Source:UniProtKB/Swiss-Prot;Acc:Q8LD63]
BnaAnng24200D	2.40631	-4.82746	1.11084	-4.34578	1.38781e-05	0.00101379	GSBRNA2T00062879001	NA	CDY67388	REM20	AT3G53310	B3 domain-containing protein REM20 [Source:UniProtKB/Swiss-Prot;Acc:Q8LAV5]
BnaA09g28700D	2.22984	-4.83854	1.27764	-3.78708	0.00015243	0.00673078	GSBRNA2T00090570001	NA	CDY16136	NA	NA	NA
BnaA01g22890D	7.51332	-4.84363	1.10143	-4.39756	1.09472e-05	0.000832412	GSBRNA2T00086854001	NA	CDY47163	BGLU45	AT1G61810	Beta-glucosidase 45 [Source:UniProtKB/TrEMBL;Acc:F4HVG0]
BnaA07g15440D	2.04367	-4.86958	1.17722	-4.13649	3.52653e-05	0.00214576	GSBRNA2T00098624001	NA	CDX67504	AT5G41761	AT5G41761	Putative uncharacterized protein [Source:UniProtKB/TrEMBL;Acc:Q1G3G9]
BnaCnng44350D	17.2253	-4.92577	0.751317	-6.55618	5.52023e-11	1.49065e-08	GSBRNA2T00042404001	NA	CDY64603	NA	NA	NA
BnaA09g47930D	4.46322	-4.93233	1.09231	-4.5155	6.31664e-06	0.000526167	GSBRNA2T00057430001	NA	CDY34867	AT1G11070	AT1G11070	BEST Arabidopsis thaliana protein match is: Hydroxyproline-rich glycoprotein family protein (TAIR:AT1G61080.1); Ha. [Source:TAIR;Acc:AT1G11070]
BnaA07g16630D	9.05697	-4.94003	0.992327	-4.97823	6.41675e-07	7.31881e-05	GSBRNA2T00098776001	NA	CDX67623	NA	NA	NA
BnaC03g67970D	2.48876	-4.94202	1.20814	-4.09061	4.30243e-05	0.00249277	GSBRNA2T00116243001	NA	CDY03538	ATXTH17	AT1G65310	xyloglucan endotransglucosylase/hydrolase 17 [Source:TAIR;Acc:AT1G65310]
BnaC02g25680D	1.17328	-4.95513	1.28263	-3.86325	0.000111889	0.00530387	GSBRNA2T00018713001	NA	CDY22264	NA	NA	NA
BnaA09g16680D	15.6544	-4.95611	0.873281	-5.67527	1.38473e-08	2.32147e-06	GSBRNA2T00053120001	NA	CDY32925	AT5G11250	AT5G11250	Disease resistance protein (TIR-NBS-LRR class) [Source:UniProtKB/TrEMBL;Acc:Q9LFN1]
BnaA09g21120D	3.68677	-4.97728	1.29622	-3.83983	0.000123121	0.005712	GSBRNA2T00145423001	NA	CDX86722	AT4G12070	AT4G12070	Uncharacterized protein At4g12070/F16J13_140 [Source:UniProtKB/TrEMBL;Acc:Q94B03]
BnaA07g26330D	2.38587	-4.99133	1.0935	-4.56455	5.00558e-06	0.000428238	GSBRNA2T00102144001	NA	CDX96098	AT2G18330	AT2G18330	AAA-type ATPase family protein [Source:UniProtKB/TrEMBL;Acc:Q9ZPW5]
BnaAnng31800D	3.53476	-5.05509	1.38171	-3.65859	0.000253611	0.00983745	GSBRNA2T00093093001	NA	CDY69865	NA	NA	NA
BnaAnng04400D	2.36966	-5.07817	1.11255	-4.56444	5.00835e-06	0.000428238	GSBRNA2T00060085001	NA	CDY36194	AT4G08550	AT4G08550	electron carriers;protein disulfide oxidoreductases [Source:TAIR;Acc:AT4G08550]
BnaC05g23920D	2.29913	-5.07933	1.21225	-4.19	2.78956e-05	0.00178098	GSBRNA2T00031111001	NA	CDY09527	NA	NA	NA
BnaC04g12430D	3.63521	-5.08628	0.993099	-5.12162	3.02919e-07	3.74241e-05	GSBRNA2T00061232001	NA	CDY12213	HDG3	AT2G32370	Homeobox-leucine zipper protein HDG3 [Source:UniProtKB/Swiss-Prot;Acc:Q9ZV65]
BnaAnng29220D	7.13096	-5.11162	1.0588	-4.82776	1.38077e-06	0.000139597	GSBRNA2T00082611001	NA	CDY69056	NA	NA	NA
BnaA07g11910D	13.0436	-5.11395	0.84758	-6.0336	1.60351e-09	3.22683e-07	GSBRNA2T00112414001	NA	CDY01418	CYP81G1	AT5G67310	At5g67310 [Source:UniProtKB/TrEMBL;Acc:Q8GZ20]
BnaC06g43970D	3.55093	-5.13485	1.2272	-4.18418	2.86193e-05	0.00181566	GSBRNA2T00040984001	NA	CDY64209	WAT1	AT1G75500	Protein WALLS ARE THIN 1 [Source:UniProtKB/Swiss-Prot;Acc:Q94AP3]
BnaCnng37600D	6.23048	-5.13812	1.14269	-4.49652	6.90733e-06	0.000564631	GSBRNA2T00033633001	106417657	CDY61281	BHLH81	AT4G09180	Transcription factor bHLH81 [Source:UniProtKB/Swiss-Prot;Acc:Q9M0R0]
BnaC06g34740D	8.34137	-5.14917	1.00542	-5.12142	3.0324e-07	3.74241e-05	GSBRNA2T00103468001	NA	CDX73026	AT1G73920	AT1G73920	Alpha/beta-Hydrolases superfamily protein [Source:UniProtKB/TrEMBL;Acc:Q949N8]
BnaC01g35430D	12.1556	-5.14964	1.2818	-4.01749	5.88211e-05	0.00319312	GSBRNA2T00040184001	NA	CDY28373	NA	NA	NA
BnaA07g14110D	1.89454	-5.17268	1.34294	-3.85175	0.000117275	0.00548512	GSBRNA2T00118783001	NA	CDY04585	NA	NA	NA
BnaAnng07230D	2.29593	-5.18402	1.35676	-3.82088	0.000132978	0.0060625	GSBRNA2T00076679001	NA	CDY43451	NA	NA	NA
BnaC03g15510D	3.36733	-5.20301	1.22041	-4.26334	2.01394e-05	0.00136111	GSBRNA2T00052597001	NA	CDY32583	LTI65	AT5G52300	Low-temperature-induced 65 kDa protein [Source:UniProtKB/Swiss-Prot;Acc:Q04980]
BnaCnng64230D	5.50853	-5.21739	1.27785	-4.08293	4.4472e-05	0.00256162	GSBRNA2T00088873001	NA	CDY69569	NA	NA	NA
BnaA01g06370D	15.3636	-5.25674	0.713794	-7.36451	1.77801e-13	6.57011e-11	GSBRNA2T00039938001	NA	CDY28212	DYW9	AT4G30700	MEF29 [Source:UniProtKB/TrEMBL;Acc:A0A178UUW3]
BnaA03g48830D	17.2837	-5.26307	0.85987	-6.12077	9.31224e-10	1.95489e-07	GSBRNA2T00044306001	NA	CDY29862	AT5G35970	AT5G35970	P-loop containing nucleoside triphosphate hydrolases superfamily protein [Source:UniProtKB/TrEMBL;Acc:F4K1G7]
BnaC02g41830D	2.28327	-5.27947	1.0639	-4.96237	6.96387e-07	7.82977e-05	GSBRNA2T00071738001	NA	CDY40814	NA	NA	NA
BnaC04g32040D	5.51915	-5.28795	1.02326	-5.16775	2.36923e-07	2.99896e-05	GSBRNA2T00062647001	NA	CDY36811	NA	NA	NA
BnaA06g07520D	5.82595	-5.30109	1.15318	-4.59693	4.28767e-06	0.000377865	GSBRNA2T00105361001	NA	CDX98001	ALA11	AT1G13210	Probable phospholipid-transporting ATPase 11 [Source:UniProtKB/Swiss-Prot;Acc:Q9SAF5]
BnaA04g12120D	106.83	-5.31686	0.298291	-17.8244	4.5693e-71	2.40604e-67	GSBRNA2T00090259001	NA	CDY15899	NA	NA	NA
BnaC06g32350D	28.5761	-5.39338	0.513067	-10.5121	7.60193e-26	6.86216e-23	GSBRNA2T00103171001	NA	CDX72787	EBS1	AT1G71220	UDP-glucose:glycoprotein glucosyltransferases;transferases, transferring hexosyl groups;transferases, transferring glycosyl groups [Source:TAIR;Acc:AT1G71220]
BnaC06g32370D	2.4127	-5.45281	1.10659	-4.92758	8.32523e-07	9.10129e-05	GSBRNA2T00103174001	NA	CDX72789	AT5G63700	AT5G63700	Zinc ion binding / DNA binding protein [Source:UniProtKB/TrEMBL;Acc:F4KAT5]
BnaA07g12610D	22.2392	-5.4668	0.678622	-8.05574	7.8999e-16	3.81053e-13	GSBRNA2T00081664001	NA	CDY45229	AT5G66450	AT5G66450	Phosphatidic acid phosphatase (PAP2) family protein [Source:TAIR;Acc:AT5G66450]
BnaA07g17640D	2.47499	-5.48611	1.11622	-4.91488	8.88362e-07	9.61486e-05	GSBRNA2T00098911001	NA	CDX67724	XI-J	AT3G58160	Myosin-16 [Source:UniProtKB/Swiss-Prot;Acc:Q9M2K0]
BnaAnng19210D	114.776	-5.4912	0.283977	-19.3367	2.6361e-83	2.77616e-79	GSBRNA2T00040862001	NA	CDY64081	BGLU16	AT3G60130	Beta-glucosidase 16 [Source:UniProtKB/Swiss-Prot;Acc:Q9M1D0]
BnaA09g26320D	172.224	-5.57896	0.983037	-5.67523	1.38506e-08	2.32147e-06	GSBRNA2T00034964001	NA	CDY26281	NA	NA	NA
BnaC09g23790D	8.45819	-5.60208	0.985967	-5.68182	1.3327e-08	2.25765e-06	GSBRNA2T00071239001	NA	CDY13277	NA	NA	NA
BnaA07g14100D	2.76697	-5.63587	1.07565	-5.23952	1.60995e-07	2.10449e-05	GSBRNA2T00118782001	NA	CDY04584	UXS6	AT2G28760	UDP-XYL synthase 6 [Source:TAIR;Acc:AT2G28760]
BnaC06g32420D	2.63057	-5.63802	1.02217	-5.51572	3.47358e-08	5.30165e-06	GSBRNA2T00103179001	NA	CDX72794	GDPD4	AT1G71340	Glycerophosphodiester phosphodiesterase GDPD4 [Source:UniProtKB/Swiss-Prot;Acc:F4I8H8]
BnaC06g34790D	4.24443	-5.69718	1.02347	-5.56652	2.5988e-08	4.09509e-06	GSBRNA2T00103473001	NA	CDX73031	AT1G73970	AT1G73970	unknown protein; Ha. [Source:TAIR;Acc:AT1G73970]
BnaCnng03450D	11.7217	-5.73807	0.979754	-5.85664	4.72313e-09	8.85594e-07	GSBRNA2T00032367001	NA	CDY10444	OST4C	AT3G09455	Dolichyl-diphosphooligosaccharide--protein glycosyltransferase subunit 4C [Source:UniProtKB/Swiss-Prot;Acc:Q9SF57]
BnaA07g04190D	5.94262	-5.74161	1.02243	-5.61563	1.95845e-08	3.14887e-06	GSBRNA2T00062378001	NA	CDY36638	NA	NA	NA
BnaA01g06480D	23.3279	-5.77735	0.89413	-6.46142	1.03727e-10	2.61127e-08	GSBRNA2T00039922001	106393811	CDY28201	AT4G30660	AT4G30660	UPF0057 membrane protein At4g30660 [Source:UniProtKB/Swiss-Prot;Acc:Q9SUI0]
BnaA09g41220D	208.153	-5.80012	0.601501	-9.64276	5.27519e-22	4.11517e-19	GSBRNA2T00057294001	106368593	CDY34755	EIF3B-2	AT5G25780	Eukaryotic translation initiation factor 3 subunit B [Source:UniProtKB/TrEMBL;Acc:Q8GUM1]
BnaC03g02710D	15.4481	-5.81452	0.974675	-5.9656	2.43739e-09	4.81293e-07	GSBRNA2T00134450001	NA	CDX81017	NA	NA	NA
BnaCnng27480D	1.78778	-5.93021	1.28811	-4.60381	4.14839e-06	0.000369113	GSBRNA2T00014425001	NA	CDY54629	AT3G23470	AT3G23470	Cyclopropane-fatty-acyl-phospholipid synthase [Source:UniProtKB/TrEMBL;Acc:A0A1I9LMW4]
BnaC01g10320D	3.56007	-5.94596	1.22166	-4.86711	1.13241e-06	0.000117883	GSBRNA2T00080290001	NA	CDY44517	NA	NA	NA
BnaAnng07790D	5.7888	-5.94603	1.38031	-4.30775	1.64923e-05	0.00116437	GSBRNA2T00082883001	NA	CDY45898	NA	NA	NA
BnaC06g34770D	38.0897	-5.98531	0.668826	-8.94898	3.58781e-19	2.33718e-16	GSBRNA2T00103471001	NA	CDX73029	TAF2	AT1G73960	Transcription initiation factor TFIID subunit 2 [Source:UniProtKB/Swiss-Prot;Acc:Q8LPF0]
BnaC06g32390D	4.44995	-5.99111	1.07106	-5.59361	2.22402e-08	3.54877e-06	GSBRNA2T00103176001	NA	CDX72791	WHY2	AT1G71260	Single-stranded DNA-binding protein WHY2, mitochondrial [Source:UniProtKB/Swiss-Prot;Acc:Q8VYF7]
BnaAnng40810D	5.60491	-6.00761	1.31275	-4.57637	4.73115e-06	0.000408405	GSBRNA2T00028071001	NA	CDY72361	NA	NA	NA
BnaCnng31330D	4.12449	-6.03291	1.0692	-5.64248	1.67621e-08	2.75824e-06	GSBRNA2T00020245001	NA	CDY56896	NA	NA	NA
BnaA07g13080D	5.92945	-6.03976	0.989258	-6.10534	1.02582e-09	2.13223e-07	GSBRNA2T00118642001	NA	CDY04482	NA	NA	NA
BnaA09g27840D	3.68612	-6.10305	1.34477	-4.53835	5.66952e-06	0.000480866	GSBRNA2T00038374001	NA	CDY27623	NA	NA	NA
BnaAnng07780D	9.97292	-6.15971	1.14944	-5.35887	8.37445e-08	1.15791e-05	GSBRNA2T00082882001	NA	CDY45897	AT4G11730	AT4G11730	Putative ATPase, plasma membrane-like [Source:UniProtKB/Swiss-Prot;Acc:Q9T0E0]
BnaA09g15150D	13.4478	-6.16545	0.980357	-6.28899	3.19544e-10	7.4233e-08	GSBRNA2T00068800001	NA	CDY39933	NA	NA	NA
BnaC08g34620D	19.1783	-6.23647	1.00802	-6.18687	6.13703e-10	1.34648e-07	GSBRNA2T00127393001	NA	CDX76876	SDR3A	AT2G47130	Short-chain dehydrogenase reductase 3a [Source:UniProtKB/Swiss-Prot;Acc:O80713]
BnaC09g13630D	34.4966	-6.28767	0.844619	-7.44439	9.73951e-14	3.70735e-11	GSBRNA2T00009176001	NA	CDY19540	NA	NA	NA
BnaC06g24210D	15.5862	-6.28842	1.22187	-5.14656	2.65304e-07	3.31961e-05	GSBRNA2T00096707001	NA	CDY50443	NA	NA	NA
BnaA07g13070D	21.2958	-6.3642	0.90309	-7.04714	1.82633e-12	6.10593e-10	GSBRNA2T00118641001	NA	CDY04481	NA	NA	NA
BnaA07g17740D	10.1629	-6.3658	0.963645	-6.60596	3.94948e-11	1.1038e-08	GSBRNA2T00098921001	NA	CDX67734	NA	NA	NA
BnaC02g41840D	12.061	-6.42714	0.975983	-6.5853	4.53962e-11	1.24717e-08	GSBRNA2T00071739001	NA	CDY40815	NA	NA	NA
BnaA01g09300D	7.69275	-6.44737	0.97275	-6.62799	3.403e-11	9.68597e-09	GSBRNA2T00131339001	NA	CDX78863	NA	NA	NA
BnaC04g17850D	45.7312	-6.47823	1.03418	-6.26409	3.75003e-10	8.58539e-08	GSBRNA2T00148533001	NA	CDX71550	NA	NA	NA
BnaC06g34720D	8.66115	-6.58375	1.00061	-6.57973	4.713e-11	1.2892e-08	GSBRNA2T00103466001	NA	CDX73024	CCR4-5	AT1G73875	Carbon catabolite repressor protein 4 homolog 5 [Source:UniProtKB/Swiss-Prot;Acc:Q0WKY2]
BnaA09g23220D	11.5742	-6.59387	1.42503	-4.62719	3.70666e-06	0.000333167	GSBRNA2T00156426001	NA	CDX93722	NA	NA	NA
BnaA07g19290D	2.86587	-6.62696	1.35962	-4.87411	1.09302e-06	0.000114347	GSBRNA2T00099092001	NA	CDX67889	DUF7	AT3G62300	DOMAIN OF UNKNOWN FUNCTION 724 7 [Source:TAIR;Acc:AT3G62300]
BnaA01g29740D	9.94253	-6.63711	1.15273	-5.75772	8.5259e-09	1.51756e-06	GSBRNA2T00067233001	NA	CDY39082	NA	NA	NA
BnaA05g24740D	61.3393	-6.64597	1.4305	-4.64591	3.38587e-06	0.00030828	GSBRNA2T00104823001	NA	CDX97605	LRR-RLK	AT3G14840	Probable leucine-rich repeat receptor-like serine/threonine-protein kinase At3g14840 [Source:UniProtKB/Swiss-Prot;Acc:C0LGN2]
BnaC01g12990D	4.95327	-6.68219	0.994603	-6.71845	1.83665e-11	5.34813e-09	GSBRNA2T00138203001	NA	CDX82849	NA	NA	NA
BnaC04g02060D	13.1927	-6.68273	0.968084	-6.90304	5.08996e-12	1.58436e-09	GSBRNA2T00024244001	NA	CDY23831	NA	NA	NA
BnaCnng16980D	6.74924	-6.7593	0.994134	-6.79919	1.05212e-11	3.19622e-09	GSBRNA2T00092577001	106400984	CDY49209	AT5G42090	AT5G42090	Dbj [Source:UniProtKB/TrEMBL;Acc:Q9FHX6]
BnaC06g32240D	17.0239	-6.77143	0.977976	-6.92392	4.39302e-12	1.39491e-09	GSBRNA2T00103158001	NA	CDX72776	PILS2	AT1G71090	Protein PIN-LIKES 2 [Source:UniProtKB/Swiss-Prot;Acc:Q9C999]
BnaC06g34580D	29.9386	-6.79565	0.954509	-7.11953	1.08299e-12	3.73945e-10	GSBRNA2T00103450001	NA	CDX73010	AT1G73740	AT1G73740	Putative UDP-N-acetylglucosamine--N-acetylmuramyl-(Pentapeptide)-pyrophosphoryl-undecaprenol N-acetylglucosamine transferase; 62395-63952 [Source:UniProtKB/TrEMBL;Acc:Q9C9T8]
BnaA07g37600D	19.057	-6.85182	0.965139	-7.09931	1.25383e-12	4.30581e-10	GSBRNA2T00007688001	106356718	CDY52745	AT3G53650	AT3G53650	Histone H2B.8 [Source:UniProtKB/Swiss-Prot;Acc:Q9LFF6]
BnaC05g39170D	24.695	-6.85481	0.950884	-7.20888	5.64134e-13	1.99142e-10	GSBRNA2T00106075001	NA	CDX98458	NA	NA	NA
BnaC06g32380D	20.4623	-6.8628	0.94905	-7.23123	4.7864e-13	1.69912e-10	GSBRNA2T00103175001	NA	CDX72790	AT1G71240	AT1G71240	Plant protein of unknown function (DUF639) [Source:TAIR;Acc:AT1G71240]
BnaA01g29730D	8.98188	-6.86823	1.18148	-5.81323	6.12784e-09	1.12312e-06	GSBRNA2T00067234001	NA	CDY39083	NA	NA	NA
BnaCnng59860D	217.87	-6.88953	0.365466	-18.8514	2.86317e-79	2.0102e-75	GSBRNA2T00076504001	106389338	CDY68633	AT5G63820	AT5G63820	UPF0725 protein At5g63820 [Source:UniProtKB/Swiss-Prot;Acc:Q9FN07]
BnaC03g02720D	20.9392	-6.91229	0.966206	-7.15406	8.42501e-13	2.92505e-10	GSBRNA2T00134451001	NA	CDX81018	NA	NA	NA
BnaA07g19340D	47.6853	-6.97217	0.573973	-12.1472	5.93444e-34	7.81219e-31	GSBRNA2T00099099001	NA	CDX67894	NA	NA	NA
BnaA09g22370D	9.0653	-6.98748	1.50432	-4.64493	3.40186e-06	0.000308846	GSBRNA2T00145602001	NA	CDX86847	NA	NA	NA
BnaA01g11040D	13.4272	-7.02781	1.31054	-5.36252	8.20666e-08	1.1397e-05	GSBRNA2T00131568001	NA	CDX79037	NA	NA	NA
BnaA01g17640D	6.42138	-7.04677	1.69488	-4.15768	3.21502e-05	0.00199755	GSBRNA2T00051653001	NA	CDY32220	NA	NA	NA
BnaC06g32230D	24.7062	-7.05285	0.936216	-7.53336	4.94524e-14	1.92889e-11	GSBRNA2T00103157001	NA	CDX72775	AT1G71080	AT1G71080	At1g71080/F23N20_7 [Source:UniProtKB/TrEMBL;Acc:Q9C9A0]
BnaA07g04180D	24.298	-7.15631	0.959971	-7.45471	9.00637e-14	3.44906e-11	GSBRNA2T00062379001	NA	CDY36639	NA	NA	NA
BnaA09g54830D	22.5496	-7.23939	1.40775	-5.14252	2.71073e-07	3.3679e-05	GSBRNA2T00003470001	NA	CDY51438	NA	NA	NA
BnaAnng29550D	130.854	-7.25792	0.71246	-10.1871	2.26353e-24	1.88195e-21	GSBRNA2T00083850001	106374125	CDY69169	NA	NA	NA
BnaCnng17490D	26.8797	-7.43195	1.69092	-4.39521	1.10668e-05	0.000840491	GSBRNA2T00093175001	NA	CDY49500	AT3G47680	AT3G47680	At3g47680 [Source:UniProtKB/TrEMBL;Acc:Q9STU5]
BnaA07g18580D	846.936	-7.50805	0.474604	-15.8196	2.27885e-56	6.85694e-53	GSBRNA2T00099015001	NA	CDX67818	ASHH4	AT3G59960	histone-lysine N-methyltransferase ASHH4 [Source:TAIR;Acc:AT3G59960]
BnaA01g06420D	167.862	-7.59154	0.525954	-14.4338	3.1696e-47	6.06912e-44	GSBRNA2T00039932001	NA	CDY28207	NA	NA	NA
BnaC01g06770D	8.84067	-7.68424	1.14667	-6.70137	2.06468e-11	5.95722e-09	GSBRNA2T00130485001	NA	CDX68776	AT5G37170	AT5G37170	O-methyltransferase family protein [Source:UniProtKB/TrEMBL;Acc:F4K5W7]
BnaA07g37570D	42.6229	-7.74973	0.925904	-8.3699	5.7668e-17	3.08807e-14	GSBRNA2T00083057001	NA	CDY69099	AT5G39110	AT5G39110	Germin-like protein subfamily 1 member 14 [Source:UniProtKB/Swiss-Prot;Acc:Q9FID0]
BnaAnng26640D	32.1609	-7.90283	1.39724	-5.65602	1.54925e-08	2.56267e-06	GSBRNA2T00072109001	NA	CDY68256	NA	NA	NA
BnaAnng36670D	14.0665	-7.92378	1.27882	-6.19617	5.78534e-10	1.27374e-07	GSBRNA2T00013654001	NA	CDY71246	NA	NA	NA
BnaAnng03960D	51.705	-7.94443	1.40618	-5.64966	1.60761e-08	2.65226e-06	GSBRNA2T00045908001	NA	CDY30621	TRB3	AT3G49850	Telomere repeat-binding factor 3 [Source:UniProtKB/Swiss-Prot;Acc:Q9M2X3]
BnaA07g15430D	28.4174	-8.01714	0.934642	-8.57776	9.67344e-18	5.65968e-15	GSBRNA2T00098622001	NA	CDX67503	AT5G41680	AT5G41680	Probably inactive receptor-like protein kinase At5g41680 [Source:UniProtKB/Swiss-Prot;Acc:Q3E8J4]
BnaA09g19740D	1680.66	-8.03889	1.1547	-6.96189	3.35738e-12	1.08793e-09	GSBRNA2T00083807001	NA	CDY46360	AT1G33840	AT1G33840	Protein of unknown function (DUF567) [Source:TAIR;Acc:AT1G33840]
BnaA01g15060D	27.1688	-8.26157	1.73586	-4.75935	1.94219e-06	0.000187078	GSBRNA2T00149621001	NA	CDX89387	APUM6	AT4G25880	pumilio 6 [Source:TAIR;Acc:AT4G25880]
BnaA07g18590D	226.288	-8.31261	0.642763	-12.9326	2.94649e-38	4.54105e-35	GSBRNA2T00099016001	NA	CDX67819	NA	NA	NA
BnaAnng32430D	235.977	-8.58567	0.568851	-15.093	1.8005e-51	4.21369e-48	GSBRNA2T00096016001	NA	CDY70052	NA	NA	NA
BnaA01g09310D	40.5002	-9.03582	0.943361	-9.57833	9.86238e-22	7.33158e-19	GSBRNA2T00131340001	NA	CDX78864	AT4G18820	AT4G18820	Protein STICHEL-like 3 [Source:UniProtKB/Swiss-Prot;Acc:F4JRP0]
BnaA06g18680D	19.4587	-18.8758	2.46834	-7.64719	2.05424e-14	8.11269e-12	GSBRNA2T00107350001	NA	CDX99177	NA	NA	NA
BnaAnng33140D	26.0516	-19.7725	2.48899	-7.94398	1.95799e-15	8.83725e-13	GSBRNA2T00097651001	NA	CDY70268	AT4G15990	AT4G15990	Uncharacterized protein AT4g15990 [Source:UniProtKB/TrEMBL;Acc:O23448]
1 Gene identifier of the annotated Brassica napus genome [Chalhoub et al. (2014) Science 345: 950-953]
2 Intermediate mean of normalized counts for all samples
3 Standard error of log2-fold change
4 Results of Wald statistic
5 Wald test P-values
6 Benjamini-Hochberg adjusted P-values
7 B. napus ENSEMBL gene ID
8 NCBI entrez database gene ID
9 B. napus ENSEMBL gene ID
10 Arabidopsis thaliana ortholog name
11 A. thaliana ortholog gene ID
12 A. thaliana ortholog description
