# Supplementary material for: Transcriptomics of temperature-sensitive R gene-mediated resistance identifies a WAKL10 protein interaction network
Source: Sci Rep. 2024 Feb 29;14:5023. doi: 10.1038/s41598-024-53643-7 (PMC10904819; doi:10.1038/s41598-024-53643-7)
Supplement: Supplementary file 4 — Supplementary Information 4. [file 41598_2024_53643_MOESM4_ESM.xlsx]

## Sheet: TableS4_Uninet
Supplementary Table 4 | Gene and KEGG IDs for the Uninet interaction network.
from	to	1ppi	reg	keg
BnaA02g15660D	BnaA09g12800D	1	1	0
BnaA02g15660D	BnaC09g13140D	1	1	0
BnaA02g15660D	BnaC08g15440D	1	1	0
BnaA02g15660D	BnaC05g09630D	1	1	0
BnaA02g15660D	BnaA09g47260D	1	1	0
BnaA02g15660D	BnaA08g24840D	1	1	0
BnaA02g15660D	BnaC08g41360D	1	1	0
BnaA02g15660D	BnaA06g08290D	1	1	0
BnaA02g15660D	BnaA02g15660D	1	1	0
BnaA02g15660D	BnaA07g29730D	1	1	0
BnaA02g15660D	BnaC02g20880D	1	1	0
BnaA02g15660D	BnaC06g32940D	1	1	0
BnaA07g29730D	BnaA09g12800D	1	1	0
BnaA07g29730D	BnaC09g13140D	1	1	0
BnaA07g29730D	BnaC08g15440D	1	1	0
BnaA07g29730D	BnaC05g09630D	1	1	0
BnaA07g29730D	BnaA09g47260D	1	1	0
BnaA07g29730D	BnaA08g24840D	1	1	0
BnaA07g29730D	BnaC08g41360D	1	1	0
BnaA07g29730D	BnaA06g08290D	1	1	0
BnaA07g29730D	BnaA02g15660D	1	1	0
BnaA07g29730D	BnaA07g29730D	1	1	0
BnaA07g29730D	BnaC02g20880D	1	1	0
BnaA07g29730D	BnaC06g32940D	1	1	0
BnaC02g20880D	BnaA09g12800D	1	1	0
BnaC02g20880D	BnaC09g13140D	1	1	0
BnaC02g20880D	BnaC08g15440D	1	1	0
BnaC02g20880D	BnaC05g09630D	1	1	0
BnaC02g20880D	BnaA09g47260D	1	1	0
BnaC02g20880D	BnaA08g24840D	1	1	0
BnaC02g20880D	BnaC08g41360D	1	1	0
BnaC02g20880D	BnaA06g08290D	1	1	0
BnaC02g20880D	BnaA02g15660D	1	1	0
BnaC02g20880D	BnaA07g29730D	1	1	0
BnaC02g20880D	BnaC02g20880D	1	1	0
BnaC02g20880D	BnaC06g32940D	1	1	0
BnaC06g32940D	BnaA09g12800D	1	1	0
BnaC06g32940D	BnaC09g13140D	1	1	0
BnaC06g32940D	BnaC08g15440D	1	1	0
BnaC06g32940D	BnaC05g09630D	1	1	0
BnaC06g32940D	BnaA09g47260D	1	1	0
BnaC06g32940D	BnaA08g24840D	1	1	0
BnaC06g32940D	BnaC08g41360D	1	1	0
BnaC06g32940D	BnaA06g08290D	1	1	0
BnaC06g32940D	BnaA02g15660D	1	1	0
BnaC06g32940D	BnaA07g29730D	1	1	0
BnaC06g32940D	BnaC02g20880D	1	1	0
BnaC06g32940D	BnaC06g32940D	1	1	0
BnaA03g17130D	BnaA03g17130D	1	1	0
BnaA03g17130D	BnaA03g17120D	1	1	0
BnaA03g17130D	BnaC04g08020D	1	1	0
BnaA03g17130D	BnaC03g20650D	1	1	0
BnaA03g17130D	BnaA05g07220D	1	1	0
BnaA03g17120D	BnaA03g17130D	1	1	0
BnaA03g17120D	BnaA03g17120D	1	1	0
BnaA03g17120D	BnaC04g08020D	1	1	0
BnaA03g17120D	BnaC03g20650D	1	1	0
BnaA03g17120D	BnaA05g07220D	1	1	0
BnaC04g08020D	BnaA03g17130D	1	1	0
BnaC04g08020D	BnaA03g17120D	1	1	0
BnaC04g08020D	BnaC04g08020D	1	1	0
BnaC04g08020D	BnaC03g20650D	1	1	0
BnaC04g08020D	BnaA05g07220D	1	1	0
BnaC03g20650D	BnaA03g17130D	1	1	0
BnaC03g20650D	BnaA03g17120D	1	1	0
BnaC03g20650D	BnaC04g08020D	1	1	0
BnaC03g20650D	BnaC03g20650D	1	1	0
BnaC03g20650D	BnaA05g07220D	1	1	0
BnaA05g07220D	BnaA03g17130D	1	1	0
BnaA05g07220D	BnaA03g17120D	1	1	0
BnaA05g07220D	BnaC04g08020D	1	1	0
BnaA05g07220D	BnaC03g20650D	1	1	0
BnaA05g07220D	BnaA05g07220D	1	1	0
BnaAnng21750D	BnaAnng21750D	1	1	0
BnaAnng21750D	BnaA09g28040D	1	1	0
BnaAnng21750D	BnaA07g08950D	1	1	0
BnaAnng21750D	BnaC03g57540D	1	1	0
BnaAnng21750D	BnaC07g11300D	1	1	0
BnaAnng21750D	BnaC07g11290D	1	1	0
BnaAnng21750D	BnaC05g21200D	1	1	0
BnaA09g28040D	BnaAnng21750D	1	1	0
BnaA09g28040D	BnaA09g28040D	1	1	0
BnaA09g28040D	BnaA07g08950D	1	1	0
BnaA09g28040D	BnaC03g57540D	1	1	0
BnaA09g28040D	BnaC07g11300D	1	1	0
BnaA09g28040D	BnaC07g11290D	1	1	0
BnaA09g28040D	BnaC05g21200D	1	1	0
BnaA07g08950D	BnaAnng21750D	1	1	0
BnaA07g08950D	BnaA09g28040D	1	1	0
BnaA07g08950D	BnaA07g08950D	1	1	0
BnaA07g08950D	BnaC03g57540D	1	1	0
BnaA07g08950D	BnaC07g11300D	1	1	0
BnaA07g08950D	BnaC07g11290D	1	1	0
BnaA07g08950D	BnaC05g21200D	1	1	0
BnaC03g57540D	BnaAnng21750D	1	1	0
BnaC03g57540D	BnaA09g28040D	1	1	0
BnaC03g57540D	BnaA07g08950D	1	1	0
BnaC03g57540D	BnaC03g57540D	1	1	0
BnaC03g57540D	BnaC07g11300D	1	1	0
BnaC03g57540D	BnaC07g11290D	1	1	0
BnaC03g57540D	BnaC05g21200D	1	1	0
BnaC07g11300D	BnaAnng21750D	1	1	0
BnaC07g11300D	BnaA09g28040D	1	1	0
BnaC07g11300D	BnaA07g08950D	1	1	0
BnaC07g11300D	BnaC03g57540D	1	1	0
BnaC07g11300D	BnaC07g11300D	1	1	0
BnaC07g11300D	BnaC07g11290D	1	1	0
BnaC07g11300D	BnaC05g21200D	1	1	0
BnaC07g11290D	BnaAnng21750D	1	1	0
BnaC07g11290D	BnaA09g28040D	1	1	0
BnaC07g11290D	BnaA07g08950D	1	1	0
BnaC07g11290D	BnaC03g57540D	1	1	0
BnaC07g11290D	BnaC07g11300D	1	1	0
BnaC07g11290D	BnaC07g11290D	1	1	0
BnaC07g11290D	BnaC05g21200D	1	1	0
BnaC05g21200D	BnaAnng21750D	1	1	0
BnaC05g21200D	BnaA09g28040D	1	1	0
BnaC05g21200D	BnaA07g08950D	1	1	0
BnaC05g21200D	BnaC03g57540D	1	1	0
BnaC05g21200D	BnaC07g11300D	1	1	0
BnaC05g21200D	BnaC07g11290D	1	1	0
BnaC05g21200D	BnaC05g21200D	1	1	0
BnaAnng31650D	BnaAnng21750D	1	1	0
BnaAnng31650D	BnaA09g28040D	1	1	0
BnaAnng31650D	BnaA07g08950D	1	1	0
BnaAnng31650D	BnaC03g57540D	1	1	0
BnaAnng31650D	BnaC07g11300D	1	1	0
BnaAnng31650D	BnaC07g11290D	1	1	0
BnaAnng31650D	BnaC05g21200D	1	1	0
BnaAnng31650D	BnaAnng31650D	1	1	0
BnaAnng31650D	BnaC04g26350D	1	1	0
BnaAnng31650D	BnaA04g04160D	1	1	0
BnaAnng31650D	BnaC08g25160D	1	1	0
BnaC04g26350D	BnaAnng21750D	1	1	0
BnaC04g26350D	BnaA09g28040D	1	1	0
BnaC04g26350D	BnaA07g08950D	1	1	0
BnaC04g26350D	BnaC03g57540D	1	1	0
BnaC04g26350D	BnaC07g11300D	1	1	0
BnaC04g26350D	BnaC07g11290D	1	1	0
BnaC04g26350D	BnaC05g21200D	1	1	0
BnaC04g26350D	BnaAnng31650D	1	1	0
BnaC04g26350D	BnaC04g26350D	1	1	0
BnaC04g26350D	BnaA04g04160D	1	1	0
BnaC04g26350D	BnaC08g25160D	1	1	0
BnaA04g04160D	BnaAnng21750D	1	1	0
BnaA04g04160D	BnaA09g28040D	1	1	0
BnaA04g04160D	BnaA07g08950D	1	1	0
BnaA04g04160D	BnaC03g57540D	1	1	0
BnaA04g04160D	BnaC07g11300D	1	1	0
BnaA04g04160D	BnaC07g11290D	1	1	0
BnaA04g04160D	BnaC05g21200D	1	1	0
BnaA04g04160D	BnaAnng31650D	1	1	0
BnaA04g04160D	BnaC04g26350D	1	1	0
BnaA04g04160D	BnaA04g04160D	1	1	0
BnaA04g04160D	BnaC08g25160D	1	1	0
BnaC08g25160D	BnaAnng21750D	1	1	0
BnaC08g25160D	BnaA09g28040D	1	1	0
BnaC08g25160D	BnaA07g08950D	1	1	0
BnaC08g25160D	BnaC03g57540D	1	1	0
BnaC08g25160D	BnaC07g11300D	1	1	0
BnaC08g25160D	BnaC07g11290D	1	1	0
BnaC08g25160D	BnaC05g21200D	1	1	0
BnaC08g25160D	BnaAnng31650D	1	1	0
BnaC08g25160D	BnaC04g26350D	1	1	0
BnaC08g25160D	BnaA04g04160D	1	1	0
BnaC08g25160D	BnaC08g25160D	1	1	0
BnaC03g71470D	BnaA02g15660D	1	1	0
BnaC03g71470D	BnaA07g29730D	1	1	0
BnaC03g71470D	BnaC02g20880D	1	1	0
BnaC03g71470D	BnaC06g32940D	1	1	0
BnaC09g43890D	BnaA02g15660D	1	1	0
BnaC09g43890D	BnaA07g29730D	1	1	0
BnaC09g43890D	BnaC02g20880D	1	1	0
BnaC09g43890D	BnaC06g32940D	1	1	0
BnaC02g04540D	BnaA02g15660D	1	1	0
BnaC02g04540D	BnaA07g29730D	1	1	0
BnaC02g04540D	BnaC02g20880D	1	1	0
BnaC02g04540D	BnaC06g32940D	1	1	0
BnaA02g01460D	BnaA02g15660D	1	1	0
BnaA02g01460D	BnaA07g29730D	1	1	0
BnaA02g01460D	BnaC02g20880D	1	1	0
BnaA02g01460D	BnaC06g32940D	1	1	0
BnaA03g04240D	BnaA02g15660D	1	1	0
BnaA03g04240D	BnaA07g29730D	1	1	0
BnaA03g04240D	BnaC02g20880D	1	1	0
BnaA03g04240D	BnaC06g32940D	1	1	0
BnaA10g20110D	BnaA02g15660D	1	1	0
BnaA10g20110D	BnaA07g29730D	1	1	0
BnaA10g20110D	BnaC02g20880D	1	1	0
BnaA10g20110D	BnaC06g32940D	1	1	0
BnaCnng52790D	BnaAnng21750D	1	1	0
BnaCnng52790D	BnaA09g28040D	1	1	0
BnaCnng52790D	BnaA07g08950D	1	1	0
BnaCnng52790D	BnaC03g57540D	1	1	0
BnaCnng52790D	BnaC07g11300D	1	1	0
BnaCnng52790D	BnaC07g11290D	1	1	0
BnaCnng52790D	BnaC05g21200D	1	1	0
BnaC07g49790D	BnaAnng21750D	1	1	0
BnaC07g49790D	BnaA09g28040D	1	1	0
BnaC07g49790D	BnaA07g08950D	1	1	0
BnaC07g49790D	BnaC03g57540D	1	1	0
BnaC07g49790D	BnaC07g11300D	1	1	0
BnaC07g49790D	BnaC07g11290D	1	1	0
BnaC07g49790D	BnaC05g21200D	1	1	0
BnaC02g41870D	BnaAnng21750D	1	1	0
BnaC02g41870D	BnaA09g28040D	1	1	0
BnaC02g41870D	BnaA07g08950D	1	1	0
BnaC02g41870D	BnaC03g57540D	1	1	0
BnaC02g41870D	BnaC07g11300D	1	1	0
BnaC02g41870D	BnaC07g11290D	1	1	0
BnaC02g41870D	BnaC05g21200D	1	1	0
BnaAnng06660D	BnaAnng21750D	1	1	0
BnaAnng06660D	BnaA09g28040D	1	1	0
BnaAnng06660D	BnaA07g08950D	1	1	0
BnaAnng06660D	BnaC03g57540D	1	1	0
BnaAnng06660D	BnaC07g11300D	1	1	0
BnaAnng06660D	BnaC07g11290D	1	1	0
BnaAnng06660D	BnaC05g21200D	1	1	0
BnaA09g05500D	BnaAnng21750D	1	1	0
BnaA09g05500D	BnaA09g28040D	1	1	0
BnaA09g05500D	BnaA07g08950D	1	1	0
BnaA09g05500D	BnaC03g57540D	1	1	0
BnaA09g05500D	BnaC07g11300D	1	1	0
BnaA09g05500D	BnaC07g11290D	1	1	0
BnaA09g05500D	BnaC05g21200D	1	1	0
BnaA03g39820D	BnaAnng21750D	1	1	0
BnaA03g39820D	BnaA09g28040D	1	1	0
BnaA03g39820D	BnaA07g08950D	1	1	0
BnaA03g39820D	BnaC03g57540D	1	1	0
BnaA03g39820D	BnaC07g11300D	1	1	0
BnaA03g39820D	BnaC07g11290D	1	1	0
BnaA03g39820D	BnaC05g21200D	1	1	0
BnaCnng56130D	BnaAnng21750D	1	1	0
BnaCnng56130D	BnaA09g28040D	1	1	0
BnaCnng56130D	BnaA07g08950D	1	1	0
BnaCnng56130D	BnaC03g57540D	1	1	0
BnaCnng56130D	BnaC07g11300D	1	1	0
BnaCnng56130D	BnaC07g11290D	1	1	0
BnaCnng56130D	BnaC05g21200D	1	1	0
BnaCnng56130D	BnaCnng56130D	1	1	0
BnaCnng56130D	BnaA10g29830D	1	1	0
BnaCnng56130D	BnaA03g04490D	1	1	0
BnaCnng56130D	BnaC03g06030D	1	1	0
BnaA10g29830D	BnaAnng21750D	1	1	0
BnaA10g29830D	BnaA09g28040D	1	1	0
BnaA10g29830D	BnaA07g08950D	1	1	0
BnaA10g29830D	BnaC03g57540D	1	1	0
BnaA10g29830D	BnaC07g11300D	1	1	0
BnaA10g29830D	BnaC07g11290D	1	1	0
BnaA10g29830D	BnaC05g21200D	1	1	0
BnaA10g29830D	BnaCnng56130D	1	1	0
BnaA10g29830D	BnaA10g29830D	1	1	0
BnaA10g29830D	BnaA03g04490D	1	1	0
BnaA10g29830D	BnaC03g06030D	1	1	0
BnaA03g04490D	BnaAnng21750D	1	1	0
BnaA03g04490D	BnaA09g28040D	1	1	0
BnaA03g04490D	BnaA07g08950D	1	1	0
BnaA03g04490D	BnaC03g57540D	1	1	0
BnaA03g04490D	BnaC07g11300D	1	1	0
BnaA03g04490D	BnaC07g11290D	1	1	0
BnaA03g04490D	BnaC05g21200D	1	1	0
BnaA03g04490D	BnaCnng56130D	1	1	0
BnaA03g04490D	BnaA10g29830D	1	1	0
BnaA03g04490D	BnaA03g04490D	1	1	0
BnaA03g04490D	BnaC03g06030D	1	1	0
BnaC03g06030D	BnaAnng21750D	1	1	0
BnaC03g06030D	BnaA09g28040D	1	1	0
BnaC03g06030D	BnaA07g08950D	1	1	0
BnaC03g06030D	BnaC03g57540D	1	1	0
BnaC03g06030D	BnaC07g11300D	1	1	0
BnaC03g06030D	BnaC07g11290D	1	1	0
BnaC03g06030D	BnaC05g21200D	1	1	0
BnaC03g06030D	BnaCnng56130D	1	1	0
BnaC03g06030D	BnaA10g29830D	1	1	0
BnaC03g06030D	BnaA03g04490D	1	1	0
BnaC03g06030D	BnaC03g06030D	1	1	0
BnaCnng78500D	BnaCnng78500D	1	1	0
BnaCnng78500D	BnaCnng78420D	1	1	0
BnaCnng78500D	BnaA06g39070D	1	1	0
BnaCnng78500D	BnaCnng24550D	1	1	0
BnaCnng78420D	BnaCnng78500D	1	1	0
BnaCnng78420D	BnaCnng78420D	1	1	0
BnaCnng78420D	BnaA06g39070D	1	1	0
BnaCnng78420D	BnaCnng24550D	1	1	0
BnaA06g39070D	BnaCnng78500D	1	1	0
BnaA06g39070D	BnaCnng78420D	1	1	0
BnaA06g39070D	BnaA06g39070D	1	1	0
BnaA06g39070D	BnaCnng24550D	1	1	0
BnaCnng24550D	BnaCnng78500D	1	1	0
BnaCnng24550D	BnaCnng78420D	1	1	0
BnaCnng24550D	BnaA06g39070D	1	1	0
BnaCnng24550D	BnaCnng24550D	1	1	0
BnaCnng68660D	BnaCnng52970D	1	1	0
BnaCnng68660D	BnaA06g31780D	1	1	0
BnaA09g51900D	BnaCnng52970D	1	1	0
BnaA09g51900D	BnaA06g31780D	1	1	0
BnaCnng02290D	BnaCnng52970D	1	1	0
BnaCnng02290D	BnaA06g31780D	1	1	0
BnaC03g32090D	BnaCnng52970D	1	1	0
BnaC03g32090D	BnaA06g31780D	1	1	0
BnaC04g52620D	BnaAnng21750D	1	1	0
BnaC04g52620D	BnaA09g28040D	1	1	0
BnaC04g52620D	BnaA07g08950D	1	1	0
BnaC04g52620D	BnaC03g57540D	1	1	0
BnaC04g52620D	BnaC07g11300D	1	1	0
BnaC04g52620D	BnaC07g11290D	1	1	0
BnaC04g52620D	BnaC05g21200D	1	1	0
BnaA05g02990D	BnaAnng21750D	1	1	0
BnaA05g02990D	BnaA09g28040D	1	1	0
BnaA05g02990D	BnaA07g08950D	1	1	0
BnaA05g02990D	BnaC03g57540D	1	1	0
BnaA05g02990D	BnaC07g11300D	1	1	0
BnaA05g02990D	BnaC07g11290D	1	1	0
BnaA05g02990D	BnaC05g21200D	1	1	0
BnaA09g55330D	BnaAnng21750D	1	1	0
BnaA09g55330D	BnaA09g28040D	1	1	0
BnaA09g55330D	BnaA07g08950D	1	1	0
BnaA09g55330D	BnaC03g57540D	1	1	0
BnaA09g55330D	BnaC07g11300D	1	1	0
BnaA09g55330D	BnaC07g11290D	1	1	0
BnaA09g55330D	BnaC05g21200D	1	1	0
BnaC06g27260D	BnaAnng21750D	1	1	0
BnaC06g27260D	BnaA09g28040D	1	1	0
BnaC06g27260D	BnaA07g08950D	1	1	0
BnaC06g27260D	BnaC03g57540D	1	1	0
BnaC06g27260D	BnaC07g11300D	1	1	0
BnaC06g27260D	BnaC07g11290D	1	1	0
BnaC06g27260D	BnaC05g21200D	1	1	0
BnaC09g10650D	BnaAnng21750D	1	1	0
BnaC09g10650D	BnaA09g28040D	1	1	0
BnaC09g10650D	BnaA07g08950D	1	1	0
BnaC09g10650D	BnaC03g57540D	1	1	0
BnaC09g10650D	BnaC07g11300D	1	1	0
BnaC09g10650D	BnaC07g11290D	1	1	0
BnaC09g10650D	BnaC05g21200D	1	1	0
BnaC04g23360D	BnaAnng21750D	1	1	0
BnaC04g23360D	BnaA09g28040D	1	1	0
BnaC04g23360D	BnaA07g08950D	1	1	0
BnaC04g23360D	BnaC03g57540D	1	1	0
BnaC04g23360D	BnaC07g11300D	1	1	0
BnaC04g23360D	BnaC07g11290D	1	1	0
BnaC04g23360D	BnaC05g21200D	1	1	0
BnaC06g16910D	BnaAnng21750D	1	1	0
BnaC06g16910D	BnaA09g28040D	1	1	0
BnaC06g16910D	BnaA07g08950D	1	1	0
BnaC06g16910D	BnaC03g57540D	1	1	0
BnaC06g16910D	BnaC07g11300D	1	1	0
BnaC06g16910D	BnaC07g11290D	1	1	0
BnaC06g16910D	BnaC05g21200D	1	1	0
BnaA04g01810D	BnaAnng21750D	1	1	0
BnaA04g01810D	BnaA09g28040D	1	1	0
BnaA04g01810D	BnaA07g08950D	1	1	0
BnaA04g01810D	BnaC03g57540D	1	1	0
BnaA04g01810D	BnaC07g11300D	1	1	0
BnaA04g01810D	BnaC07g11290D	1	1	0
BnaA04g01810D	BnaC05g21200D	1	1	0
BnaA05g03000D	BnaAnng21750D	1	1	0
BnaA05g03000D	BnaA09g28040D	1	1	0
BnaA05g03000D	BnaA07g08950D	1	1	0
BnaA05g03000D	BnaC03g57540D	1	1	0
BnaA05g03000D	BnaC07g11300D	1	1	0
BnaA05g03000D	BnaC07g11290D	1	1	0
BnaA05g03000D	BnaC05g21200D	1	1	0
BnaC08g29520D	BnaAnng21750D	1	1	0
BnaC08g29520D	BnaA09g28040D	1	1	0
BnaC08g29520D	BnaA07g08950D	1	1	0
BnaC08g29520D	BnaC03g57540D	1	1	0
BnaC08g29520D	BnaC07g11300D	1	1	0
BnaC08g29520D	BnaC07g11290D	1	1	0
BnaC08g29520D	BnaC05g21200D	1	1	0
BnaC08g29530D	BnaAnng21750D	1	1	0
BnaC08g29530D	BnaA09g28040D	1	1	0
BnaC08g29530D	BnaA07g08950D	1	1	0
BnaC08g29530D	BnaC03g57540D	1	1	0
BnaC08g29530D	BnaC07g11300D	1	1	0
BnaC08g29530D	BnaC07g11290D	1	1	0
BnaC08g29530D	BnaC05g21200D	1	1	0
BnaA07g18050D	BnaAnng21750D	1	1	0
BnaA07g18050D	BnaA09g28040D	1	1	0
BnaA07g18050D	BnaA07g08950D	1	1	0
BnaA07g18050D	BnaC03g57540D	1	1	0
BnaA07g18050D	BnaC07g11300D	1	1	0
BnaA07g18050D	BnaC07g11290D	1	1	0
BnaA07g18050D	BnaC05g21200D	1	1	0
BnaA04g12990D	BnaAnng21750D	1	1	0
BnaA04g12990D	BnaA09g28040D	1	1	0
BnaA04g12990D	BnaA07g08950D	1	1	0
BnaA04g12990D	BnaC03g57540D	1	1	0
BnaA04g12990D	BnaC07g11300D	1	1	0
BnaA04g12990D	BnaC07g11290D	1	1	0
BnaA04g12990D	BnaC05g21200D	1	1	0
BnaA09g42480D	BnaAnng21750D	1	1	0
BnaA09g42480D	BnaA09g28040D	1	1	0
BnaA09g42480D	BnaA07g08950D	1	1	0
BnaA09g42480D	BnaC03g57540D	1	1	0
BnaA09g42480D	BnaC07g11300D	1	1	0
BnaA09g42480D	BnaC07g11290D	1	1	0
BnaA09g42480D	BnaC05g21200D	1	1	0
BnaC04g35060D	BnaAnng21750D	1	1	0
BnaC04g35060D	BnaA09g28040D	1	1	0
BnaC04g35060D	BnaA07g08950D	1	1	0
BnaC04g35060D	BnaC03g57540D	1	1	0
BnaC04g35060D	BnaC07g11300D	1	1	0
BnaC04g35060D	BnaC07g11290D	1	1	0
BnaC04g35060D	BnaC05g21200D	1	1	0
BnaC08g34920D	BnaAnng21750D	1	1	0
BnaC08g34920D	BnaA09g28040D	1	1	0
BnaC08g34920D	BnaA07g08950D	1	1	0
BnaC08g34920D	BnaC03g57540D	1	1	0
BnaC08g34920D	BnaC07g11300D	1	1	0
BnaC08g34920D	BnaC07g11290D	1	1	0
BnaC08g34920D	BnaC05g21200D	1	1	0
BnaC04g53290D	BnaAnng21750D	1	1	0
BnaC04g53290D	BnaA09g28040D	1	1	0
BnaC04g53290D	BnaA07g08950D	1	1	0
BnaC04g53290D	BnaC03g57540D	1	1	0
BnaC04g53290D	BnaC07g11300D	1	1	0
BnaC04g53290D	BnaC07g11290D	1	1	0
BnaC04g53290D	BnaC05g21200D	1	1	0
BnaCnng36880D	BnaAnng21750D	1	1	0
BnaCnng36880D	BnaA09g28040D	1	1	0
BnaCnng36880D	BnaA07g08950D	1	1	0
BnaCnng36880D	BnaC03g57540D	1	1	0
BnaCnng36880D	BnaC07g11300D	1	1	0
BnaCnng36880D	BnaC07g11290D	1	1	0
BnaCnng36880D	BnaC05g21200D	1	1	0
BnaA03g56880D	BnaAnng21750D	1	1	0
BnaA03g56880D	BnaA09g28040D	1	1	0
BnaA03g56880D	BnaA07g08950D	1	1	0
BnaA03g56880D	BnaC03g57540D	1	1	0
BnaA03g56880D	BnaC07g11300D	1	1	0
BnaA03g56880D	BnaC07g11290D	1	1	0
BnaA03g56880D	BnaC05g21200D	1	1	0
BnaA04g26320D	BnaAnng21750D	1	1	0
BnaA04g26320D	BnaA09g28040D	1	1	0
BnaA04g26320D	BnaA07g08950D	1	1	0
BnaA04g26320D	BnaC03g57540D	1	1	0
BnaA04g26320D	BnaC07g11300D	1	1	0
BnaA04g26320D	BnaC07g11290D	1	1	0
BnaA04g26320D	BnaC05g21200D	1	1	0
BnaC04g50370D	BnaAnng21750D	1	1	0
BnaC04g50370D	BnaA09g28040D	1	1	0
BnaC04g50370D	BnaA07g08950D	1	1	0
BnaC04g50370D	BnaC03g57540D	1	1	0
BnaC04g50370D	BnaC07g11300D	1	1	0
BnaC04g50370D	BnaC07g11290D	1	1	0
BnaC04g50370D	BnaC05g21200D	1	1	0
BnaA05g05010D	BnaAnng21750D	1	1	0
BnaA05g05010D	BnaA09g28040D	1	1	0
BnaA05g05010D	BnaA07g08950D	1	1	0
BnaA05g05010D	BnaC03g57540D	1	1	0
BnaA05g05010D	BnaC07g11300D	1	1	0
BnaA05g05010D	BnaC07g11290D	1	1	0
BnaA05g05010D	BnaC05g21200D	1	1	0
BnaA02g35830D	BnaAnng21750D	1	1	0
BnaA02g35830D	BnaA09g28040D	1	1	0
BnaA02g35830D	BnaA07g08950D	1	1	0
BnaA02g35830D	BnaC03g57540D	1	1	0
BnaA02g35830D	BnaC07g11300D	1	1	0
BnaA02g35830D	BnaC07g11290D	1	1	0
BnaA02g35830D	BnaC05g21200D	1	1	0
BnaC02g44500D	BnaAnng21750D	1	1	0
BnaC02g44500D	BnaA09g28040D	1	1	0
BnaC02g44500D	BnaA07g08950D	1	1	0
BnaC02g44500D	BnaC03g57540D	1	1	0
BnaC02g44500D	BnaC07g11300D	1	1	0
BnaC02g44500D	BnaC07g11290D	1	1	0
BnaC02g44500D	BnaC05g21200D	1	1	0
BnaC06g29980D	BnaAnng21750D	1	1	0
BnaC06g29980D	BnaA09g28040D	1	1	0
BnaC06g29980D	BnaA07g08950D	1	1	0
BnaC06g29980D	BnaC03g57540D	1	1	0
BnaC06g29980D	BnaC07g11300D	1	1	0
BnaC06g29980D	BnaC07g11290D	1	1	0
BnaC06g29980D	BnaC05g21200D	1	1	0
BnaA07g24360D	BnaAnng21750D	1	1	0
BnaA07g24360D	BnaA09g28040D	1	1	0
BnaA07g24360D	BnaA07g08950D	1	1	0
BnaA07g24360D	BnaC03g57540D	1	1	0
BnaA07g24360D	BnaC07g11300D	1	1	0
BnaA07g24360D	BnaC07g11290D	1	1	0
BnaA07g24360D	BnaC05g21200D	1	1	0
BnaC06g25500D	BnaAnng21750D	1	1	0
BnaC06g25500D	BnaA09g28040D	1	1	0
BnaC06g25500D	BnaA07g08950D	1	1	0
BnaC06g25500D	BnaC03g57540D	1	1	0
BnaC06g25500D	BnaC07g11300D	1	1	0
BnaC06g25500D	BnaC07g11290D	1	1	0
BnaC06g25500D	BnaC05g21200D	1	1	0
BnaA07g27710D	BnaAnng21750D	1	1	0
BnaA07g27710D	BnaA09g28040D	1	1	0
BnaA07g27710D	BnaA07g08950D	1	1	0
BnaA07g27710D	BnaC03g57540D	1	1	0
BnaA07g27710D	BnaC07g11300D	1	1	0
BnaA07g27710D	BnaC07g11290D	1	1	0
BnaA07g27710D	BnaC05g21200D	1	1	0
BnaC07g38990D	BnaAnng21750D	1	1	0
BnaC07g38990D	BnaA09g28040D	1	1	0
BnaC07g38990D	BnaA07g08950D	1	1	0
BnaC07g38990D	BnaC03g57540D	1	1	0
BnaC07g38990D	BnaC07g11300D	1	1	0
BnaC07g38990D	BnaC07g11290D	1	1	0
BnaC07g38990D	BnaC05g21200D	1	1	0
BnaC07g38990D	BnaA02g35830D	1	1	0
BnaC07g38990D	BnaC02g44500D	1	1	0
BnaC07g38990D	BnaC06g29980D	1	1	0
BnaC07g38990D	BnaA07g24360D	1	1	0
BnaC07g38990D	BnaC06g25500D	1	1	0
BnaC07g38990D	BnaA07g27710D	1	1	0
BnaCnng36180D	BnaAnng21750D	1	1	0
BnaCnng36180D	BnaA09g28040D	1	1	0
BnaCnng36180D	BnaA07g08950D	1	1	0
BnaCnng36180D	BnaC03g57540D	1	1	0
BnaCnng36180D	BnaC07g11300D	1	1	0
BnaCnng36180D	BnaC07g11290D	1	1	0
BnaCnng36180D	BnaC05g21200D	1	1	0
BnaA02g04770D	BnaAnng21750D	1	1	0
BnaA02g04770D	BnaA09g28040D	1	1	0
BnaA02g04770D	BnaA07g08950D	1	1	0
BnaA02g04770D	BnaC03g57540D	1	1	0
BnaA02g04770D	BnaC07g11300D	1	1	0
BnaA02g04770D	BnaC07g11290D	1	1	0
BnaA02g04770D	BnaC05g21200D	1	1	0
BnaC09g37550D	BnaAnng21750D	1	1	0
BnaC09g37550D	BnaA09g28040D	1	1	0
BnaC09g37550D	BnaA07g08950D	1	1	0
BnaC09g37550D	BnaC03g57540D	1	1	0
BnaC09g37550D	BnaC07g11300D	1	1	0
BnaC09g37550D	BnaC07g11290D	1	1	0
BnaC09g37550D	BnaC05g21200D	1	1	0
BnaC09g37540D	BnaAnng21750D	1	1	0
BnaC09g37540D	BnaA09g28040D	1	1	0
BnaC09g37540D	BnaA07g08950D	1	1	0
BnaC09g37540D	BnaC03g57540D	1	1	0
BnaC09g37540D	BnaC07g11300D	1	1	0
BnaC09g37540D	BnaC07g11290D	1	1	0
BnaC09g37540D	BnaC05g21200D	1	1	0
BnaA10g15180D	BnaAnng21750D	1	1	0
BnaA10g15180D	BnaA09g28040D	1	1	0
BnaA10g15180D	BnaA07g08950D	1	1	0
BnaA10g15180D	BnaC03g57540D	1	1	0
BnaA10g15180D	BnaC07g11300D	1	1	0
BnaA10g15180D	BnaC07g11290D	1	1	0
BnaA10g15180D	BnaC05g21200D	1	1	0
BnaA10g15170D	BnaAnng21750D	1	1	0
BnaA10g15170D	BnaA09g28040D	1	1	0
BnaA10g15170D	BnaA07g08950D	1	1	0
BnaA10g15170D	BnaC03g57540D	1	1	0
BnaA10g15170D	BnaC07g11300D	1	1	0
BnaA10g15170D	BnaC07g11290D	1	1	0
BnaA10g15170D	BnaC05g21200D	1	1	0
BnaA03g08030D	BnaAnng21750D	1	1	0
BnaA03g08030D	BnaA09g28040D	1	1	0
BnaA03g08030D	BnaA07g08950D	1	1	0
BnaA03g08030D	BnaC03g57540D	1	1	0
BnaA03g08030D	BnaC07g11300D	1	1	0
BnaA03g08030D	BnaC07g11290D	1	1	0
BnaA03g08030D	BnaC05g21200D	1	1	0
BnaC05g23470D	BnaC05g02280D	1	1	0
BnaC05g23470D	BnaA10g02380D	1	1	0
BnaA09g26050D	BnaC05g02280D	1	1	0
BnaA09g26050D	BnaA10g02380D	1	1	0
BnaC09g24200D	BnaAnng21750D	1	1	0
BnaC09g24200D	BnaA09g28040D	1	1	0
BnaC09g24200D	BnaA07g08950D	1	1	0
BnaC09g24200D	BnaC03g57540D	1	1	0
BnaC09g24200D	BnaC07g11300D	1	1	0
BnaC09g24200D	BnaC07g11290D	1	1	0
BnaC09g24200D	BnaC05g21200D	1	1	0
BnaC09g24200D	BnaC09g24200D	1	1	0
BnaC09g24200D	BnaC03g62970D	1	1	0
BnaC09g24200D	BnaC07g35640D	1	1	0
BnaC09g24200D	BnaC01g11460D	1	1	0
BnaC09g24200D	BnaA03g43820D	1	1	0
BnaC09g24200D	BnaA01g09760D	1	1	0
BnaC03g62970D	BnaAnng21750D	1	1	0
BnaC03g62970D	BnaA09g28040D	1	1	0
BnaC03g62970D	BnaA07g08950D	1	1	0
BnaC03g62970D	BnaC03g57540D	1	1	0
BnaC03g62970D	BnaC07g11300D	1	1	0
BnaC03g62970D	BnaC07g11290D	1	1	0
BnaC03g62970D	BnaC05g21200D	1	1	0
BnaC03g62970D	BnaC09g24200D	1	1	0
BnaC03g62970D	BnaC03g62970D	1	1	0
BnaC03g62970D	BnaC07g35640D	1	1	0
BnaC03g62970D	BnaC01g11460D	1	1	0
BnaC03g62970D	BnaA03g43820D	1	1	0
BnaC03g62970D	BnaA01g09760D	1	1	0
BnaC07g35640D	BnaAnng21750D	1	1	0
BnaC07g35640D	BnaA09g28040D	1	1	0
BnaC07g35640D	BnaA07g08950D	1	1	0
BnaC07g35640D	BnaC03g57540D	1	1	0
BnaC07g35640D	BnaC07g11300D	1	1	0
BnaC07g35640D	BnaC07g11290D	1	1	0
BnaC07g35640D	BnaC05g21200D	1	1	0
BnaC07g35640D	BnaC09g24200D	1	1	0
BnaC07g35640D	BnaC03g62970D	1	1	0
BnaC07g35640D	BnaC07g35640D	1	1	0
BnaC07g35640D	BnaC01g11460D	1	1	0
BnaC07g35640D	BnaA03g43820D	1	1	0
BnaC07g35640D	BnaA01g09760D	1	1	0
BnaC01g11460D	BnaAnng21750D	1	1	0
BnaC01g11460D	BnaA09g28040D	1	1	0
BnaC01g11460D	BnaA07g08950D	1	1	0
BnaC01g11460D	BnaC03g57540D	1	1	0
BnaC01g11460D	BnaC07g11300D	1	1	0
BnaC01g11460D	BnaC07g11290D	1	1	0
BnaC01g11460D	BnaC05g21200D	1	1	0
BnaC01g11460D	BnaC09g24200D	1	1	0
BnaC01g11460D	BnaC03g62970D	1	1	0
BnaC01g11460D	BnaC07g35640D	1	1	0
BnaC01g11460D	BnaC01g11460D	1	1	0
BnaC01g11460D	BnaA03g43820D	1	1	0
BnaC01g11460D	BnaA01g09760D	1	1	0
BnaA03g43820D	BnaAnng21750D	1	1	0
BnaA03g43820D	BnaA09g28040D	1	1	0
BnaA03g43820D	BnaA07g08950D	1	1	0
BnaA03g43820D	BnaC03g57540D	1	1	0
BnaA03g43820D	BnaC07g11300D	1	1	0
BnaA03g43820D	BnaC07g11290D	1	1	0
BnaA03g43820D	BnaC05g21200D	1	1	0
BnaA03g43820D	BnaC09g24200D	1	1	0
BnaA03g43820D	BnaC03g62970D	1	1	0
BnaA03g43820D	BnaC07g35640D	1	1	0
BnaA03g43820D	BnaC01g11460D	1	1	0
BnaA03g43820D	BnaA03g43820D	1	1	0
BnaA03g43820D	BnaA01g09760D	1	1	0
BnaA01g09760D	BnaAnng21750D	1	1	0
BnaA01g09760D	BnaA09g28040D	1	1	0
BnaA01g09760D	BnaA07g08950D	1	1	0
BnaA01g09760D	BnaC03g57540D	1	1	0
BnaA01g09760D	BnaC07g11300D	1	1	0
BnaA01g09760D	BnaC07g11290D	1	1	0
BnaA01g09760D	BnaC05g21200D	1	1	0
BnaA01g09760D	BnaC09g24200D	1	1	0
BnaA01g09760D	BnaC03g62970D	1	1	0
BnaA01g09760D	BnaC07g35640D	1	1	0
BnaA01g09760D	BnaC01g11460D	1	1	0
BnaA01g09760D	BnaA03g43820D	1	1	0
BnaA01g09760D	BnaA01g09760D	1	1	0
BnaA03g12400D	BnaCnng33960D	1	1	0
BnaA03g12400D	BnaA04g11060D	1	1	0
BnaC03g15160D	BnaCnng33960D	1	1	0
BnaC03g15160D	BnaA04g11060D	1	1	0
BnaC09g29440D	BnaCnng33960D	1	1	0
BnaC09g29440D	BnaA04g11060D	1	1	0
BnaC09g29430D	BnaCnng33960D	1	1	0
BnaC09g29430D	BnaA04g11060D	1	1	0
BnaCnng33960D	BnaCnng33960D	1	1	0
BnaCnng33960D	BnaA04g11060D	1	1	0
BnaA04g11060D	BnaCnng33960D	1	1	0
BnaA04g11060D	BnaA04g11060D	1	1	0
BnaA08g00040D	BnaC05g50130D	1	0	0
BnaA08g00040D	BnaA06g12310D	1	0	0
BnaA08g00040D	BnaA09g44710D	1	0	0
BnaA08g00040D	BnaC08g37410D	1	0	0
BnaC03g71100D	BnaC05g50130D	1	0	0
BnaC03g71100D	BnaA06g12310D	1	0	0
BnaC03g71100D	BnaA09g44710D	1	0	0
BnaC03g71100D	BnaC08g37410D	1	0	0
BnaA09g07130D	BnaC05g50130D	1	0	0
BnaA09g07130D	BnaA06g12310D	1	0	0
BnaA09g07130D	BnaA09g44710D	1	0	0
BnaA09g07130D	BnaC08g37410D	1	0	0
BnaC09g06850D	BnaC05g50130D	1	0	0
BnaC09g06850D	BnaA06g12310D	1	0	0
BnaC09g06850D	BnaA09g44710D	1	0	0
BnaC09g06850D	BnaC08g37410D	1	0	0
BnaA06g23410D	BnaC05g50130D	1	0	0
BnaA06g23410D	BnaA06g12310D	1	0	0
BnaA06g23410D	BnaA09g44710D	1	0	0
BnaA06g23410D	BnaC08g37410D	1	0	0
BnaA09g06780D	BnaC05g50130D	1	0	0
BnaA09g06780D	BnaA06g12310D	1	0	0
BnaA09g06780D	BnaA09g44710D	1	0	0
BnaA09g06780D	BnaC08g37410D	1	0	0
BnaC03g49880D	BnaC05g50130D	1	0	0
BnaC03g49880D	BnaA06g12310D	1	0	0
BnaC03g49880D	BnaA09g44710D	1	0	0
BnaC03g49880D	BnaC08g37410D	1	0	0
BnaC09g06300D	BnaC05g50130D	1	0	0
BnaC09g06300D	BnaA06g12310D	1	0	0
BnaC09g06300D	BnaA09g44710D	1	0	0
BnaC09g06300D	BnaC08g37410D	1	0	0
BnaC07g31400D	BnaC05g50130D	1	0	0
BnaC07g31400D	BnaA06g12310D	1	0	0
BnaC07g31400D	BnaA09g44710D	1	0	0
BnaC07g31400D	BnaC08g37410D	1	0	0
BnaA03g40420D	BnaC05g50130D	1	0	0
BnaA03g40420D	BnaA06g12310D	1	0	0
BnaA03g40420D	BnaA09g44710D	1	0	0
BnaA03g40420D	BnaC08g37410D	1	0	0
BnaA02g06790D	BnaC05g50130D	1	0	0
BnaA02g06790D	BnaA06g12310D	1	0	0
BnaA02g06790D	BnaA09g44710D	1	0	0
BnaA02g06790D	BnaC08g37410D	1	0	0
BnaA10g12780D	BnaC05g50130D	1	0	0
BnaA10g12780D	BnaA06g12310D	1	0	0
BnaA10g12780D	BnaA09g44710D	1	0	0
BnaA10g12780D	BnaC08g37410D	1	0	0
BnaA02g06780D	BnaC05g50130D	1	0	0
BnaA02g06780D	BnaA06g12310D	1	0	0
BnaA02g06780D	BnaA09g44710D	1	0	0
BnaA02g06780D	BnaC08g37410D	1	0	0
BnaA03g09250D	BnaC05g50130D	1	0	0
BnaA03g09250D	BnaA06g12310D	1	0	0
BnaA03g09250D	BnaA09g44710D	1	0	0
BnaA03g09250D	BnaC08g37410D	1	0	0
BnaC09g35160D	BnaC05g50130D	1	0	0
BnaC09g35160D	BnaA06g12310D	1	0	0
BnaC09g35160D	BnaA09g44710D	1	0	0
BnaC09g35160D	BnaC08g37410D	1	0	0
BnaC03g11570D	BnaC05g50130D	1	0	0
BnaC03g11570D	BnaA06g12310D	1	0	0
BnaC03g11570D	BnaA09g44710D	1	0	0
BnaC03g11570D	BnaC08g37410D	1	0	0
BnaC02g14030D	BnaC05g50130D	1	0	0
BnaC02g14030D	BnaA06g12310D	1	0	0
BnaC02g14030D	BnaA09g44710D	1	0	0
BnaC02g14030D	BnaC08g37410D	1	0	0
BnaAnng05420D	BnaC05g50130D	1	0	0
BnaAnng05420D	BnaA06g12310D	1	0	0
BnaAnng05420D	BnaA09g44710D	1	0	0
BnaAnng05420D	BnaC08g37410D	1	0	0
BnaC07g02880D	BnaC05g50130D	1	0	0
BnaC07g02880D	BnaA06g12310D	1	0	0
BnaC07g02880D	BnaA09g44710D	1	0	0
BnaC07g02880D	BnaC08g37410D	1	0	0
BnaA06g39340D	BnaC05g50130D	1	0	0
BnaA06g39340D	BnaA06g12310D	1	0	0
BnaA06g39340D	BnaA09g44710D	1	0	0
BnaA06g39340D	BnaC08g37410D	1	0	0
BnaC02g48560D	BnaC05g50130D	1	0	0
BnaC02g48560D	BnaA06g12310D	1	0	0
BnaC02g48560D	BnaA09g44710D	1	0	0
BnaC02g48560D	BnaC08g37410D	1	0	0
BnaA09g04520D	BnaC05g50130D	1	0	0
BnaA09g04520D	BnaA06g12310D	1	0	0
BnaA09g04520D	BnaA09g44710D	1	0	0
BnaA09g04520D	BnaC08g37410D	1	0	0
BnaA02g31900D	BnaC05g50130D	1	0	0
BnaA02g31900D	BnaA06g12310D	1	0	0
BnaA02g31900D	BnaA09g44710D	1	0	0
BnaA02g31900D	BnaC08g37410D	1	0	0
BnaC09g03940D	BnaC05g50130D	1	0	0
BnaC09g03940D	BnaA06g12310D	1	0	0
BnaC09g03940D	BnaA09g44710D	1	0	0
BnaC09g03940D	BnaC08g37410D	1	0	0
BnaC07g29150D	BnaC05g50130D	1	0	0
BnaC07g29150D	BnaA06g12310D	1	0	0
BnaC07g29150D	BnaA09g44710D	1	0	0
BnaC07g29150D	BnaC08g37410D	1	0	0
BnaA10g16660D	BnaC05g50130D	1	0	0
BnaA10g16660D	BnaA06g12310D	1	0	0
BnaA10g16660D	BnaA09g44710D	1	0	0
BnaA10g16660D	BnaC08g37410D	1	0	0
BnaC09g39680D	BnaC05g50130D	1	0	0
BnaC09g39680D	BnaA06g12310D	1	0	0
BnaC09g39680D	BnaA09g44710D	1	0	0
BnaC09g39680D	BnaC08g37410D	1	0	0
BnaA02g03230D	BnaC05g50130D	1	0	0
BnaA02g03230D	BnaA06g12310D	1	0	0
BnaA02g03230D	BnaA09g44710D	1	0	0
BnaA02g03230D	BnaC08g37410D	1	0	0
BnaA10g17770D	BnaC05g50130D	1	0	0
BnaA10g17770D	BnaA06g12310D	1	0	0
BnaA10g17770D	BnaA09g44710D	1	0	0
BnaA10g17770D	BnaC08g37410D	1	0	0
BnaC02g05010D	BnaC05g50130D	1	0	0
BnaC02g05010D	BnaA06g12310D	1	0	0
BnaC02g05010D	BnaA09g44710D	1	0	0
BnaC02g05010D	BnaC08g37410D	1	0	0
BnaA02g01870D	BnaC05g50130D	1	0	0
BnaA02g01870D	BnaA06g12310D	1	0	0
BnaA02g01870D	BnaA09g44710D	1	0	0
BnaA02g01870D	BnaC08g37410D	1	0	0
BnaC09g47020D	BnaC05g50130D	1	0	0
BnaC09g47020D	BnaA06g12310D	1	0	0
BnaC09g47020D	BnaA09g44710D	1	0	0
BnaC09g47020D	BnaC08g37410D	1	0	0
BnaA10g22450D	BnaC05g50130D	1	0	0
BnaA10g22450D	BnaA06g12310D	1	0	0
BnaA10g22450D	BnaA09g44710D	1	0	0
BnaA10g22450D	BnaC08g37410D	1	0	0
BnaC09g48680D	BnaC05g50130D	1	0	0
BnaC09g48680D	BnaA06g12310D	1	0	0
BnaC09g48680D	BnaA09g44710D	1	0	0
BnaC09g48680D	BnaC08g37410D	1	0	0
BnaC09g48690D	BnaC05g50130D	1	0	0
BnaC09g48690D	BnaA06g12310D	1	0	0
BnaC09g48690D	BnaA09g44710D	1	0	0
BnaC09g48690D	BnaC08g37410D	1	0	0
BnaC09g48700D	BnaC05g50130D	1	0	0
BnaC09g48700D	BnaA06g12310D	1	0	0
BnaC09g48700D	BnaA09g44710D	1	0	0
BnaC09g48700D	BnaC08g37410D	1	0	0
BnaA10g24080D	BnaC05g50130D	1	0	0
BnaA10g24080D	BnaA06g12310D	1	0	0
BnaA10g24080D	BnaA09g44710D	1	0	0
BnaA10g24080D	BnaC08g37410D	1	0	0
BnaA10g30320D	BnaC05g50130D	1	0	0
BnaA10g30320D	BnaA06g12310D	1	0	0
BnaA10g30320D	BnaA09g44710D	1	0	0
BnaA10g30320D	BnaC08g37410D	1	0	0
BnaC09g49200D	BnaC05g50130D	1	0	0
BnaC09g49200D	BnaA06g12310D	1	0	0
BnaC09g49200D	BnaA09g44710D	1	0	0
BnaC09g49200D	BnaC08g37410D	1	0	0
BnaC02g02090D	BnaC05g50130D	1	0	0
BnaC02g02090D	BnaA06g12310D	1	0	0
BnaC02g02090D	BnaA09g44710D	1	0	0
BnaC02g02090D	BnaC08g37410D	1	0	0
BnaAnng01610D	BnaC05g50130D	1	0	0
BnaAnng01610D	BnaA06g12310D	1	0	0
BnaAnng01610D	BnaA09g44710D	1	0	0
BnaAnng01610D	BnaC08g37410D	1	0	0
BnaC09g50740D	BnaC05g50130D	1	0	0
BnaC09g50740D	BnaA06g12310D	1	0	0
BnaC09g50740D	BnaA09g44710D	1	0	0
BnaC09g50740D	BnaC08g37410D	1	0	0
BnaA10g25560D	BnaC05g50130D	1	0	0
BnaA10g25560D	BnaA06g12310D	1	0	0
BnaA10g25560D	BnaA09g44710D	1	0	0
BnaA10g25560D	BnaC08g37410D	1	0	0
BnaA03g00210D	BnaC05g50130D	1	0	0
BnaA03g00210D	BnaA06g12310D	1	0	0
BnaA03g00210D	BnaA09g44710D	1	0	0
BnaA03g00210D	BnaC08g37410D	1	0	0
BnaC03g00100D	BnaC05g50130D	1	0	0
BnaC03g00100D	BnaA06g12310D	1	0	0
BnaC03g00100D	BnaA09g44710D	1	0	0
BnaC03g00100D	BnaC08g37410D	1	0	0
BnaA01g34580D	BnaC05g50130D	1	0	0
BnaA01g34580D	BnaA06g12310D	1	0	0
BnaA01g34580D	BnaA09g44710D	1	0	0
BnaA01g34580D	BnaC08g37410D	1	0	0
BnaC01g00820D	BnaC05g50130D	1	0	0
BnaC01g00820D	BnaA06g12310D	1	0	0
BnaC01g00820D	BnaA09g44710D	1	0	0
BnaC01g00820D	BnaC08g37410D	1	0	0
BnaA01g04000D	BnaC05g50130D	1	0	0
BnaA01g04000D	BnaA06g12310D	1	0	0
BnaA01g04000D	BnaA09g44710D	1	0	0
BnaA01g04000D	BnaC08g37410D	1	0	0
BnaC01g05300D	BnaC05g50130D	1	0	0
BnaC01g05300D	BnaA06g12310D	1	0	0
BnaC01g05300D	BnaA09g44710D	1	0	0
BnaC01g05300D	BnaC08g37410D	1	0	0
BnaAnng23050D	BnaC05g50130D	1	0	0
BnaAnng23050D	BnaA06g12310D	1	0	0
BnaAnng23050D	BnaA09g44710D	1	0	0
BnaAnng23050D	BnaC08g37410D	1	0	0
BnaA03g50050D	BnaC05g50130D	1	0	0
BnaA03g50050D	BnaA06g12310D	1	0	0
BnaA03g50050D	BnaA09g44710D	1	0	0
BnaA03g50050D	BnaC08g37410D	1	0	0
BnaA01g06750D	BnaC05g50130D	1	0	0
BnaA01g06750D	BnaA06g12310D	1	0	0
BnaA01g06750D	BnaA09g44710D	1	0	0
BnaA01g06750D	BnaC08g37410D	1	0	0
BnaA02g22470D	BnaC05g50130D	1	0	0
BnaA02g22470D	BnaA06g12310D	1	0	0
BnaA02g22470D	BnaA09g44710D	1	0	0
BnaA02g22470D	BnaC08g37410D	1	0	0
BnaC03g67980D	BnaC05g50130D	1	0	0
BnaC03g67980D	BnaA06g12310D	1	0	0
BnaC03g67980D	BnaA09g44710D	1	0	0
BnaC03g67980D	BnaC08g37410D	1	0	0
BnaC07g42500D	BnaC05g50130D	1	0	0
BnaC07g42500D	BnaA06g12310D	1	0	0
BnaC07g42500D	BnaA09g44710D	1	0	0
BnaC07g42500D	BnaC08g37410D	1	0	0
BnaC07g42490D	BnaC05g50130D	1	0	0
BnaC07g42490D	BnaA06g12310D	1	0	0
BnaC07g42490D	BnaA09g44710D	1	0	0
BnaC07g42490D	BnaC08g37410D	1	0	0
BnaC01g08130D	BnaC05g50130D	1	0	0
BnaC01g08130D	BnaA06g12310D	1	0	0
BnaC01g08130D	BnaA09g44710D	1	0	0
BnaC01g08130D	BnaC08g37410D	1	0	0
BnaC01g20410D	BnaC05g50130D	1	0	0
BnaC01g20410D	BnaA06g12310D	1	0	0
BnaC01g20410D	BnaA09g44710D	1	0	0
BnaC01g20410D	BnaC08g37410D	1	0	0
BnaA01g16640D	BnaC05g50130D	1	0	0
BnaA01g16640D	BnaA06g12310D	1	0	0
BnaA01g16640D	BnaA09g44710D	1	0	0
BnaA01g16640D	BnaC08g37410D	1	0	0
BnaC01g19510D	BnaC05g50130D	1	0	0
BnaC01g19510D	BnaA06g12310D	1	0	0
BnaC01g19510D	BnaA09g44710D	1	0	0
BnaC01g19510D	BnaC08g37410D	1	0	0
BnaA01g16360D	BnaC05g50130D	1	0	0
BnaA01g16360D	BnaA06g12310D	1	0	0
BnaA01g16360D	BnaA09g44710D	1	0	0
BnaA01g16360D	BnaC08g37410D	1	0	0
BnaA01g14100D	BnaC05g50130D	1	0	0
BnaA01g14100D	BnaA06g12310D	1	0	0
BnaA01g14100D	BnaA09g44710D	1	0	0
BnaA01g14100D	BnaC08g37410D	1	0	0
BnaC01g16600D	BnaC05g50130D	1	0	0
BnaC01g16600D	BnaA06g12310D	1	0	0
BnaC01g16600D	BnaA09g44710D	1	0	0
BnaC01g16600D	BnaC08g37410D	1	0	0
BnaA01g13950D	BnaC05g50130D	1	0	0
BnaA01g13950D	BnaA06g12310D	1	0	0
BnaA01g13950D	BnaA09g44710D	1	0	0
BnaA01g13950D	BnaC08g37410D	1	0	0
BnaC01g16430D	BnaC05g50130D	1	0	0
BnaC01g16430D	BnaA06g12310D	1	0	0
BnaC01g16430D	BnaA09g44710D	1	0	0
BnaC01g16430D	BnaC08g37410D	1	0	0
BnaA01g13460D	BnaC05g50130D	1	0	0
BnaA01g13460D	BnaA06g12310D	1	0	0
BnaA01g13460D	BnaA09g44710D	1	0	0
BnaA01g13460D	BnaC08g37410D	1	0	0
BnaA03g46290D	BnaC05g50130D	1	0	0
BnaA03g46290D	BnaA06g12310D	1	0	0
BnaA03g46290D	BnaA09g44710D	1	0	0
BnaA03g46290D	BnaC08g37410D	1	0	0
BnaC01g15660D	BnaC05g50130D	1	0	0
BnaC01g15660D	BnaA06g12310D	1	0	0
BnaC01g15660D	BnaA09g44710D	1	0	0
BnaC01g15660D	BnaC08g37410D	1	0	0
BnaC07g38560D	BnaC05g50130D	1	0	0
BnaC07g38560D	BnaA06g12310D	1	0	0
BnaC07g38560D	BnaA09g44710D	1	0	0
BnaC07g38560D	BnaC08g37410D	1	0	0
BnaA03g58500D	BnaC05g50130D	1	0	0
BnaA03g58500D	BnaA06g12310D	1	0	0
BnaA03g58500D	BnaA09g44710D	1	0	0
BnaA03g58500D	BnaC08g37410D	1	0	0
BnaC04g18810D	BnaC05g50130D	1	0	0
BnaC04g18810D	BnaA06g12310D	1	0	0
BnaC04g18810D	BnaA09g44710D	1	0	0
BnaC04g18810D	BnaC08g37410D	1	0	0
BnaC07g36610D	BnaC05g50130D	1	0	0
BnaC07g36610D	BnaA06g12310D	1	0	0
BnaC07g36610D	BnaA09g44710D	1	0	0
BnaC07g36610D	BnaC08g37410D	1	0	0
BnaC01g12600D	BnaC05g50130D	1	0	0
BnaC01g12600D	BnaA06g12310D	1	0	0
BnaC01g12600D	BnaA09g44710D	1	0	0
BnaC01g12600D	BnaC08g37410D	1	0	0
BnaA01g11100D	BnaC05g50130D	1	0	0
BnaA01g11100D	BnaA06g12310D	1	0	0
BnaA01g11100D	BnaA09g44710D	1	0	0
BnaA01g11100D	BnaC08g37410D	1	0	0
BnaAnng31480D	BnaC05g50130D	1	0	0
BnaAnng31480D	BnaA06g12310D	1	0	0
BnaAnng31480D	BnaA09g44710D	1	0	0
BnaAnng31480D	BnaC08g37410D	1	0	0
BnaC01g12500D	BnaC05g50130D	1	0	0
BnaC01g12500D	BnaA06g12310D	1	0	0
BnaC01g12500D	BnaA09g44710D	1	0	0
BnaC01g12500D	BnaC08g37410D	1	0	0
BnaC01g12350D	BnaC05g50130D	1	0	0
BnaC01g12350D	BnaA06g12310D	1	0	0
BnaC01g12350D	BnaA09g44710D	1	0	0
BnaC01g12350D	BnaC08g37410D	1	0	0
BnaA01g11010D	BnaC05g50130D	1	0	0
BnaA01g11010D	BnaA06g12310D	1	0	0
BnaA01g11010D	BnaA09g44710D	1	0	0
BnaA01g11010D	BnaC08g37410D	1	0	0
BnaA01g10770D	BnaC05g50130D	1	0	0
BnaA01g10770D	BnaA06g12310D	1	0	0
BnaA01g10770D	BnaA09g44710D	1	0	0
BnaA01g10770D	BnaC08g37410D	1	0	0
BnaA01g34990D	BnaC05g50130D	1	0	0
BnaA01g34990D	BnaA06g12310D	1	0	0
BnaA01g34990D	BnaA09g44710D	1	0	0
BnaA01g34990D	BnaC08g37410D	1	0	0
BnaC01g41040D	BnaC05g50130D	1	0	0
BnaC01g41040D	BnaA06g12310D	1	0	0
BnaC01g41040D	BnaA09g44710D	1	0	0
BnaC01g41040D	BnaC08g37410D	1	0	0
BnaC02g46410D	BnaC05g50130D	1	0	0
BnaC02g46410D	BnaA06g12310D	1	0	0
BnaC02g46410D	BnaA09g44710D	1	0	0
BnaC02g46410D	BnaC08g37410D	1	0	0
BnaC03g73030D	BnaC05g50130D	1	0	0
BnaC03g73030D	BnaA06g12310D	1	0	0
BnaC03g73030D	BnaA09g44710D	1	0	0
BnaC03g73030D	BnaC08g37410D	1	0	0
BnaA09g41860D	BnaC05g50130D	1	0	0
BnaA09g41860D	BnaA06g12310D	1	0	0
BnaA09g41860D	BnaA09g44710D	1	0	0
BnaA09g41860D	BnaC08g37410D	1	0	0
BnaA01g24960D	BnaC05g50130D	1	0	0
BnaA01g24960D	BnaA06g12310D	1	0	0
BnaA01g24960D	BnaA09g44710D	1	0	0
BnaA01g24960D	BnaC08g37410D	1	0	0
BnaC09g23530D	BnaC05g50130D	1	0	0
BnaC09g23530D	BnaA06g12310D	1	0	0
BnaC09g23530D	BnaA09g44710D	1	0	0
BnaC09g23530D	BnaC08g37410D	1	0	0
BnaA09g21150D	BnaC05g50130D	1	0	0
BnaA09g21150D	BnaA06g12310D	1	0	0
BnaA09g21150D	BnaA09g44710D	1	0	0
BnaA09g21150D	BnaC08g37410D	1	0	0
BnaC07g46590D	BnaC05g50130D	1	0	0
BnaC07g46590D	BnaA06g12310D	1	0	0
BnaC07g46590D	BnaA09g44710D	1	0	0
BnaC07g46590D	BnaC08g37410D	1	0	0
BnaCnng66500D	BnaC05g50130D	1	0	0
BnaCnng66500D	BnaA06g12310D	1	0	0
BnaCnng66500D	BnaA09g44710D	1	0	0
BnaCnng66500D	BnaC08g37410D	1	0	0
BnaA09g23090D	BnaC05g50130D	1	0	0
BnaA09g23090D	BnaA06g12310D	1	0	0
BnaA09g23090D	BnaA09g44710D	1	0	0
BnaA09g23090D	BnaC08g37410D	1	0	0
BnaC03g28690D	BnaC05g50130D	1	0	0
BnaC03g28690D	BnaA06g12310D	1	0	0
BnaC03g28690D	BnaA09g44710D	1	0	0
BnaC03g28690D	BnaC08g37410D	1	0	0
BnaA03g24090D	BnaC05g50130D	1	0	0
BnaA03g24090D	BnaA06g12310D	1	0	0
BnaA03g24090D	BnaA09g44710D	1	0	0
BnaA03g24090D	BnaC08g37410D	1	0	0
BnaC09g25660D	BnaC05g50130D	1	0	0
BnaC09g25660D	BnaA06g12310D	1	0	0
BnaC09g25660D	BnaA09g44710D	1	0	0
BnaC09g25660D	BnaC08g37410D	1	0	0
BnaAnng04480D	BnaC05g50130D	1	0	0
BnaAnng04480D	BnaA06g12310D	1	0	0
BnaAnng04480D	BnaA09g44710D	1	0	0
BnaAnng04480D	BnaC08g37410D	1	0	0
BnaC09g25220D	BnaC05g50130D	1	0	0
BnaC09g25220D	BnaA06g12310D	1	0	0
BnaC09g25220D	BnaA09g44710D	1	0	0
BnaC09g25220D	BnaC08g37410D	1	0	0
BnaC03g29960D	BnaC05g50130D	1	0	0
BnaC03g29960D	BnaA06g12310D	1	0	0
BnaC03g29960D	BnaA09g44710D	1	0	0
BnaC03g29960D	BnaC08g37410D	1	0	0
BnaA09g20320D	BnaC05g50130D	1	0	0
BnaA09g20320D	BnaA06g12310D	1	0	0
BnaA09g20320D	BnaA09g44710D	1	0	0
BnaA09g20320D	BnaC08g37410D	1	0	0
BnaC09g22670D	BnaC05g50130D	1	0	0
BnaC09g22670D	BnaA06g12310D	1	0	0
BnaC09g22670D	BnaA09g44710D	1	0	0
BnaC09g22670D	BnaC08g37410D	1	0	0
BnaA03g25540D	BnaC05g50130D	1	0	0
BnaA03g25540D	BnaA06g12310D	1	0	0
BnaA03g25540D	BnaA09g44710D	1	0	0
BnaA03g25540D	BnaC08g37410D	1	0	0
BnaA07g02300D	BnaC05g50130D	1	0	0
BnaA07g02300D	BnaA06g12310D	1	0	0
BnaA07g02300D	BnaA09g44710D	1	0	0
BnaA07g02300D	BnaC08g37410D	1	0	0
BnaA09g33770D	BnaC05g50130D	1	0	0
BnaA09g33770D	BnaA06g12310D	1	0	0
BnaA09g33770D	BnaA09g44710D	1	0	0
BnaA09g33770D	BnaC08g37410D	1	0	0
BnaC08g24520D	BnaC05g50130D	1	0	0
BnaC08g24520D	BnaA06g12310D	1	0	0
BnaC08g24520D	BnaA09g44710D	1	0	0
BnaC08g24520D	BnaC08g37410D	1	0	0
BnaA03g57960D	BnaC05g50130D	1	0	0
BnaA03g57960D	BnaA06g12310D	1	0	0
BnaA03g57960D	BnaA09g44710D	1	0	0
BnaA03g57960D	BnaC08g37410D	1	0	0
BnaC07g32480D	BnaC05g50130D	1	0	0
BnaC07g32480D	BnaA06g12310D	1	0	0
BnaC07g32480D	BnaA09g44710D	1	0	0
BnaC07g32480D	BnaC08g37410D	1	0	0
BnaA09g32270D	BnaC05g50130D	1	0	0
BnaA09g32270D	BnaA06g12310D	1	0	0
BnaA09g32270D	BnaA09g44710D	1	0	0
BnaA09g32270D	BnaC08g37410D	1	0	0
BnaA09g32260D	BnaC05g50130D	1	0	0
BnaA09g32260D	BnaA06g12310D	1	0	0
BnaA09g32260D	BnaA09g44710D	1	0	0
BnaA09g32260D	BnaC08g37410D	1	0	0
BnaC08g23050D	BnaC05g50130D	1	0	0
BnaC08g23050D	BnaA06g12310D	1	0	0
BnaC08g23050D	BnaA09g44710D	1	0	0
BnaC08g23050D	BnaC08g37410D	1	0	0
BnaA01g19470D	BnaC05g50130D	1	0	0
BnaA01g19470D	BnaA06g12310D	1	0	0
BnaA01g19470D	BnaA09g44710D	1	0	0
BnaA01g19470D	BnaC08g37410D	1	0	0
BnaA01g19460D	BnaC05g50130D	1	0	0
BnaA01g19460D	BnaA06g12310D	1	0	0
BnaA01g19460D	BnaA09g44710D	1	0	0
BnaA01g19460D	BnaC08g37410D	1	0	0
BnaC01g23420D	BnaC05g50130D	1	0	0
BnaC01g23420D	BnaA06g12310D	1	0	0
BnaC01g23420D	BnaA09g44710D	1	0	0
BnaC01g23420D	BnaC08g37410D	1	0	0
BnaC01g23410D	BnaC05g50130D	1	0	0
BnaC01g23410D	BnaA06g12310D	1	0	0
BnaC01g23410D	BnaA09g44710D	1	0	0
BnaC01g23410D	BnaC08g37410D	1	0	0
BnaA09g32000D	BnaC05g50130D	1	0	0
BnaA09g32000D	BnaA06g12310D	1	0	0
BnaA09g32000D	BnaA09g44710D	1	0	0
BnaA09g32000D	BnaC08g37410D	1	0	0
BnaC08g22830D	BnaC05g50130D	1	0	0
BnaC08g22830D	BnaA06g12310D	1	0	0
BnaC08g22830D	BnaA09g44710D	1	0	0
BnaC08g22830D	BnaC08g37410D	1	0	0
BnaC07g31880D	BnaC05g50130D	1	0	0
BnaC07g31880D	BnaA06g12310D	1	0	0
BnaC07g31880D	BnaA09g44710D	1	0	0
BnaC07g31880D	BnaC08g37410D	1	0	0
BnaC06g02590D	BnaC05g50130D	1	0	0
BnaC06g02590D	BnaA06g12310D	1	0	0
BnaC06g02590D	BnaA09g44710D	1	0	0
BnaC06g02590D	BnaC08g37410D	1	0	0
BnaA03g40970D	BnaC05g50130D	1	0	0
BnaA03g40970D	BnaA06g12310D	1	0	0
BnaA03g40970D	BnaA09g44710D	1	0	0
BnaA03g40970D	BnaC08g37410D	1	0	0
BnaA09g31410D	BnaC05g50130D	1	0	0
BnaA09g31410D	BnaA06g12310D	1	0	0
BnaA09g31410D	BnaA09g44710D	1	0	0
BnaA09g31410D	BnaC08g37410D	1	0	0
BnaC08g22140D	BnaC05g50130D	1	0	0
BnaC08g22140D	BnaA06g12310D	1	0	0
BnaC08g22140D	BnaA09g44710D	1	0	0
BnaC08g22140D	BnaC08g37410D	1	0	0
BnaC08g48510D	BnaC05g50130D	1	0	0
BnaC08g48510D	BnaA06g12310D	1	0	0
BnaC08g48510D	BnaA09g44710D	1	0	0
BnaC08g48510D	BnaC08g37410D	1	0	0
BnaCnng26670D	BnaC05g50130D	1	0	0
BnaCnng26670D	BnaA06g12310D	1	0	0
BnaCnng26670D	BnaA09g44710D	1	0	0
BnaCnng26670D	BnaC08g37410D	1	0	0
BnaA06g15650D	BnaC05g50130D	1	0	0
BnaA06g15650D	BnaA06g12310D	1	0	0
BnaA06g15650D	BnaA09g44710D	1	0	0
BnaA06g15650D	BnaC08g37410D	1	0	0
BnaA01g20890D	BnaC05g50130D	1	0	0
BnaA01g20890D	BnaA06g12310D	1	0	0
BnaA01g20890D	BnaA09g44710D	1	0	0
BnaA01g20890D	BnaC08g37410D	1	0	0
BnaA02g29010D	BnaC05g50130D	1	0	0
BnaA02g29010D	BnaA06g12310D	1	0	0
BnaA02g29010D	BnaA09g44710D	1	0	0
BnaA02g29010D	BnaC08g37410D	1	0	0
BnaA09g02120D	BnaC05g50130D	1	0	0
BnaA09g02120D	BnaA06g12310D	1	0	0
BnaA09g02120D	BnaA09g44710D	1	0	0
BnaA09g02120D	BnaC08g37410D	1	0	0
BnaA06g31910D	BnaC05g50130D	1	0	0
BnaA06g31910D	BnaA06g12310D	1	0	0
BnaA06g31910D	BnaA09g44710D	1	0	0
BnaA06g31910D	BnaC08g37410D	1	0	0
BnaC02g37040D	BnaC05g50130D	1	0	0
BnaC02g37040D	BnaA06g12310D	1	0	0
BnaC02g37040D	BnaA09g44710D	1	0	0
BnaC02g37040D	BnaC08g37410D	1	0	0
BnaC09g01520D	BnaC05g50130D	1	0	0
BnaC09g01520D	BnaA06g12310D	1	0	0
BnaC09g01520D	BnaA09g44710D	1	0	0
BnaC09g01520D	BnaC08g37410D	1	0	0
BnaC07g24660D	BnaC05g50130D	1	0	0
BnaC07g24660D	BnaA06g12310D	1	0	0
BnaC07g24660D	BnaA09g44710D	1	0	0
BnaC07g24660D	BnaC08g37410D	1	0	0
BnaC07g08100D	BnaC05g50130D	1	0	0
BnaC07g08100D	BnaA06g12310D	1	0	0
BnaC07g08100D	BnaA09g44710D	1	0	0
BnaC07g08100D	BnaC08g37410D	1	0	0
BnaA07g06560D	BnaC05g50130D	1	0	0
BnaA07g06560D	BnaA06g12310D	1	0	0
BnaA07g06560D	BnaA09g44710D	1	0	0
BnaA07g06560D	BnaC08g37410D	1	0	0
BnaC05g30800D	BnaC05g50130D	1	0	0
BnaC05g30800D	BnaA06g12310D	1	0	0
BnaC05g30800D	BnaA09g44710D	1	0	0
BnaC05g30800D	BnaC08g37410D	1	0	0
BnaA01g25300D	BnaC05g50130D	1	0	0
BnaA01g25300D	BnaA06g12310D	1	0	0
BnaA01g25300D	BnaA09g44710D	1	0	0
BnaA01g25300D	BnaC08g37410D	1	0	0
BnaC01g32190D	BnaC05g50130D	1	0	0
BnaC01g32190D	BnaA06g12310D	1	0	0
BnaC01g32190D	BnaA09g44710D	1	0	0
BnaC01g32190D	BnaC08g37410D	1	0	0
BnaA05g19810D	BnaC05g50130D	1	0	0
BnaA05g19810D	BnaA06g12310D	1	0	0
BnaA05g19810D	BnaA09g44710D	1	0	0
BnaA05g19810D	BnaC08g37410D	1	0	0
BnaA01g25890D	BnaC05g50130D	1	0	0
BnaA01g25890D	BnaA06g12310D	1	0	0
BnaA01g25890D	BnaA09g44710D	1	0	0
BnaA01g25890D	BnaC08g37410D	1	0	0
BnaC01g33080D	BnaC05g50130D	1	0	0
BnaC01g33080D	BnaA06g12310D	1	0	0
BnaC01g33080D	BnaA09g44710D	1	0	0
BnaC01g33080D	BnaC08g37410D	1	0	0
BnaCnng27510D	BnaC05g50130D	1	0	0
BnaCnng27510D	BnaA06g12310D	1	0	0
BnaCnng27510D	BnaA09g44710D	1	0	0
BnaCnng27510D	BnaC08g37410D	1	0	0
BnaC05g36500D	BnaC05g50130D	1	0	0
BnaC05g36500D	BnaA06g12310D	1	0	0
BnaC05g36500D	BnaA09g44710D	1	0	0
BnaC05g36500D	BnaC08g37410D	1	0	0
BnaA05g23060D	BnaC05g50130D	1	0	0
BnaA05g23060D	BnaA06g12310D	1	0	0
BnaA05g23060D	BnaA09g44710D	1	0	0
BnaA05g23060D	BnaC08g37410D	1	0	0
BnaA03g34310D	BnaC05g50130D	1	0	0
BnaA03g34310D	BnaA06g12310D	1	0	0
BnaA03g34310D	BnaA09g44710D	1	0	0
BnaA03g34310D	BnaC08g37410D	1	0	0
BnaC05g37660D	BnaC05g50130D	1	0	0
BnaC05g37660D	BnaA06g12310D	1	0	0
BnaC05g37660D	BnaA09g44710D	1	0	0
BnaC05g37660D	BnaC08g37410D	1	0	0
BnaC01g35870D	BnaC05g50130D	1	0	0
BnaC01g35870D	BnaA06g12310D	1	0	0
BnaC01g35870D	BnaA09g44710D	1	0	0
BnaC01g35870D	BnaC08g37410D	1	0	0
BnaA01g28580D	BnaC05g50130D	1	0	0
BnaA01g28580D	BnaA06g12310D	1	0	0
BnaA01g28580D	BnaA09g44710D	1	0	0
BnaA01g28580D	BnaC08g37410D	1	0	0
BnaA05g23850D	BnaC05g50130D	1	0	0
BnaA05g23850D	BnaA06g12310D	1	0	0
BnaA05g23850D	BnaA09g44710D	1	0	0
BnaA05g23850D	BnaC08g37410D	1	0	0
BnaA01g37210D	BnaC05g50130D	1	0	0
BnaA01g37210D	BnaA06g12310D	1	0	0
BnaA01g37210D	BnaA09g44710D	1	0	0
BnaA01g37210D	BnaC08g37410D	1	0	0
BnaC01g37460D	BnaC05g50130D	1	0	0
BnaC01g37460D	BnaA06g12310D	1	0	0
BnaC01g37460D	BnaA09g44710D	1	0	0
BnaC01g37460D	BnaC08g37410D	1	0	0
BnaC05g39570D	BnaC05g50130D	1	0	0
BnaC05g39570D	BnaA06g12310D	1	0	0
BnaC05g39570D	BnaA09g44710D	1	0	0
BnaC05g39570D	BnaC08g37410D	1	0	0
BnaA05g25660D	BnaC05g50130D	1	0	0
BnaA05g25660D	BnaA06g12310D	1	0	0
BnaA05g25660D	BnaA09g44710D	1	0	0
BnaA05g25660D	BnaC08g37410D	1	0	0
BnaCnng22890D	BnaC05g50130D	1	0	0
BnaCnng22890D	BnaA06g12310D	1	0	0
BnaCnng22890D	BnaA09g44710D	1	0	0
BnaCnng22890D	BnaC08g37410D	1	0	0
BnaA06g12160D	BnaC05g50130D	1	0	0
BnaA06g12160D	BnaA06g12310D	1	0	0
BnaA06g12160D	BnaA09g44710D	1	0	0
BnaA06g12160D	BnaC08g37410D	1	0	0
BnaA06g12170D	BnaC05g50130D	1	0	0
BnaA06g12170D	BnaA06g12310D	1	0	0
BnaA06g12170D	BnaA09g44710D	1	0	0
BnaA06g12170D	BnaC08g37410D	1	0	0
BnaC03g37510D	BnaC05g50130D	1	0	0
BnaC03g37510D	BnaA06g12310D	1	0	0
BnaC03g37510D	BnaA09g44710D	1	0	0
BnaC03g37510D	BnaC08g37410D	1	0	0
BnaA03g32220D	BnaC05g50130D	1	0	0
BnaA03g32220D	BnaA06g12310D	1	0	0
BnaA03g32220D	BnaA09g44710D	1	0	0
BnaA03g32220D	BnaC08g37410D	1	0	0
BnaA01g31370D	BnaC05g50130D	1	0	0
BnaA01g31370D	BnaA06g12310D	1	0	0
BnaA01g31370D	BnaA09g44710D	1	0	0
BnaA01g31370D	BnaC08g37410D	1	0	0
BnaC03g36110D	BnaC05g50130D	1	0	0
BnaC03g36110D	BnaA06g12310D	1	0	0
BnaC03g36110D	BnaA09g44710D	1	0	0
BnaC03g36110D	BnaC08g37410D	1	0	0
BnaA03g30810D	BnaC05g50130D	1	0	0
BnaA03g30810D	BnaA06g12310D	1	0	0
BnaA03g30810D	BnaA09g44710D	1	0	0
BnaA03g30810D	BnaC08g37410D	1	0	0
BnaAnng10640D	BnaC05g50130D	1	0	0
BnaAnng10640D	BnaA06g12310D	1	0	0
BnaAnng10640D	BnaA09g44710D	1	0	0
BnaAnng10640D	BnaC08g37410D	1	0	0
BnaC05g47040D	BnaC05g50130D	1	0	0
BnaC05g47040D	BnaA06g12310D	1	0	0
BnaC05g47040D	BnaA09g44710D	1	0	0
BnaC05g47040D	BnaC08g37410D	1	0	0
BnaC01g39900D	BnaC05g50130D	1	0	0
BnaC01g39900D	BnaA06g12310D	1	0	0
BnaC01g39900D	BnaA09g44710D	1	0	0
BnaC01g39900D	BnaC08g37410D	1	0	0
BnaA01g33410D	BnaC05g50130D	1	0	0
BnaA01g33410D	BnaA06g12310D	1	0	0
BnaA01g33410D	BnaA09g44710D	1	0	0
BnaA01g33410D	BnaC08g37410D	1	0	0
BnaA05g32730D	BnaC05g50130D	1	0	0
BnaA05g32730D	BnaA06g12310D	1	0	0
BnaA05g32730D	BnaA09g44710D	1	0	0
BnaA05g32730D	BnaC08g37410D	1	0	0
BnaC05g48020D	BnaC05g50130D	1	0	0
BnaC05g48020D	BnaA06g12310D	1	0	0
BnaC05g48020D	BnaA09g44710D	1	0	0
BnaC05g48020D	BnaC08g37410D	1	0	0
BnaC02g33150D	BnaC05g50130D	1	0	0
BnaC02g33150D	BnaA06g12310D	1	0	0
BnaC02g33150D	BnaA09g44710D	1	0	0
BnaC02g33150D	BnaC08g37410D	1	0	0
BnaC05g11700D	BnaC05g50130D	1	0	0
BnaC05g11700D	BnaA06g12310D	1	0	0
BnaC05g11700D	BnaA09g44710D	1	0	0
BnaC05g11700D	BnaC08g37410D	1	0	0
BnaA06g10080D	BnaC05g50130D	1	0	0
BnaA06g10080D	BnaA06g12310D	1	0	0
BnaA06g10080D	BnaA09g44710D	1	0	0
BnaA06g10080D	BnaC08g37410D	1	0	0
BnaA02g25010D	BnaC05g50130D	1	0	0
BnaA02g25010D	BnaA06g12310D	1	0	0
BnaA02g25010D	BnaA09g44710D	1	0	0
BnaA02g25010D	BnaC08g37410D	1	0	0
BnaA05g37480D	BnaC05g50130D	1	0	0
BnaA05g37480D	BnaA06g12310D	1	0	0
BnaA05g37480D	BnaA09g44710D	1	0	0
BnaA05g37480D	BnaC08g37410D	1	0	0
BnaCnng52100D	BnaC05g50130D	1	0	0
BnaCnng52100D	BnaA06g12310D	1	0	0
BnaCnng52100D	BnaA09g44710D	1	0	0
BnaCnng52100D	BnaC08g37410D	1	0	0
BnaCnng05760D	BnaC05g50130D	1	0	0
BnaCnng05760D	BnaA06g12310D	1	0	0
BnaCnng05760D	BnaA09g44710D	1	0	0
BnaCnng05760D	BnaC08g37410D	1	0	0
BnaC03g32540D	BnaC05g50130D	1	0	0
BnaC03g32540D	BnaA06g12310D	1	0	0
BnaC03g32540D	BnaA09g44710D	1	0	0
BnaC03g32540D	BnaC08g37410D	1	0	0
BnaA03g27530D	BnaC05g50130D	1	0	0
BnaA03g27530D	BnaA06g12310D	1	0	0
BnaA03g27530D	BnaA09g44710D	1	0	0
BnaA03g27530D	BnaC08g37410D	1	0	0
BnaC04g00400D	BnaC05g50130D	1	0	0
BnaC04g00400D	BnaA06g12310D	1	0	0
BnaC04g00400D	BnaA09g44710D	1	0	0
BnaC04g00400D	BnaC08g37410D	1	0	0
BnaA05g00760D	BnaC05g50130D	1	0	0
BnaA05g00760D	BnaA06g12310D	1	0	0
BnaA05g00760D	BnaA09g44710D	1	0	0
BnaA05g00760D	BnaC08g37410D	1	0	0
BnaA04g20710D	BnaC05g50130D	1	0	0
BnaA04g20710D	BnaA06g12310D	1	0	0
BnaA04g20710D	BnaA09g44710D	1	0	0
BnaA04g20710D	BnaC08g37410D	1	0	0
BnaC04g44700D	BnaC05g50130D	1	0	0
BnaC04g44700D	BnaA06g12310D	1	0	0
BnaC04g44700D	BnaA09g44710D	1	0	0
BnaC04g44700D	BnaC08g37410D	1	0	0
BnaA05g08340D	BnaC05g50130D	1	0	0
BnaA05g08340D	BnaA06g12310D	1	0	0
BnaA05g08340D	BnaA09g44710D	1	0	0
BnaA05g08340D	BnaC08g37410D	1	0	0
BnaA03g16260D	BnaC05g50130D	1	0	0
BnaA03g16260D	BnaA06g12310D	1	0	0
BnaA03g16260D	BnaA09g44710D	1	0	0
BnaA03g16260D	BnaC08g37410D	1	0	0
BnaC04g09400D	BnaC05g50130D	1	0	0
BnaC04g09400D	BnaA06g12310D	1	0	0
BnaC04g09400D	BnaA09g44710D	1	0	0
BnaC04g09400D	BnaC08g37410D	1	0	0
BnaC03g19530D	BnaC05g50130D	1	0	0
BnaC03g19530D	BnaA06g12310D	1	0	0
BnaC03g19530D	BnaA09g44710D	1	0	0
BnaC03g19530D	BnaC08g37410D	1	0	0
BnaC04g43370D	BnaC05g50130D	1	0	0
BnaC04g43370D	BnaA06g12310D	1	0	0
BnaC04g43370D	BnaA09g44710D	1	0	0
BnaC04g43370D	BnaC08g37410D	1	0	0
BnaA04g19060D	BnaC05g50130D	1	0	0
BnaA04g19060D	BnaA06g12310D	1	0	0
BnaA04g19060D	BnaA09g44710D	1	0	0
BnaA04g19060D	BnaC08g37410D	1	0	0
BnaCnng62810D	BnaC05g50130D	1	0	0
BnaCnng62810D	BnaA06g12310D	1	0	0
BnaCnng62810D	BnaA09g44710D	1	0	0
BnaCnng62810D	BnaC08g37410D	1	0	0
BnaAnng25400D	BnaC05g50130D	1	0	0
BnaAnng25400D	BnaA06g12310D	1	0	0
BnaAnng25400D	BnaA09g44710D	1	0	0
BnaAnng25400D	BnaC08g37410D	1	0	0
BnaAnng25390D	BnaC05g50130D	1	0	0
BnaAnng25390D	BnaA06g12310D	1	0	0
BnaAnng25390D	BnaA09g44710D	1	0	0
BnaAnng25390D	BnaC08g37410D	1	0	0
BnaCnng43810D	BnaC05g50130D	1	0	0
BnaCnng43810D	BnaA06g12310D	1	0	0
BnaCnng43810D	BnaA09g44710D	1	0	0
BnaCnng43810D	BnaC08g37410D	1	0	0
BnaA03g14700D	BnaC05g50130D	1	0	0
BnaA03g14700D	BnaA06g12310D	1	0	0
BnaA03g14700D	BnaA09g44710D	1	0	0
BnaA03g14700D	BnaC08g37410D	1	0	0
BnaC03g17740D	BnaC05g50130D	1	0	0
BnaC03g17740D	BnaA06g12310D	1	0	0
BnaC03g17740D	BnaA09g44710D	1	0	0
BnaC03g17740D	BnaC08g37410D	1	0	0
BnaC03g17730D	BnaC05g50130D	1	0	0
BnaC03g17730D	BnaA06g12310D	1	0	0
BnaC03g17730D	BnaA09g44710D	1	0	0
BnaC03g17730D	BnaC08g37410D	1	0	0
BnaA04g15860D	BnaC05g50130D	1	0	0
BnaA04g15860D	BnaA06g12310D	1	0	0
BnaA04g15860D	BnaA09g44710D	1	0	0
BnaA04g15860D	BnaC08g37410D	1	0	0
BnaC04g39120D	BnaC05g50130D	1	0	0
BnaC04g39120D	BnaA06g12310D	1	0	0
BnaC04g39120D	BnaA09g44710D	1	0	0
BnaC04g39120D	BnaC08g37410D	1	0	0
BnaAnng23790D	BnaC05g50130D	1	0	0
BnaAnng23790D	BnaA06g12310D	1	0	0
BnaAnng23790D	BnaA09g44710D	1	0	0
BnaAnng23790D	BnaC08g37410D	1	0	0
BnaA09g40610D	BnaC05g50130D	1	0	0
BnaA09g40610D	BnaA06g12310D	1	0	0
BnaA09g40610D	BnaA09g44710D	1	0	0
BnaA09g40610D	BnaC08g37410D	1	0	0
BnaC04g38350D	BnaC05g50130D	1	0	0
BnaC04g38350D	BnaA06g12310D	1	0	0
BnaC04g38350D	BnaA09g44710D	1	0	0
BnaC04g38350D	BnaC08g37410D	1	0	0
BnaC08g33070D	BnaC05g50130D	1	0	0
BnaC08g33070D	BnaA06g12310D	1	0	0
BnaC08g33070D	BnaA09g44710D	1	0	0
BnaC08g33070D	BnaC08g37410D	1	0	0
BnaA04g15380D	BnaC05g50130D	1	0	0
BnaA04g15380D	BnaA06g12310D	1	0	0
BnaA04g15380D	BnaA09g44710D	1	0	0
BnaA04g15380D	BnaC08g37410D	1	0	0
BnaA09g40640D	BnaC05g50130D	1	0	0
BnaA09g40640D	BnaA06g12310D	1	0	0
BnaA09g40640D	BnaA09g44710D	1	0	0
BnaA09g40640D	BnaC08g37410D	1	0	0
BnaC04g38330D	BnaC05g50130D	1	0	0
BnaC04g38330D	BnaA06g12310D	1	0	0
BnaC04g38330D	BnaA09g44710D	1	0	0
BnaC04g38330D	BnaC08g37410D	1	0	0
BnaC08g33100D	BnaC05g50130D	1	0	0
BnaC08g33100D	BnaA06g12310D	1	0	0
BnaC08g33100D	BnaA09g44710D	1	0	0
BnaC08g33100D	BnaC08g37410D	1	0	0
BnaAnng31150D	BnaC05g50130D	1	0	0
BnaAnng31150D	BnaA06g12310D	1	0	0
BnaAnng31150D	BnaA09g44710D	1	0	0
BnaAnng31150D	BnaC08g37410D	1	0	0
BnaC08g33590D	BnaC05g50130D	1	0	0
BnaC08g33590D	BnaA06g12310D	1	0	0
BnaC08g33590D	BnaA09g44710D	1	0	0
BnaC08g33590D	BnaC08g37410D	1	0	0
BnaA04g12130D	BnaC05g50130D	1	0	0
BnaA04g12130D	BnaA06g12310D	1	0	0
BnaA04g12130D	BnaA09g44710D	1	0	0
BnaA04g12130D	BnaC08g37410D	1	0	0
BnaC04g33570D	BnaC05g50130D	1	0	0
BnaC04g33570D	BnaA06g12310D	1	0	0
BnaC04g33570D	BnaA09g44710D	1	0	0
BnaC04g33570D	BnaC08g37410D	1	0	0
BnaC08g35820D	BnaC05g50130D	1	0	0
BnaC08g35820D	BnaA06g12310D	1	0	0
BnaC08g35820D	BnaA09g44710D	1	0	0
BnaC08g35820D	BnaC08g37410D	1	0	0
BnaC07g48140D	BnaC05g50130D	1	0	0
BnaC07g48140D	BnaA06g12310D	1	0	0
BnaC07g48140D	BnaA09g44710D	1	0	0
BnaC07g48140D	BnaC08g37410D	1	0	0
BnaA07g04350D	BnaC05g50130D	1	0	0
BnaA07g04350D	BnaA06g12310D	1	0	0
BnaA07g04350D	BnaA09g44710D	1	0	0
BnaA07g04350D	BnaC08g37410D	1	0	0
BnaC03g44870D	BnaC05g50130D	1	0	0
BnaC03g44870D	BnaA06g12310D	1	0	0
BnaC03g44870D	BnaA09g44710D	1	0	0
BnaC03g44870D	BnaC08g37410D	1	0	0
BnaC03g44140D	BnaC05g50130D	1	0	0
BnaC03g44140D	BnaA06g12310D	1	0	0
BnaC03g44140D	BnaA09g44710D	1	0	0
BnaC03g44140D	BnaC08g37410D	1	0	0
BnaA03g37820D	BnaC05g50130D	1	0	0
BnaA03g37820D	BnaA06g12310D	1	0	0
BnaA03g37820D	BnaA09g44710D	1	0	0
BnaA03g37820D	BnaC08g37410D	1	0	0
BnaA09g18560D	BnaC05g50130D	1	0	0
BnaA09g18560D	BnaA06g12310D	1	0	0
BnaA09g18560D	BnaA09g44710D	1	0	0
BnaA09g18560D	BnaC08g37410D	1	0	0
BnaC09g20480D	BnaC05g50130D	1	0	0
BnaC09g20480D	BnaA06g12310D	1	0	0
BnaC09g20480D	BnaA09g44710D	1	0	0
BnaC09g20480D	BnaC08g37410D	1	0	0
BnaC06g37260D	BnaC05g50130D	1	0	0
BnaC06g37260D	BnaA06g12310D	1	0	0
BnaC06g37260D	BnaA09g44710D	1	0	0
BnaC06g37260D	BnaC08g37410D	1	0	0
BnaA07g32780D	BnaC05g50130D	1	0	0
BnaA07g32780D	BnaA06g12310D	1	0	0
BnaA07g32780D	BnaA09g44710D	1	0	0
BnaA07g32780D	BnaC08g37410D	1	0	0
BnaAnng21340D	BnaC05g50130D	1	0	0
BnaAnng21340D	BnaA06g12310D	1	0	0
BnaAnng21340D	BnaA09g44710D	1	0	0
BnaAnng21340D	BnaC08g37410D	1	0	0
BnaCnng41170D	BnaC05g50130D	1	0	0
BnaCnng41170D	BnaA06g12310D	1	0	0
BnaCnng41170D	BnaA09g44710D	1	0	0
BnaCnng41170D	BnaC08g37410D	1	0	0
BnaA07g32300D	BnaC05g50130D	1	0	0
BnaA07g32300D	BnaA06g12310D	1	0	0
BnaA07g32300D	BnaA09g44710D	1	0	0
BnaA07g32300D	BnaC08g37410D	1	0	0
BnaC06g36750D	BnaC05g50130D	1	0	0
BnaC06g36750D	BnaA06g12310D	1	0	0
BnaC06g36750D	BnaA09g44710D	1	0	0
BnaC06g36750D	BnaC08g37410D	1	0	0
BnaCnng67730D	BnaC05g50130D	1	0	0
BnaCnng67730D	BnaA06g12310D	1	0	0
BnaCnng67730D	BnaA09g44710D	1	0	0
BnaCnng67730D	BnaC08g37410D	1	0	0
BnaA02g17270D	BnaC05g50130D	1	0	0
BnaA02g17270D	BnaA06g12310D	1	0	0
BnaA02g17270D	BnaA09g44710D	1	0	0
BnaA02g17270D	BnaC08g37410D	1	0	0
BnaC02g24370D	BnaC05g50130D	1	0	0
BnaC02g24370D	BnaA06g12310D	1	0	0
BnaC02g24370D	BnaA09g44710D	1	0	0
BnaC02g24370D	BnaC08g37410D	1	0	0
BnaA07g21660D	BnaC05g50130D	1	0	0
BnaA07g21660D	BnaA06g12310D	1	0	0
BnaA07g21660D	BnaA09g44710D	1	0	0
BnaA07g21660D	BnaC08g37410D	1	0	0
BnaA02g35860D	BnaC05g50130D	1	0	0
BnaA02g35860D	BnaA06g12310D	1	0	0
BnaA02g35860D	BnaA09g44710D	1	0	0
BnaA02g35860D	BnaC08g37410D	1	0	0
BnaC06g23550D	BnaC05g50130D	1	0	0
BnaC06g23550D	BnaA06g12310D	1	0	0
BnaC06g23550D	BnaA09g44710D	1	0	0
BnaC06g23550D	BnaC08g37410D	1	0	0
BnaC02g22230D	BnaC05g50130D	1	0	0
BnaC02g22230D	BnaA06g12310D	1	0	0
BnaC02g22230D	BnaA09g44710D	1	0	0
BnaC02g22230D	BnaC08g37410D	1	0	0
BnaA07g22640D	BnaC05g50130D	1	0	0
BnaA07g22640D	BnaA06g12310D	1	0	0
BnaA07g22640D	BnaA09g44710D	1	0	0
BnaA07g22640D	BnaC08g37410D	1	0	0
BnaC06g23620D	BnaC05g50130D	1	0	0
BnaC06g23620D	BnaA06g12310D	1	0	0
BnaC06g23620D	BnaA09g44710D	1	0	0
BnaC06g23620D	BnaC08g37410D	1	0	0
BnaA07g30810D	BnaC05g50130D	1	0	0
BnaA07g30810D	BnaA06g12310D	1	0	0
BnaA07g30810D	BnaA09g44710D	1	0	0
BnaA07g30810D	BnaC08g37410D	1	0	0
BnaC06g43860D	BnaC05g50130D	1	0	0
BnaC06g43860D	BnaA06g12310D	1	0	0
BnaC06g43860D	BnaA09g44710D	1	0	0
BnaC06g43860D	BnaC08g37410D	1	0	0
BnaA07g30580D	BnaC05g50130D	1	0	0
BnaA07g30580D	BnaA06g12310D	1	0	0
BnaA07g30580D	BnaA09g44710D	1	0	0
BnaA07g30580D	BnaC08g37410D	1	0	0
BnaCnng24750D	BnaC05g50130D	1	0	0
BnaCnng24750D	BnaA06g12310D	1	0	0
BnaCnng24750D	BnaA09g44710D	1	0	0
BnaCnng24750D	BnaC08g37410D	1	0	0
BnaA07g30470D	BnaC05g50130D	1	0	0
BnaA07g30470D	BnaA06g12310D	1	0	0
BnaA07g30470D	BnaA09g44710D	1	0	0
BnaA07g30470D	BnaC08g37410D	1	0	0
BnaC02g21670D	BnaC05g50130D	1	0	0
BnaC02g21670D	BnaA06g12310D	1	0	0
BnaC02g21670D	BnaA09g44710D	1	0	0
BnaC02g21670D	BnaC08g37410D	1	0	0
BnaC06g34050D	BnaC05g50130D	1	0	0
BnaC06g34050D	BnaA06g12310D	1	0	0
BnaC06g34050D	BnaA09g44710D	1	0	0
BnaC06g34050D	BnaC08g37410D	1	0	0
BnaA07g22920D	BnaC05g50130D	1	0	0
BnaA07g22920D	BnaA06g12310D	1	0	0
BnaA07g22920D	BnaA09g44710D	1	0	0
BnaA07g22920D	BnaC08g37410D	1	0	0
BnaC06g24230D	BnaC05g50130D	1	0	0
BnaC06g24230D	BnaA06g12310D	1	0	0
BnaC06g24230D	BnaA09g44710D	1	0	0
BnaC06g24230D	BnaC08g37410D	1	0	0
BnaA02g15830D	BnaC05g50130D	1	0	0
BnaA02g15830D	BnaA06g12310D	1	0	0
BnaA02g15830D	BnaA09g44710D	1	0	0
BnaA02g15830D	BnaC08g37410D	1	0	0
BnaC02g21100D	BnaC05g50130D	1	0	0
BnaC02g21100D	BnaA06g12310D	1	0	0
BnaC02g21100D	BnaA09g44710D	1	0	0
BnaC02g21100D	BnaC08g37410D	1	0	0
BnaA07g23180D	BnaC05g50130D	1	0	0
BnaA07g23180D	BnaA06g12310D	1	0	0
BnaA07g23180D	BnaA09g44710D	1	0	0
BnaA07g23180D	BnaC08g37410D	1	0	0
BnaA07g38870D	BnaC05g50130D	1	0	0
BnaA07g38870D	BnaA06g12310D	1	0	0
BnaA07g38870D	BnaA09g44710D	1	0	0
BnaA07g38870D	BnaC08g37410D	1	0	0
BnaC06g43680D	BnaC05g50130D	1	0	0
BnaC06g43680D	BnaA06g12310D	1	0	0
BnaC06g43680D	BnaA09g44710D	1	0	0
BnaC06g43680D	BnaC08g37410D	1	0	0
BnaC06g24650D	BnaC05g50130D	1	0	0
BnaC06g24650D	BnaA06g12310D	1	0	0
BnaC06g24650D	BnaA09g44710D	1	0	0
BnaC06g24650D	BnaC08g37410D	1	0	0
BnaC06g24620D	BnaC05g50130D	1	0	0
BnaC06g24620D	BnaA06g12310D	1	0	0
BnaC06g24620D	BnaA09g44710D	1	0	0
BnaC06g24620D	BnaC08g37410D	1	0	0
BnaC02g20030D	BnaC05g50130D	1	0	0
BnaC02g20030D	BnaA06g12310D	1	0	0
BnaC02g20030D	BnaA09g44710D	1	0	0
BnaC02g20030D	BnaC08g37410D	1	0	0
BnaA07g23790D	BnaC05g50130D	1	0	0
BnaA07g23790D	BnaA06g12310D	1	0	0
BnaA07g23790D	BnaA09g44710D	1	0	0
BnaA07g23790D	BnaC08g37410D	1	0	0
BnaA06g37070D	BnaC05g50130D	1	0	0
BnaA06g37070D	BnaA06g12310D	1	0	0
BnaA06g37070D	BnaA09g44710D	1	0	0
BnaA06g37070D	BnaC08g37410D	1	0	0
BnaC04g17780D	BnaC05g50130D	1	0	0
BnaC04g17780D	BnaA06g12310D	1	0	0
BnaC04g17780D	BnaA09g44710D	1	0	0
BnaC04g17780D	BnaC08g37410D	1	0	0
BnaCnng45500D	BnaC05g50130D	1	0	0
BnaCnng45500D	BnaA06g12310D	1	0	0
BnaCnng45500D	BnaA09g44710D	1	0	0
BnaCnng45500D	BnaC08g37410D	1	0	0
BnaA06g01390D	BnaC05g50130D	1	0	0
BnaA06g01390D	BnaA06g12310D	1	0	0
BnaA06g01390D	BnaA09g44710D	1	0	0
BnaA06g01390D	BnaC08g37410D	1	0	0
BnaC06g06830D	BnaC05g50130D	1	0	0
BnaC06g06830D	BnaA06g12310D	1	0	0
BnaC06g06830D	BnaA09g44710D	1	0	0
BnaC06g06830D	BnaC08g37410D	1	0	0
BnaC06g10450D	BnaC05g50130D	1	0	0
BnaC06g10450D	BnaA06g12310D	1	0	0
BnaC06g10450D	BnaA09g44710D	1	0	0
BnaC06g10450D	BnaC08g37410D	1	0	0
BnaA05g14040D	BnaC05g50130D	1	0	0
BnaA05g14040D	BnaA06g12310D	1	0	0
BnaA05g14040D	BnaA09g44710D	1	0	0
BnaA05g14040D	BnaC08g37410D	1	0	0
BnaC06g06340D	BnaC05g50130D	1	0	0
BnaC06g06340D	BnaA06g12310D	1	0	0
BnaC06g06340D	BnaA09g44710D	1	0	0
BnaC06g06340D	BnaC08g37410D	1	0	0
BnaA06g00930D	BnaC05g50130D	1	0	0
BnaA06g00930D	BnaA06g12310D	1	0	0
BnaA06g00930D	BnaA09g44710D	1	0	0
BnaA06g00930D	BnaC08g37410D	1	0	0
BnaC06g41070D	BnaC05g50130D	1	0	0
BnaC06g41070D	BnaA06g12310D	1	0	0
BnaC06g41070D	BnaA09g44710D	1	0	0
BnaC06g41070D	BnaC08g37410D	1	0	0
BnaA06g01680D	BnaC05g50130D	1	0	0
BnaA06g01680D	BnaA06g12310D	1	0	0
BnaA06g01680D	BnaA09g44710D	1	0	0
BnaA06g01680D	BnaC08g37410D	1	0	0
BnaC03g69350D	BnaC05g50130D	1	0	0
BnaC03g69350D	BnaA06g12310D	1	0	0
BnaC03g69350D	BnaA09g44710D	1	0	0
BnaC03g69350D	BnaC08g37410D	1	0	0
BnaA08g01590D	BnaC05g50130D	1	0	0
BnaA08g01590D	BnaA06g12310D	1	0	0
BnaA08g01590D	BnaA09g44710D	1	0	0
BnaA08g01590D	BnaC08g37410D	1	0	0
BnaA05g15640D	BnaC05g50130D	1	0	0
BnaA05g15640D	BnaA06g12310D	1	0	0
BnaA05g15640D	BnaA09g44710D	1	0	0
BnaA05g15640D	BnaC08g37410D	1	0	0
BnaC05g26940D	BnaC05g50130D	1	0	0
BnaC05g26940D	BnaA06g12310D	1	0	0
BnaC05g26940D	BnaA09g44710D	1	0	0
BnaC05g26940D	BnaC08g37410D	1	0	0
BnaC06g03730D	BnaC05g50130D	1	0	0
BnaC06g03730D	BnaA06g12310D	1	0	0
BnaC06g03730D	BnaA09g44710D	1	0	0
BnaC06g03730D	BnaC08g37410D	1	0	0
BnaA06g02720D	BnaC05g50130D	1	0	0
BnaA06g02720D	BnaA06g12310D	1	0	0
BnaA06g02720D	BnaA09g44710D	1	0	0
BnaA06g02720D	BnaC08g37410D	1	0	0
BnaA05g35860D	BnaC05g50130D	1	0	0
BnaA05g35860D	BnaA06g12310D	1	0	0
BnaA05g35860D	BnaA09g44710D	1	0	0
BnaA05g35860D	BnaC08g37410D	1	0	0
BnaA05g18570D	BnaC05g50130D	1	0	0
BnaA05g18570D	BnaA06g12310D	1	0	0
BnaA05g18570D	BnaA09g44710D	1	0	0
BnaA05g18570D	BnaC08g37410D	1	0	0
BnaC05g25430D	BnaC05g50130D	1	0	0
BnaC05g25430D	BnaA06g12310D	1	0	0
BnaC05g25430D	BnaA09g44710D	1	0	0
BnaC05g25430D	BnaC08g37410D	1	0	0
BnaC08g04540D	BnaC05g50130D	1	0	0
BnaC08g04540D	BnaA06g12310D	1	0	0
BnaC08g04540D	BnaA09g44710D	1	0	0
BnaC08g04540D	BnaC08g37410D	1	0	0
BnaC06g00110D	BnaC05g50130D	1	0	0
BnaC06g00110D	BnaA06g12310D	1	0	0
BnaC06g00110D	BnaA09g44710D	1	0	0
BnaC06g00110D	BnaC08g37410D	1	0	0
BnaA08g03820D	BnaC05g50130D	1	0	0
BnaA08g03820D	BnaA06g12310D	1	0	0
BnaA08g03820D	BnaA09g44710D	1	0	0
BnaA08g03820D	BnaC08g37410D	1	0	0
BnaA10g05200D	BnaC05g50130D	1	0	0
BnaA10g05200D	BnaA06g12310D	1	0	0
BnaA10g05200D	BnaA09g44710D	1	0	0
BnaA10g05200D	BnaC08g37410D	1	0	0
BnaAnng02080D	BnaC05g50130D	1	0	0
BnaAnng02080D	BnaA06g12310D	1	0	0
BnaAnng02080D	BnaA09g44710D	1	0	0
BnaAnng02080D	BnaC08g37410D	1	0	0
BnaC06g08620D	BnaC05g50130D	1	0	0
BnaC06g08620D	BnaA06g12310D	1	0	0
BnaC06g08620D	BnaA09g44710D	1	0	0
BnaC06g08620D	BnaC08g37410D	1	0	0
BnaCnng69740D	BnaC05g50130D	1	0	0
BnaCnng69740D	BnaA06g12310D	1	0	0
BnaCnng69740D	BnaA09g44710D	1	0	0
BnaCnng69740D	BnaC08g37410D	1	0	0
BnaCnng22130D	BnaC05g50130D	1	0	0
BnaCnng22130D	BnaA06g12310D	1	0	0
BnaCnng22130D	BnaA09g44710D	1	0	0
BnaCnng22130D	BnaC08g37410D	1	0	0
BnaA05g18520D	BnaC05g50130D	1	0	0
BnaA05g18520D	BnaA06g12310D	1	0	0
BnaA05g18520D	BnaA09g44710D	1	0	0
BnaA05g18520D	BnaC08g37410D	1	0	0
BnaA09g23370D	BnaC05g50130D	1	0	0
BnaA09g23370D	BnaA06g12310D	1	0	0
BnaA09g23370D	BnaA09g44710D	1	0	0
BnaA09g23370D	BnaC08g37410D	1	0	0
BnaAnng38690D	BnaC05g50130D	1	0	0
BnaAnng38690D	BnaA06g12310D	1	0	0
BnaAnng38690D	BnaA09g44710D	1	0	0
BnaAnng38690D	BnaC08g37410D	1	0	0
BnaCnng39380D	BnaC05g50130D	1	0	0
BnaCnng39380D	BnaA06g12310D	1	0	0
BnaCnng39380D	BnaA09g44710D	1	0	0
BnaCnng39380D	BnaC08g37410D	1	0	0
BnaA08g06640D	BnaC05g50130D	1	0	0
BnaA08g06640D	BnaA06g12310D	1	0	0
BnaA08g06640D	BnaA09g44710D	1	0	0
BnaA08g06640D	BnaC08g37410D	1	0	0
BnaA09g23850D	BnaC05g50130D	1	0	0
BnaA09g23850D	BnaA06g12310D	1	0	0
BnaA09g23850D	BnaA09g44710D	1	0	0
BnaA09g23850D	BnaC08g37410D	1	0	0
BnaC06g21530D	BnaC05g50130D	1	0	0
BnaC06g21530D	BnaA06g12310D	1	0	0
BnaC06g21530D	BnaA09g44710D	1	0	0
BnaC06g21530D	BnaC08g37410D	1	0	0
BnaC06g21540D	BnaC05g50130D	1	0	0
BnaC06g21540D	BnaA06g12310D	1	0	0
BnaC06g21540D	BnaA09g44710D	1	0	0
BnaC06g21540D	BnaC08g37410D	1	0	0
BnaA09g54200D	BnaC05g50130D	1	0	0
BnaA09g54200D	BnaA06g12310D	1	0	0
BnaA09g54200D	BnaA09g44710D	1	0	0
BnaA09g54200D	BnaC08g37410D	1	0	0
BnaA09g25030D	BnaC05g50130D	1	0	0
BnaA09g25030D	BnaA06g12310D	1	0	0
BnaA09g25030D	BnaA09g44710D	1	0	0
BnaA09g25030D	BnaC08g37410D	1	0	0
BnaCnng21170D	BnaC05g50130D	1	0	0
BnaCnng21170D	BnaA06g12310D	1	0	0
BnaCnng21170D	BnaA09g44710D	1	0	0
BnaCnng21170D	BnaC08g37410D	1	0	0
BnaA09g25320D	BnaC05g50130D	1	0	0
BnaA09g25320D	BnaA06g12310D	1	0	0
BnaA09g25320D	BnaA09g44710D	1	0	0
BnaA09g25320D	BnaC08g37410D	1	0	0
BnaA05g35500D	BnaC05g50130D	1	0	0
BnaA05g35500D	BnaA06g12310D	1	0	0
BnaA05g35500D	BnaA09g44710D	1	0	0
BnaA05g35500D	BnaC08g37410D	1	0	0
BnaC05g23700D	BnaC05g50130D	1	0	0
BnaC05g23700D	BnaA06g12310D	1	0	0
BnaC05g23700D	BnaA09g44710D	1	0	0
BnaC05g23700D	BnaC08g37410D	1	0	0
BnaA09g25860D	BnaC05g50130D	1	0	0
BnaA09g25860D	BnaA06g12310D	1	0	0
BnaA09g25860D	BnaA09g44710D	1	0	0
BnaA09g25860D	BnaC08g37410D	1	0	0
BnaA07g07160D	BnaC05g50130D	1	0	0
BnaA07g07160D	BnaA06g12310D	1	0	0
BnaA07g07160D	BnaA09g44710D	1	0	0
BnaA07g07160D	BnaC08g37410D	1	0	0
BnaA07g07590D	BnaC05g50130D	1	0	0
BnaA07g07590D	BnaA06g12310D	1	0	0
BnaA07g07590D	BnaA09g44710D	1	0	0
BnaA07g07590D	BnaC08g37410D	1	0	0
BnaA09g26600D	BnaC05g50130D	1	0	0
BnaA09g26600D	BnaA06g12310D	1	0	0
BnaA09g26600D	BnaA09g44710D	1	0	0
BnaA09g26600D	BnaC08g37410D	1	0	0
BnaC05g22820D	BnaC05g50130D	1	0	0
BnaC05g22820D	BnaA06g12310D	1	0	0
BnaC05g22820D	BnaA09g44710D	1	0	0
BnaC05g22820D	BnaC08g37410D	1	0	0
BnaC07g09420D	BnaC05g50130D	1	0	0
BnaC07g09420D	BnaA06g12310D	1	0	0
BnaC07g09420D	BnaA09g44710D	1	0	0
BnaC07g09420D	BnaC08g37410D	1	0	0
BnaC03g59290D	BnaC05g50130D	1	0	0
BnaC03g59290D	BnaA06g12310D	1	0	0
BnaC03g59290D	BnaA09g44710D	1	0	0
BnaC03g59290D	BnaC08g37410D	1	0	0
BnaA08g17800D	BnaC05g50130D	1	0	0
BnaA08g17800D	BnaA06g12310D	1	0	0
BnaA08g17800D	BnaA09g44710D	1	0	0
BnaA08g17800D	BnaC08g37410D	1	0	0
BnaA09g27350D	BnaC05g50130D	1	0	0
BnaA09g27350D	BnaA06g12310D	1	0	0
BnaA09g27350D	BnaA09g44710D	1	0	0
BnaA09g27350D	BnaC08g37410D	1	0	0
BnaC05g21780D	BnaC05g50130D	1	0	0
BnaC05g21780D	BnaA06g12310D	1	0	0
BnaC05g21780D	BnaA09g44710D	1	0	0
BnaC05g21780D	BnaC08g37410D	1	0	0
BnaAnng28190D	BnaC05g50130D	1	0	0
BnaAnng28190D	BnaA06g12310D	1	0	0
BnaAnng28190D	BnaA09g44710D	1	0	0
BnaAnng28190D	BnaC08g37410D	1	0	0
BnaCnng36360D	BnaC05g50130D	1	0	0
BnaCnng36360D	BnaA06g12310D	1	0	0
BnaCnng36360D	BnaA09g44710D	1	0	0
BnaCnng36360D	BnaC08g37410D	1	0	0
BnaC03g58260D	BnaC05g50130D	1	0	0
BnaC03g58260D	BnaA06g12310D	1	0	0
BnaC03g58260D	BnaA09g44710D	1	0	0
BnaC03g58260D	BnaC08g37410D	1	0	0
BnaA08g18610D	BnaC05g50130D	1	0	0
BnaA08g18610D	BnaA06g12310D	1	0	0
BnaA08g18610D	BnaA09g44710D	1	0	0
BnaA08g18610D	BnaC08g37410D	1	0	0
BnaA09g29500D	BnaC05g50130D	1	0	0
BnaA09g29500D	BnaA06g12310D	1	0	0
BnaA09g29500D	BnaA09g44710D	1	0	0
BnaA09g29500D	BnaC08g37410D	1	0	0
BnaC05g19650D	BnaC05g50130D	1	0	0
BnaC05g19650D	BnaA06g12310D	1	0	0
BnaC05g19650D	BnaA09g44710D	1	0	0
BnaC05g19650D	BnaC08g37410D	1	0	0
BnaA09g28710D	BnaC05g50130D	1	0	0
BnaA09g28710D	BnaA06g12310D	1	0	0
BnaA09g28710D	BnaA09g44710D	1	0	0
BnaA09g28710D	BnaC08g37410D	1	0	0
BnaC05g20540D	BnaC05g50130D	1	0	0
BnaC05g20540D	BnaA06g12310D	1	0	0
BnaC05g20540D	BnaA09g44710D	1	0	0
BnaC05g20540D	BnaC08g37410D	1	0	0
BnaC08g19500D	BnaC05g50130D	1	0	0
BnaC08g19500D	BnaA06g12310D	1	0	0
BnaC08g19500D	BnaA09g44710D	1	0	0
BnaC08g19500D	BnaC08g37410D	1	0	0
BnaC05g16060D	BnaC05g50130D	1	0	0
BnaC05g16060D	BnaA06g12310D	1	0	0
BnaC05g16060D	BnaA09g44710D	1	0	0
BnaC05g16060D	BnaC08g37410D	1	0	0
BnaA06g14680D	BnaC05g50130D	1	0	0
BnaA06g14680D	BnaA06g12310D	1	0	0
BnaA06g14680D	BnaA09g44710D	1	0	0
BnaA06g14680D	BnaC08g37410D	1	0	0
BnaA08g21610D	BnaC05g50130D	1	0	0
BnaA08g21610D	BnaA06g12310D	1	0	0
BnaA08g21610D	BnaA09g44710D	1	0	0
BnaA08g21610D	BnaC08g37410D	1	0	0
BnaC08g19360D	BnaC05g50130D	1	0	0
BnaC08g19360D	BnaA06g12310D	1	0	0
BnaC08g19360D	BnaA09g44710D	1	0	0
BnaC08g19360D	BnaC08g37410D	1	0	0
BnaC07g15280D	BnaC05g50130D	1	0	0
BnaC07g15280D	BnaA06g12310D	1	0	0
BnaC07g15280D	BnaA09g44710D	1	0	0
BnaC07g15280D	BnaC08g37410D	1	0	0
BnaC05g15970D	BnaC05g50130D	1	0	0
BnaC05g15970D	BnaA06g12310D	1	0	0
BnaC05g15970D	BnaA09g44710D	1	0	0
BnaC05g15970D	BnaC08g37410D	1	0	0
BnaA06g14510D	BnaC05g50130D	1	0	0
BnaA06g14510D	BnaA06g12310D	1	0	0
BnaA06g14510D	BnaA09g44710D	1	0	0
BnaA06g14510D	BnaC08g37410D	1	0	0
BnaA07g11370D	BnaC05g50130D	1	0	0
BnaA07g11370D	BnaA06g12310D	1	0	0
BnaA07g11370D	BnaA09g44710D	1	0	0
BnaA07g11370D	BnaC08g37410D	1	0	0
BnaA08g21730D	BnaC05g50130D	1	0	0
BnaA08g21730D	BnaA06g12310D	1	0	0
BnaA08g21730D	BnaA09g44710D	1	0	0
BnaA08g21730D	BnaC08g37410D	1	0	0
BnaA06g12630D	BnaC05g50130D	1	0	0
BnaA06g12630D	BnaA06g12310D	1	0	0
BnaA06g12630D	BnaA09g44710D	1	0	0
BnaA06g12630D	BnaC08g37410D	1	0	0
BnaA09g44550D	BnaC05g50130D	1	0	0
BnaA09g44550D	BnaA06g12310D	1	0	0
BnaA09g44550D	BnaA09g44710D	1	0	0
BnaA09g44550D	BnaC08g37410D	1	0	0
BnaC05g14180D	BnaC05g50130D	1	0	0
BnaC05g14180D	BnaA06g12310D	1	0	0
BnaC05g14180D	BnaA09g44710D	1	0	0
BnaC05g14180D	BnaC08g37410D	1	0	0
BnaC08g37250D	BnaC05g50130D	1	0	0
BnaC08g37250D	BnaA06g12310D	1	0	0
BnaC08g37250D	BnaA09g44710D	1	0	0
BnaC08g37250D	BnaC08g37410D	1	0	0
BnaAnng26450D	BnaA04g16480D	1	0	0
BnaAnng26450D	BnaC04g39830D	1	0	0
BnaC04g04170D	BnaA04g16480D	1	0	0
BnaC04g04170D	BnaC04g39830D	1	0	0
BnaA05g04710D	BnaA04g16480D	1	0	0
BnaA05g04710D	BnaC04g39830D	1	0	0
BnaC06g26770D	BnaC06g26770D	1	0	0
BnaC06g26770D	BnaC06g28450D	1	0	0
BnaC06g26770D	BnaA07g26350D	1	0	0
BnaC06g28450D	BnaC06g26770D	1	0	0
BnaC06g28450D	BnaC06g28450D	1	0	0
BnaC06g28450D	BnaA07g26350D	1	0	0
BnaA07g26350D	BnaC06g26770D	1	0	0
BnaA07g26350D	BnaC06g28450D	1	0	0
BnaA07g26350D	BnaA07g26350D	1	0	0
BnaA09g35540D	BnaA04g05850D	1	0	0
BnaA09g35540D	BnaC04g28440D	1	0	0
BnaC08g26990D	BnaA04g05850D	1	0	0
BnaC08g26990D	BnaC04g28440D	1	0	0
BnaA04g05850D	BnaAnng03700D	1	0	0
BnaA04g05850D	BnaC08g21680D	1	0	0
BnaA04g05850D	BnaA01g21200D	1	0	0
BnaA04g05850D	BnaA07g31710D	1	0	0
BnaA04g05850D	BnaC06g35560D	1	0	0
BnaC04g28440D	BnaAnng03700D	1	0	0
BnaC04g28440D	BnaC08g21680D	1	0	0
BnaC04g28440D	BnaA01g21200D	1	0	0
BnaC04g28440D	BnaA07g31710D	1	0	0
BnaC04g28440D	BnaC06g35560D	1	0	0
BnaA02g28880D	BnaC07g48200D	1	0	0
BnaA02g28880D	BnaC03g43530D	1	0	0
BnaA02g28880D	BnaA03g37240D	1	0	0
BnaA06g32140D	BnaC07g48200D	1	0	0
BnaA06g32140D	BnaC03g43530D	1	0	0
BnaA06g32140D	BnaA03g37240D	1	0	0
BnaC07g24280D	BnaC07g48200D	1	0	0
BnaC07g24280D	BnaC03g43530D	1	0	0
BnaC07g24280D	BnaA03g37240D	1	0	0
BnaC03g45040D	BnaA08g26910D	1	0	0
BnaC03g45040D	BnaC08g13570D	1	0	0
BnaC03g45040D	BnaC05g06140D	1	0	0
BnaC03g45040D	BnaA06g04890D	1	0	0
BnaA07g04370D	BnaA08g26910D	1	0	0
BnaA07g04370D	BnaC08g13570D	1	0	0
BnaA07g04370D	BnaC05g06140D	1	0	0
BnaA07g04370D	BnaA06g04890D	1	0	0
BnaC07g04330D	BnaA08g26910D	1	0	0
BnaC07g04330D	BnaC08g13570D	1	0	0
BnaC07g04330D	BnaC05g06140D	1	0	0
BnaC07g04330D	BnaA06g04890D	1	0	0
BnaA03g38220D	BnaA08g26910D	1	0	0
BnaA03g38220D	BnaC08g13570D	1	0	0
BnaA03g38220D	BnaC05g06140D	1	0	0
BnaA03g38220D	BnaA06g04890D	1	0	0
BnaC03g25850D	BnaA07g09080D	1	0	0
BnaC03g25850D	BnaC07g12860D	1	0	0
BnaC03g25850D	BnaA09g29700D	1	0	0
BnaC03g25850D	BnaC05g19320D	1	0	0
BnaA03g21470D	BnaA07g09080D	1	0	0
BnaA03g21470D	BnaC07g12860D	1	0	0
BnaA03g21470D	BnaA09g29700D	1	0	0
BnaA03g21470D	BnaC05g19320D	1	0	0
BnaA05g01340D	BnaA07g09080D	1	0	0
BnaA05g01340D	BnaC07g12860D	1	0	0
BnaA05g01340D	BnaA09g29700D	1	0	0
BnaA05g01340D	BnaC05g19320D	1	0	0
BnaCnng28170D	BnaA07g09080D	1	0	0
BnaCnng28170D	BnaC07g12860D	1	0	0
BnaCnng28170D	BnaA09g29700D	1	0	0
BnaCnng28170D	BnaC05g19320D	1	0	0
BnaC01g28440D	BnaA07g09080D	1	0	0
BnaC01g28440D	BnaC07g12860D	1	0	0
BnaC01g28440D	BnaA09g29700D	1	0	0
BnaC01g28440D	BnaC05g19320D	1	0	0
BnaA01g22040D	BnaA07g09080D	1	0	0
BnaA01g22040D	BnaC07g12860D	1	0	0
BnaA01g22040D	BnaA09g29700D	1	0	0
BnaA01g22040D	BnaC05g19320D	1	0	0
[truncated: 457,315+ more rows]
