# Supplementary material for: Transcriptomics of temperature-sensitive R gene-mediated resistance identifies a WAKL10 protein interaction network
Source: Sci Rep. 2024 Feb 29;14:5023. doi: 10.1038/s41598-024-53643-7 (PMC10904819; doi:10.1038/s41598-024-53643-7)
Supplement: Supplementary file 6 — Supplementary Information 6. [file 41598_2024_53643_MOESM6_ESM.xlsx]

## Sheet: Sheet1
Supplementary Table 6 | Gene and KEGG IDs for the Topas-Rlm7 interaction sub-network.
from	to	1ppi	reg	keg
BnaC05g28450D	BnaC08g07580D	1	0	0
BnaC05g28450D	BnaA05g18020D	1	0	0
BnaC05g28450D	BnaC08g37410D	1	0	0
BnaC05g28450D	BnaA09g44710D	1	0	0
BnaC05g28450D	BnaA06g12310D	1	0	0
BnaC05g28450D	BnaC05g50130D	1	0	0
BnaC08g07580D	BnaC05g28450D	1	0	0
BnaC08g07580D	BnaC08g07580D	1	0	0
BnaC08g07580D	BnaA05g18020D	1	0	0
BnaC08g07580D	BnaC08g37410D	1	0	0
BnaC08g07580D	BnaA09g44710D	1	0	0
BnaC08g07580D	BnaA06g12310D	1	0	0
BnaC08g07580D	BnaC05g50130D	1	0	0
BnaA05g18020D	BnaC05g28450D	1	0	0
BnaA05g18020D	BnaC08g07580D	1	0	0
BnaA05g18020D	BnaA05g18020D	1	0	0
BnaA05g18020D	BnaC08g37410D	1	0	0
BnaA05g18020D	BnaA09g44710D	1	0	0
BnaA05g18020D	BnaA06g12310D	1	0	0
BnaA05g18020D	BnaC05g50130D	1	0	0
BnaC03g01380D	BnaA05g00430D	1	0	0
BnaC03g01380D	BnaC04g51810D	1	0	0
BnaC03g01380D	BnaC01g31130D	1	0	0
BnaC03g01380D	BnaCnng68360D	1	0	0
BnaC03g01380D	BnaA07g25770D	1	0	0
BnaC03g01380D	BnaCnng17850D	1	0	0
BnaC03g01380D	BnaA01g33540D	1	0	0
BnaC03g01380D	BnaC01g40040D	1	0	0
BnaC03g01380D	BnaA10g26670D	1	0	0
BnaC03g01380D	BnaCnng02940D	1	0	0
BnaC03g01380D	BnaA07g21980D	0	1	0
BnaC03g01380D	BnaC06g35730D	0	1	0
BnaC03g01380D	BnaC06g22710D	0	1	0
BnaC03g01380D	BnaA07g31860D	0	1	0
BnaC03g01380D	BnaAnng20490D	1	0	0
BnaCnng02610D	BnaA05g00430D	1	0	0
BnaCnng02610D	BnaC04g51810D	1	0	0
BnaCnng02610D	BnaC01g31130D	1	0	0
BnaCnng02610D	BnaCnng68360D	1	0	0
BnaCnng02610D	BnaA07g25770D	1	0	0
BnaCnng02610D	BnaCnng17850D	1	0	0
BnaCnng02610D	BnaA01g33540D	1	0	0
BnaCnng02610D	BnaC01g40040D	1	0	0
BnaCnng02610D	BnaA10g26670D	1	0	0
BnaCnng02610D	BnaCnng02940D	1	0	0
BnaCnng02610D	BnaA07g21980D	0	1	0
BnaCnng02610D	BnaC06g35730D	0	1	0
BnaCnng02610D	BnaC06g22710D	0	1	0
BnaCnng02610D	BnaA07g31860D	0	1	0
BnaCnng02610D	BnaAnng20490D	1	0	0
BnaA03g01030D	BnaA05g00430D	1	0	0
BnaA03g01030D	BnaC04g51810D	1	0	0
BnaA03g01030D	BnaC01g31130D	1	0	0
BnaA03g01030D	BnaCnng68360D	1	0	0
BnaA03g01030D	BnaA07g25770D	1	0	0
BnaA03g01030D	BnaCnng17850D	1	0	0
BnaA03g01030D	BnaA01g33540D	1	0	0
BnaA03g01030D	BnaC01g40040D	1	0	0
BnaA03g01030D	BnaA10g26670D	1	0	0
BnaA03g01030D	BnaCnng02940D	1	0	0
BnaA03g01030D	BnaA07g21980D	0	1	0
BnaA03g01030D	BnaC06g35730D	0	1	0
BnaA03g01030D	BnaC06g22710D	0	1	0
BnaA03g01030D	BnaA07g31860D	0	1	0
BnaA03g01030D	BnaAnng20490D	1	0	0
BnaCnng00330D	BnaA05g00790D	1	0	0
BnaCnng00330D	BnaC04g00430D	1	0	0
BnaA07g04890D	BnaA05g00790D	1	0	0
BnaA07g04890D	BnaC04g00430D	1	0	0
BnaA05g00430D	BnaA07g25770D	1	0	0
BnaA05g00430D	BnaCnng17850D	1	0	0
BnaC04g51810D	BnaA07g25770D	1	0	0
BnaC04g51810D	BnaCnng17850D	1	0	0
BnaC01g31130D	BnaA07g25770D	1	0	0
BnaC01g31130D	BnaCnng17850D	1	0	0
BnaC01g31130D	BnaA01g33540D	1	0	0
BnaC01g31130D	BnaC01g40040D	1	0	0
BnaC01g31130D	BnaA03g31320D	1	0	0
BnaC01g31130D	BnaC03g36700D	1	0	0
BnaC01g31130D	BnaC08g37880D	1	0	0
BnaC01g31130D	BnaC08g17300D	1	0	0
BnaC01g31130D	BnaA08g23200D	1	0	0
BnaC01g31130D	BnaA09g45050D	1	0	0
BnaC01g31130D	BnaA06g11590D	1	0	0
BnaC01g31130D	BnaC05g13430D	1	0	0
BnaC01g31130D	BnaA05g26810D	1	0	0
BnaC01g31130D	BnaC05g40840D	1	0	0
BnaC01g31130D	BnaA01g30800D	1	0	0
BnaC01g31130D	BnaCnng22990D	1	0	0
BnaC01g31130D	BnaC04g38290D	1	0	0
BnaC01g31130D	BnaC03g26970D	1	0	0
BnaC01g31130D	BnaA04g15340D	1	0	0
BnaCnng68360D	BnaA07g25770D	1	0	0
BnaCnng68360D	BnaCnng17850D	1	0	0
BnaCnng68360D	BnaA01g33540D	1	0	0
BnaCnng68360D	BnaC01g40040D	1	0	0
BnaCnng68360D	BnaA03g31320D	1	0	0
BnaCnng68360D	BnaC03g36700D	1	0	0
BnaCnng68360D	BnaC08g37880D	1	0	0
BnaCnng68360D	BnaC08g17300D	1	0	0
BnaCnng68360D	BnaA08g23200D	1	0	0
BnaCnng68360D	BnaA09g45050D	1	0	0
BnaCnng68360D	BnaA06g11590D	1	0	0
BnaCnng68360D	BnaC05g13430D	1	0	0
BnaCnng68360D	BnaA05g26810D	1	0	0
BnaCnng68360D	BnaC05g40840D	1	0	0
BnaCnng68360D	BnaA01g30800D	1	0	0
BnaCnng68360D	BnaCnng22990D	1	0	0
BnaCnng68360D	BnaC04g38290D	1	0	0
BnaCnng68360D	BnaC03g26970D	1	0	0
BnaCnng68360D	BnaA04g15340D	1	0	0
BnaA07g25770D	BnaC08g37880D	1	0	0
BnaA07g25770D	BnaC08g17300D	1	0	0
BnaA07g25770D	BnaA08g23200D	1	0	0
BnaA07g25770D	BnaA09g45050D	1	0	0
BnaA07g25770D	BnaA06g11590D	1	0	0
BnaA07g25770D	BnaC05g13430D	1	0	0
BnaCnng17850D	BnaC08g37880D	1	0	0
BnaCnng17850D	BnaC08g17300D	1	0	0
BnaCnng17850D	BnaA08g23200D	1	0	0
BnaCnng17850D	BnaA09g45050D	1	0	0
BnaCnng17850D	BnaA06g11590D	1	0	0
BnaCnng17850D	BnaC05g13430D	1	0	0
BnaA01g33540D	BnaA07g25770D	1	0	0
BnaA01g33540D	BnaCnng17850D	1	0	0
BnaC01g40040D	BnaA07g25770D	1	0	0
BnaC01g40040D	BnaCnng17850D	1	0	0
BnaC01g08650D	BnaA05g03550D	1	0	0
BnaC01g08650D	BnaA03g20470D	1	0	0
BnaC01g08650D	BnaC03g24480D	1	0	0
BnaC01g08650D	BnaC03g24500D	1	0	0
BnaA01g07170D	BnaA05g03550D	1	0	0
BnaA01g07170D	BnaA03g20470D	1	0	0
BnaA01g07170D	BnaC03g24480D	1	0	0
BnaA01g07170D	BnaC03g24500D	1	0	0
BnaA03g41880D	BnaA05g17260D	1	0	0
BnaA03g41880D	BnaC05g30210D	1	0	0
BnaC07g32950D	BnaA05g17260D	1	0	0
BnaC07g32950D	BnaC05g30210D	1	0	0
BnaA01g18630D	BnaA05g17260D	1	0	0
BnaA01g18630D	BnaC05g30210D	1	0	0
BnaC01g31410D	BnaA05g17260D	1	0	0
BnaC01g31410D	BnaC05g30210D	1	0	0
BnaC01g03920D	BnaA05g03550D	1	0	0
BnaC01g03920D	BnaA03g20470D	1	0	0
BnaC01g03920D	BnaC03g24480D	1	0	0
BnaC01g03920D	BnaC03g24500D	1	0	0
BnaC01g03920D	BnaA05g22070D	1	0	0
BnaC01g03920D	BnaC01g34460D	1	0	0
BnaC01g03920D	BnaC05g35350D	1	0	0
BnaC01g03920D	BnaA01g26980D	1	0	0
BnaC01g03920D	BnaC08g37410D	1	0	0
BnaC01g03920D	BnaA09g44710D	1	0	0
BnaC01g03920D	BnaA06g12310D	1	0	0
BnaC01g03920D	BnaC05g50130D	1	0	0
BnaC01g03920D	BnaA03g31320D	1	0	0
BnaC01g03920D	BnaC03g36700D	1	0	0
BnaC01g03920D	BnaA05g26810D	1	0	0
BnaC01g03920D	BnaC05g40840D	1	0	0
BnaC01g03920D	BnaA01g30800D	1	0	0
BnaC01g03920D	BnaCnng22990D	1	0	0
BnaC01g03920D	BnaC04g38290D	1	0	0
BnaC01g03920D	BnaC03g26970D	1	0	0
BnaC01g03920D	BnaA04g15340D	1	0	0
BnaC01g03920D	BnaC08g03480D	1	0	0
BnaC01g03920D	BnaC03g55890D	1	0	0
BnaC01g03920D	BnaA06g03620D	1	0	0
BnaC01g03920D	BnaA01g13120D	1	0	0
BnaC01g03920D	BnaA05g36460D	1	0	0
BnaC01g03920D	BnaC06g40840D	1	0	0
BnaC01g03920D	BnaCnng75080D	1	0	0
BnaA01g02660D	BnaA05g03550D	1	0	0
BnaA01g02660D	BnaA03g20470D	1	0	0
BnaA01g02660D	BnaC03g24480D	1	0	0
BnaA01g02660D	BnaC03g24500D	1	0	0
BnaA01g02660D	BnaA05g22070D	1	0	0
BnaA01g02660D	BnaC01g34460D	1	0	0
BnaA01g02660D	BnaC05g35350D	1	0	0
BnaA01g02660D	BnaA01g26980D	1	0	0
BnaA01g02660D	BnaC08g37410D	1	0	0
BnaA01g02660D	BnaA09g44710D	1	0	0
BnaA01g02660D	BnaA06g12310D	1	0	0
BnaA01g02660D	BnaC05g50130D	1	0	0
BnaA01g02660D	BnaA03g31320D	1	0	0
BnaA01g02660D	BnaC03g36700D	1	0	0
BnaA01g02660D	BnaA05g26810D	1	0	0
BnaA01g02660D	BnaC05g40840D	1	0	0
BnaA01g02660D	BnaA01g30800D	1	0	0
BnaA01g02660D	BnaCnng22990D	1	0	0
BnaA01g02660D	BnaC04g38290D	1	0	0
BnaA01g02660D	BnaC03g26970D	1	0	0
BnaA01g02660D	BnaA04g15340D	1	0	0
BnaA01g02660D	BnaC08g03480D	1	0	0
BnaA01g02660D	BnaC03g55890D	1	0	0
BnaA01g02660D	BnaA06g03620D	1	0	0
BnaA01g02660D	BnaA01g13120D	1	0	0
BnaA01g02660D	BnaA05g36460D	1	0	0
BnaA01g02660D	BnaC06g40840D	1	0	0
BnaA01g02660D	BnaCnng75080D	1	0	0
BnaA08g11160D	BnaA05g03550D	1	0	0
BnaA08g11160D	BnaA03g20470D	1	0	0
BnaA08g11160D	BnaC03g24480D	1	0	0
BnaA08g11160D	BnaC03g24500D	1	0	0
BnaA08g11160D	BnaA05g22070D	1	0	0
BnaA08g11160D	BnaC01g34460D	1	0	0
BnaA08g11160D	BnaC05g35350D	1	0	0
BnaA08g11160D	BnaA01g26980D	1	0	0
BnaA08g11160D	BnaC08g37410D	1	0	0
BnaA08g11160D	BnaA09g44710D	1	0	0
BnaA08g11160D	BnaA06g12310D	1	0	0
BnaA08g11160D	BnaC05g50130D	1	0	0
BnaA08g11160D	BnaA03g31320D	1	0	0
BnaA08g11160D	BnaC03g36700D	1	0	0
BnaA08g11160D	BnaA05g26810D	1	0	0
BnaA08g11160D	BnaC05g40840D	1	0	0
BnaA08g11160D	BnaA01g30800D	1	0	0
BnaA08g11160D	BnaCnng22990D	1	0	0
BnaA08g11160D	BnaC04g38290D	1	0	0
BnaA08g11160D	BnaC03g26970D	1	0	0
BnaA08g11160D	BnaA04g15340D	1	0	0
BnaA08g11160D	BnaC08g03480D	1	0	0
BnaA08g11160D	BnaC03g55890D	1	0	0
BnaA08g11160D	BnaA06g03620D	1	0	0
BnaA08g11160D	BnaA01g13120D	1	0	0
BnaA08g11160D	BnaA05g36460D	1	0	0
BnaA08g11160D	BnaC06g40840D	1	0	0
BnaA08g11160D	BnaCnng75080D	1	0	0
BnaC03g66080D	BnaA05g03550D	1	0	0
BnaC03g66080D	BnaA03g20470D	1	0	0
BnaC03g66080D	BnaC03g24480D	1	0	0
BnaC03g66080D	BnaC03g24500D	1	0	0
BnaC03g66080D	BnaA05g22070D	1	0	0
BnaC03g66080D	BnaC01g34460D	1	0	0
BnaC03g66080D	BnaC05g35350D	1	0	0
BnaC03g66080D	BnaA01g26980D	1	0	0
BnaC03g66080D	BnaC08g37410D	1	0	0
BnaC03g66080D	BnaA09g44710D	1	0	0
BnaC03g66080D	BnaA06g12310D	1	0	0
BnaC03g66080D	BnaC05g50130D	1	0	0
BnaC03g66080D	BnaA03g31320D	1	0	0
BnaC03g66080D	BnaC03g36700D	1	0	0
BnaC03g66080D	BnaA05g26810D	1	0	0
BnaC03g66080D	BnaC05g40840D	1	0	0
BnaC03g66080D	BnaA01g30800D	1	0	0
BnaC03g66080D	BnaCnng22990D	1	0	0
BnaC03g66080D	BnaC04g38290D	1	0	0
BnaC03g66080D	BnaC03g26970D	1	0	0
BnaC03g66080D	BnaA04g15340D	1	0	0
BnaC03g66080D	BnaC08g03480D	1	0	0
BnaC03g66080D	BnaC03g55890D	1	0	0
BnaC03g66080D	BnaA06g03620D	1	0	0
BnaC03g66080D	BnaA01g13120D	1	0	0
BnaC03g66080D	BnaA05g36460D	1	0	0
BnaC03g66080D	BnaC06g40840D	1	0	0
BnaC03g66080D	BnaCnng75080D	1	0	0
BnaC03g55440D	BnaC06g32850D	1	0	0
BnaC03g55440D	BnaA07g29650D	1	0	0
BnaC03g55440D	BnaC05g45710D	1	0	0
BnaC03g55440D	BnaA05g31170D	1	0	0
BnaC03g55440D	BnaC05g21480D	1	0	0
BnaC03g55440D	BnaA08g18790D	1	0	0
BnaC03g55440D	BnaC07g11700D	1	0	0
BnaC03g55440D	BnaC03g58080D	1	0	0
BnaC03g55440D	BnaA09g27780D	1	0	0
BnaC03g55440D	BnaA07g20840D	1	0	0
BnaC03g55440D	BnaC06g20690D	1	0	0
BnaC03g55440D	BnaA07g33680D	1	0	0
BnaC03g55440D	BnaA02g18610D	1	0	0
BnaC03g55440D	BnaCnng60930D	1	0	0
BnaC03g55440D	BnaA05g15300D	1	0	0
BnaC03g55440D	BnaA08g01860D	1	0	0
BnaC03g55440D	BnaC03g77890D	1	0	0
BnaC03g55440D	BnaA05g22070D	1	0	0
BnaC03g55440D	BnaC01g34460D	1	0	0
BnaC03g55440D	BnaC05g35350D	1	0	0
BnaC03g55440D	BnaA01g26980D	1	0	0
BnaC03g55440D	BnaC08g37410D	1	0	0
BnaC03g55440D	BnaA09g44710D	1	0	0
BnaC03g55440D	BnaA06g12310D	1	0	0
BnaC03g55440D	BnaC05g50130D	1	0	0
BnaC03g55440D	BnaA06g06010D	1	0	0
BnaC03g55440D	BnaC05g07560D	1	0	0
BnaC03g55440D	BnaC04g46830D	1	0	0
BnaC03g55440D	BnaA04g22510D	1	0	0
BnaC03g55440D	BnaC03g22500D	1	0	0
BnaC03g55440D	BnaA05g34520D	1	0	0
BnaC03g55440D	BnaCnng27940D	1	0	0
BnaC03g55440D	BnaA03g56500D	1	0	0
BnaC03g55440D	BnaC05g02420D	1	0	0
BnaC03g55440D	BnaA10g27810D	1	0	0
BnaC03g55440D	BnaC07g03080D	1	0	0
BnaC03g55440D	BnaA09g09730D	1	0	0
BnaC03g55440D	BnaA07g01550D	1	0	0
BnaC03g55440D	BnaC09g51050D	1	0	0
BnaC03g55440D	BnaC08g03480D	1	0	0
BnaC03g55440D	BnaC03g55890D	1	0	0
BnaC03g55440D	BnaA06g03620D	1	0	0
BnaC03g55440D	BnaA01g13120D	1	0	0
BnaC03g55440D	BnaA05g36460D	1	0	0
BnaC03g55440D	BnaC06g40840D	1	0	0
BnaC03g55440D	BnaCnng75080D	1	0	0
BnaA06g18440D	BnaC06g32850D	1	0	0
BnaA06g18440D	BnaA07g29650D	1	0	0
BnaA06g18440D	BnaC05g45710D	1	0	0
BnaA06g18440D	BnaA05g31170D	1	0	0
BnaA06g18440D	BnaC05g21480D	1	0	0
BnaA06g18440D	BnaA08g18790D	1	0	0
BnaA06g18440D	BnaC07g11700D	1	0	0
BnaA06g18440D	BnaC03g58080D	1	0	0
BnaA06g18440D	BnaA09g27780D	1	0	0
BnaA06g18440D	BnaA07g20840D	1	0	0
BnaA06g18440D	BnaC06g20690D	1	0	0
BnaA06g18440D	BnaA07g33680D	1	0	0
BnaA06g18440D	BnaA02g18610D	1	0	0
BnaA06g18440D	BnaCnng60930D	1	0	0
BnaA06g18440D	BnaA05g15300D	1	0	0
BnaA06g18440D	BnaA08g01860D	1	0	0
BnaA06g18440D	BnaC03g77890D	1	0	0
BnaA06g18440D	BnaA05g22070D	1	0	0
BnaA06g18440D	BnaC01g34460D	1	0	0
BnaA06g18440D	BnaC05g35350D	1	0	0
BnaA06g18440D	BnaA01g26980D	1	0	0
BnaA06g18440D	BnaC08g37410D	1	0	0
BnaA06g18440D	BnaA09g44710D	1	0	0
BnaA06g18440D	BnaA06g12310D	1	0	0
BnaA06g18440D	BnaC05g50130D	1	0	0
BnaA06g18440D	BnaA06g06010D	1	0	0
BnaA06g18440D	BnaC05g07560D	1	0	0
BnaA06g18440D	BnaC04g46830D	1	0	0
BnaA06g18440D	BnaA04g22510D	1	0	0
BnaA06g18440D	BnaC03g22500D	1	0	0
BnaA06g18440D	BnaA05g34520D	1	0	0
BnaA06g18440D	BnaCnng27940D	1	0	0
BnaA06g18440D	BnaA03g56500D	1	0	0
BnaA06g18440D	BnaC05g02420D	1	0	0
BnaA06g18440D	BnaA10g27810D	1	0	0
BnaA06g18440D	BnaC07g03080D	1	0	0
BnaA06g18440D	BnaA09g09730D	1	0	0
BnaA06g18440D	BnaA07g01550D	1	0	0
BnaA06g18440D	BnaC09g51050D	1	0	0
BnaA06g18440D	BnaC08g03480D	1	0	0
BnaA06g18440D	BnaC03g55890D	1	0	0
BnaA06g18440D	BnaA06g03620D	1	0	0
BnaA06g18440D	BnaA01g13120D	1	0	0
BnaA06g18440D	BnaA05g36460D	1	0	0
BnaA06g18440D	BnaC06g40840D	1	0	0
BnaA06g18440D	BnaCnng75080D	1	0	0
BnaA05g03550D	BnaC05g28450D	1	0	0
BnaA05g03550D	BnaC08g07580D	1	0	0
BnaA05g03550D	BnaA05g18020D	1	0	0
BnaA05g03550D	BnaC06g32850D	1	0	0
BnaA05g03550D	BnaA07g29650D	1	0	0
BnaA05g03550D	BnaC05g21480D	1	0	0
BnaA05g03550D	BnaA08g18790D	1	0	0
BnaA05g03550D	BnaC07g11700D	1	0	0
BnaA05g03550D	BnaC03g58080D	1	0	0
BnaA05g03550D	BnaA09g27780D	1	0	0
BnaA05g03550D	BnaA07g20840D	1	0	0
BnaA05g03550D	BnaC06g20690D	1	0	0
BnaA05g03550D	BnaA07g33680D	1	0	0
BnaA05g03550D	BnaA02g18610D	1	0	0
BnaA05g03550D	BnaCnng60930D	1	0	0
BnaA05g03550D	BnaA05g15300D	1	0	0
BnaA05g03550D	BnaA08g01860D	1	0	0
BnaA05g03550D	BnaC03g77890D	1	0	0
BnaA05g03550D	BnaC08g37410D	1	0	0
BnaA05g03550D	BnaA09g44710D	1	0	0
BnaA05g03550D	BnaA06g12310D	1	0	0
BnaA05g03550D	BnaC05g50130D	1	0	0
BnaA05g03550D	BnaA06g06010D	1	0	0
BnaA05g03550D	BnaC05g07560D	1	0	0
BnaA05g03550D	BnaC04g46830D	1	0	0
BnaA05g03550D	BnaA04g22510D	1	0	0
BnaA05g03550D	BnaC03g22500D	1	0	0
BnaA05g03550D	BnaA05g34520D	1	0	0
BnaA05g03550D	BnaCnng27940D	1	0	0
BnaA05g03550D	BnaA03g56500D	1	0	0
BnaA05g03550D	BnaC05g02420D	1	0	0
BnaA05g03550D	BnaA10g27810D	1	0	0
BnaA05g03550D	BnaC07g03080D	1	0	0
BnaA05g03550D	BnaA09g09730D	1	0	0
BnaA05g03550D	BnaA07g01550D	1	0	0
BnaA05g03550D	BnaC09g51050D	1	0	0
BnaA05g03550D	BnaC08g03480D	1	0	0
BnaA05g03550D	BnaC03g55890D	1	0	0
BnaA05g03550D	BnaA06g03620D	1	0	0
BnaA05g03550D	BnaA01g13120D	1	0	0
BnaA05g03550D	BnaA05g36460D	1	0	0
BnaA05g03550D	BnaC06g40840D	1	0	0
BnaA05g03550D	BnaCnng75080D	1	0	0
BnaA03g20470D	BnaC05g28450D	1	0	0
BnaA03g20470D	BnaC08g07580D	1	0	0
BnaA03g20470D	BnaA05g18020D	1	0	0
BnaA03g20470D	BnaC06g32850D	1	0	0
BnaA03g20470D	BnaA07g29650D	1	0	0
BnaA03g20470D	BnaC05g21480D	1	0	0
BnaA03g20470D	BnaA08g18790D	1	0	0
BnaA03g20470D	BnaC07g11700D	1	0	0
BnaA03g20470D	BnaC03g58080D	1	0	0
BnaA03g20470D	BnaA09g27780D	1	0	0
BnaA03g20470D	BnaA07g20840D	1	0	0
BnaA03g20470D	BnaC06g20690D	1	0	0
BnaA03g20470D	BnaA07g33680D	1	0	0
BnaA03g20470D	BnaA02g18610D	1	0	0
BnaA03g20470D	BnaCnng60930D	1	0	0
BnaA03g20470D	BnaA05g15300D	1	0	0
BnaA03g20470D	BnaA08g01860D	1	0	0
BnaA03g20470D	BnaC03g77890D	1	0	0
BnaA03g20470D	BnaC08g37410D	1	0	0
BnaA03g20470D	BnaA09g44710D	1	0	0
BnaA03g20470D	BnaA06g12310D	1	0	0
BnaA03g20470D	BnaC05g50130D	1	0	0
BnaA03g20470D	BnaA06g06010D	1	0	0
BnaA03g20470D	BnaC05g07560D	1	0	0
BnaA03g20470D	BnaC04g46830D	1	0	0
BnaA03g20470D	BnaA04g22510D	1	0	0
BnaA03g20470D	BnaC03g22500D	1	0	0
BnaA03g20470D	BnaA05g34520D	1	0	0
BnaA03g20470D	BnaCnng27940D	1	0	0
BnaA03g20470D	BnaA03g56500D	1	0	0
BnaA03g20470D	BnaC05g02420D	1	0	0
BnaA03g20470D	BnaA10g27810D	1	0	0
BnaA03g20470D	BnaC07g03080D	1	0	0
BnaA03g20470D	BnaA09g09730D	1	0	0
BnaA03g20470D	BnaA07g01550D	1	0	0
BnaA03g20470D	BnaC09g51050D	1	0	0
BnaA03g20470D	BnaC08g03480D	1	0	0
BnaA03g20470D	BnaC03g55890D	1	0	0
BnaA03g20470D	BnaA06g03620D	1	0	0
BnaA03g20470D	BnaA01g13120D	1	0	0
BnaA03g20470D	BnaA05g36460D	1	0	0
BnaA03g20470D	BnaC06g40840D	1	0	0
BnaA03g20470D	BnaCnng75080D	1	0	0
BnaC03g24480D	BnaC05g28450D	1	0	0
BnaC03g24480D	BnaC08g07580D	1	0	0
BnaC03g24480D	BnaA05g18020D	1	0	0
BnaC03g24480D	BnaC06g32850D	1	0	0
BnaC03g24480D	BnaA07g29650D	1	0	0
BnaC03g24480D	BnaC05g21480D	1	0	0
BnaC03g24480D	BnaA08g18790D	1	0	0
BnaC03g24480D	BnaC07g11700D	1	0	0
BnaC03g24480D	BnaC03g58080D	1	0	0
BnaC03g24480D	BnaA09g27780D	1	0	0
BnaC03g24480D	BnaA07g20840D	1	0	0
BnaC03g24480D	BnaC06g20690D	1	0	0
BnaC03g24480D	BnaA07g33680D	1	0	0
BnaC03g24480D	BnaA02g18610D	1	0	0
BnaC03g24480D	BnaCnng60930D	1	0	0
BnaC03g24480D	BnaA05g15300D	1	0	0
BnaC03g24480D	BnaA08g01860D	1	0	0
BnaC03g24480D	BnaC03g77890D	1	0	0
BnaC03g24480D	BnaC08g37410D	1	0	0
BnaC03g24480D	BnaA09g44710D	1	0	0
BnaC03g24480D	BnaA06g12310D	1	0	0
BnaC03g24480D	BnaC05g50130D	1	0	0
BnaC03g24480D	BnaA06g06010D	1	0	0
BnaC03g24480D	BnaC05g07560D	1	0	0
BnaC03g24480D	BnaC04g46830D	1	0	0
BnaC03g24480D	BnaA04g22510D	1	0	0
BnaC03g24480D	BnaC03g22500D	1	0	0
BnaC03g24480D	BnaA05g34520D	1	0	0
BnaC03g24480D	BnaCnng27940D	1	0	0
BnaC03g24480D	BnaA03g56500D	1	0	0
BnaC03g24480D	BnaC05g02420D	1	0	0
BnaC03g24480D	BnaA10g27810D	1	0	0
BnaC03g24480D	BnaC07g03080D	1	0	0
BnaC03g24480D	BnaA09g09730D	1	0	0
BnaC03g24480D	BnaA07g01550D	1	0	0
BnaC03g24480D	BnaC09g51050D	1	0	0
BnaC03g24480D	BnaC08g03480D	1	0	0
BnaC03g24480D	BnaC03g55890D	1	0	0
BnaC03g24480D	BnaA06g03620D	1	0	0
BnaC03g24480D	BnaA01g13120D	1	0	0
BnaC03g24480D	BnaA05g36460D	1	0	0
BnaC03g24480D	BnaC06g40840D	1	0	0
BnaC03g24480D	BnaCnng75080D	1	0	0
BnaC03g24500D	BnaC05g28450D	1	0	0
BnaC03g24500D	BnaC08g07580D	1	0	0
BnaC03g24500D	BnaA05g18020D	1	0	0
BnaC03g24500D	BnaC06g32850D	1	0	0
BnaC03g24500D	BnaA07g29650D	1	0	0
BnaC03g24500D	BnaC05g21480D	1	0	0
BnaC03g24500D	BnaA08g18790D	1	0	0
BnaC03g24500D	BnaC07g11700D	1	0	0
BnaC03g24500D	BnaC03g58080D	1	0	0
BnaC03g24500D	BnaA09g27780D	1	0	0
BnaC03g24500D	BnaA07g20840D	1	0	0
BnaC03g24500D	BnaC06g20690D	1	0	0
BnaC03g24500D	BnaA07g33680D	1	0	0
BnaC03g24500D	BnaA02g18610D	1	0	0
BnaC03g24500D	BnaCnng60930D	1	0	0
BnaC03g24500D	BnaA05g15300D	1	0	0
BnaC03g24500D	BnaA08g01860D	1	0	0
BnaC03g24500D	BnaC03g77890D	1	0	0
BnaC03g24500D	BnaC08g37410D	1	0	0
BnaC03g24500D	BnaA09g44710D	1	0	0
BnaC03g24500D	BnaA06g12310D	1	0	0
BnaC03g24500D	BnaC05g50130D	1	0	0
BnaC03g24500D	BnaA06g06010D	1	0	0
BnaC03g24500D	BnaC05g07560D	1	0	0
BnaC03g24500D	BnaC04g46830D	1	0	0
BnaC03g24500D	BnaA04g22510D	1	0	0
BnaC03g24500D	BnaC03g22500D	1	0	0
BnaC03g24500D	BnaA05g34520D	1	0	0
BnaC03g24500D	BnaCnng27940D	1	0	0
BnaC03g24500D	BnaA03g56500D	1	0	0
BnaC03g24500D	BnaC05g02420D	1	0	0
BnaC03g24500D	BnaA10g27810D	1	0	0
BnaC03g24500D	BnaC07g03080D	1	0	0
BnaC03g24500D	BnaA09g09730D	1	0	0
BnaC03g24500D	BnaA07g01550D	1	0	0
BnaC03g24500D	BnaC09g51050D	1	0	0
BnaC03g24500D	BnaC08g03480D	1	0	0
BnaC03g24500D	BnaC03g55890D	1	0	0
BnaC03g24500D	BnaA06g03620D	1	0	0
BnaC03g24500D	BnaA01g13120D	1	0	0
BnaC03g24500D	BnaA05g36460D	1	0	0
BnaC03g24500D	BnaC06g40840D	1	0	0
BnaC03g24500D	BnaCnng75080D	1	0	0
BnaC03g51050D	BnaC03g55440D	1	0	0
BnaC03g51050D	BnaA06g18440D	1	0	0
BnaC03g51050D	BnaA05g03550D	1	0	0
BnaC03g51050D	BnaA03g20470D	1	0	0
BnaC03g51050D	BnaC03g24480D	1	0	0
BnaC03g51050D	BnaC03g24500D	1	0	0
BnaA06g22660D	BnaC03g55440D	1	0	0
BnaA06g22660D	BnaA06g18440D	1	0	0
BnaA06g22660D	BnaA05g03550D	1	0	0
BnaA06g22660D	BnaA03g20470D	1	0	0
BnaA06g22660D	BnaC03g24480D	1	0	0
BnaA06g22660D	BnaC03g24500D	1	0	0
BnaCnng15800D	BnaC03g55440D	1	0	0
BnaCnng15800D	BnaA06g18440D	1	0	0
BnaCnng15800D	BnaA05g03550D	1	0	0
BnaCnng15800D	BnaA03g20470D	1	0	0
BnaCnng15800D	BnaC03g24480D	1	0	0
BnaCnng15800D	BnaC03g24500D	1	0	0
BnaCnng15800D	C00002	0	0	1
BnaCnng15800D	C00008	0	0	1
BnaCnng15800D	C00035	0	0	1
BnaC09g50620D	BnaCnng00330D	1	0	0
BnaC09g50620D	BnaA07g04890D	1	0	0
BnaC09g50620D	C00017	0	0	1
BnaC09g50620D	C00562	0	0	1
BnaC09g50620D	C00002	0	0	1
BnaC09g50620D	C00008	0	0	1
BnaC09g50620D	C01609	0	0	1
BnaC09g50620D	C02729	0	0	1
BnaA10g26670D	BnaA05g00430D	1	0	0
BnaA10g26670D	BnaC04g51810D	1	0	0
BnaA10g26670D	BnaC01g31130D	1	0	0
BnaA10g26670D	BnaCnng68360D	1	0	0
BnaA10g26670D	BnaA07g25770D	1	0	0
BnaA10g26670D	BnaCnng17850D	1	0	0
BnaA10g26670D	BnaA01g33540D	1	0	0
BnaA10g26670D	BnaC01g40040D	1	0	0
BnaCnng02940D	BnaA05g00430D	1	0	0
BnaCnng02940D	BnaC04g51810D	1	0	0
BnaCnng02940D	BnaC01g31130D	1	0	0
BnaCnng02940D	BnaCnng68360D	1	0	0
BnaCnng02940D	BnaA07g25770D	1	0	0
BnaCnng02940D	BnaCnng17850D	1	0	0
BnaCnng02940D	BnaA01g33540D	1	0	0
BnaCnng02940D	BnaC01g40040D	1	0	0
BnaC06g32850D	BnaC06g32850D	1	0	0
BnaC06g32850D	BnaA07g29650D	1	0	0
BnaA07g29650D	BnaC06g32850D	1	0	0
BnaA07g29650D	BnaA07g29650D	1	0	0
BnaC05g45710D	BnaA05g03550D	1	0	0
BnaC05g45710D	BnaA03g20470D	1	0	0
BnaC05g45710D	BnaC03g24480D	1	0	0
BnaC05g45710D	BnaC03g24500D	1	0	0
BnaA05g31170D	BnaA05g03550D	1	0	0
BnaA05g31170D	BnaA03g20470D	1	0	0
BnaA05g31170D	BnaC03g24480D	1	0	0
BnaA05g31170D	BnaC03g24500D	1	0	0
BnaA01g23620D	BnaC03g55440D	1	0	0
BnaA01g23620D	BnaA06g18440D	1	0	0
BnaA01g23620D	BnaA05g03490D	1	0	0
BnaA01g23620D	BnaA03g20420D	1	0	0
BnaA01g23620D	BnaC04g03030D	1	0	0
BnaA01g23620D	BnaC03g24420D	1	0	0
BnaA02g34480D	BnaC03g55440D	1	0	0
BnaA02g34480D	BnaA06g18440D	1	0	0
BnaA02g34480D	BnaA05g03490D	1	0	0
BnaA02g34480D	BnaA03g20420D	1	0	0
BnaA02g34480D	BnaC04g03030D	1	0	0
BnaA02g34480D	BnaC03g24420D	1	0	0
BnaC02g43430D	BnaC03g55440D	1	0	0
BnaC02g43430D	BnaA06g18440D	1	0	0
BnaC02g43430D	BnaA05g03490D	1	0	0
BnaC02g43430D	BnaA03g20420D	1	0	0
BnaC02g43430D	BnaC04g03030D	1	0	0
BnaC02g43430D	BnaC03g24420D	1	0	0
BnaCnng29900D	BnaC03g55440D	1	0	0
BnaCnng29900D	BnaA06g18440D	1	0	0
BnaCnng29900D	BnaA05g03490D	1	0	0
BnaCnng29900D	BnaA03g20420D	1	0	0
BnaCnng29900D	BnaC04g03030D	1	0	0
BnaCnng29900D	BnaC03g24420D	1	0	0
BnaAnng40930D	BnaC03g55440D	1	0	0
BnaAnng40930D	BnaA06g18440D	1	0	0
BnaAnng40930D	BnaA05g03490D	1	0	0
BnaAnng40930D	BnaA03g20420D	1	0	0
BnaAnng40930D	BnaC04g03030D	1	0	0
BnaAnng40930D	BnaC03g24420D	1	0	0
BnaC08g31510D	BnaA05g03550D	1	0	0
BnaC08g31510D	BnaA03g20470D	1	0	0
BnaC08g31510D	BnaC03g24480D	1	0	0
BnaC08g31510D	BnaC03g24500D	1	0	0
BnaA09g39360D	BnaA05g03550D	1	0	0
BnaA09g39360D	BnaA03g20470D	1	0	0
BnaA09g39360D	BnaC03g24480D	1	0	0
BnaA09g39360D	BnaC03g24500D	1	0	0
BnaC04g21670D	BnaA05g03550D	1	0	0
BnaC04g21670D	BnaA03g20470D	1	0	0
BnaC04g21670D	BnaC03g24480D	1	0	0
BnaC04g21670D	BnaC03g24500D	1	0	0
BnaA03g10710D	BnaA05g03550D	1	0	0
BnaA03g10710D	BnaA03g20470D	1	0	0
BnaA03g10710D	BnaC03g24480D	1	0	0
BnaA03g10710D	BnaC03g24500D	1	0	0
BnaC03g13390D	BnaA05g03550D	1	0	0
BnaC03g13390D	BnaA03g20470D	1	0	0
BnaC03g13390D	BnaC03g24480D	1	0	0
BnaC03g13390D	BnaC03g24500D	1	0	0
BnaA10g25850D	BnaA05g03550D	1	0	0
BnaA10g25850D	BnaA03g20470D	1	0	0
BnaA10g25850D	BnaC03g24480D	1	0	0
BnaA10g25850D	BnaC03g24500D	1	0	0
BnaCnng20570D	BnaA05g03550D	1	0	0
BnaCnng20570D	BnaA03g20470D	1	0	0
BnaCnng20570D	BnaC03g24480D	1	0	0
BnaCnng20570D	BnaC03g24500D	1	0	0
BnaA03g13670D	BnaC08g37410D	1	0	0
BnaA03g13670D	BnaA09g44710D	1	0	0
BnaA03g13670D	BnaA06g12310D	1	0	0
BnaA03g13670D	BnaC05g50130D	1	0	0
BnaC04g40850D	BnaC08g37410D	1	0	0
BnaC04g40850D	BnaA09g44710D	1	0	0
BnaC04g40850D	BnaA06g12310D	1	0	0
BnaC04g40850D	BnaC05g50130D	1	0	0
BnaC04g14760D	BnaC08g37410D	1	0	0
BnaC04g14760D	BnaA09g44710D	1	0	0
BnaC04g14760D	BnaA06g12310D	1	0	0
BnaC04g14760D	BnaC05g50130D	1	0	0
BnaA05g12310D	BnaC08g37410D	1	0	0
BnaA05g12310D	BnaA09g44710D	1	0	0
BnaA05g12310D	BnaA06g12310D	1	0	0
BnaA05g12310D	BnaC05g50130D	1	0	0
BnaC03g16560D	BnaC08g37410D	1	0	0
BnaC03g16560D	BnaA09g44710D	1	0	0
BnaC03g16560D	BnaA06g12310D	1	0	0
BnaC03g16560D	BnaC05g50130D	1	0	0
BnaA05g00790D	BnaA05g03550D	1	0	0
BnaA05g00790D	BnaA03g20470D	1	0	0
BnaA05g00790D	BnaC03g24480D	1	0	0
BnaA05g00790D	BnaC03g24500D	1	0	0
BnaC04g00430D	BnaA05g03550D	1	0	0
BnaC04g00430D	BnaA03g20470D	1	0	0
BnaC04g00430D	BnaC03g24480D	1	0	0
BnaC04g00430D	BnaC03g24500D	1	0	0
BnaC04g00430D	C00017	0	0	1
BnaC04g00430D	C00562	0	0	1
BnaC04g00430D	C00002	0	0	1
BnaC04g00430D	C00008	0	0	1
BnaC04g00430D	C01609	0	0	1
BnaC04g00430D	C02729	0	0	1
BnaA01g08750D	BnaC05g28450D	1	0	0
BnaA01g08750D	BnaC08g07580D	1	0	0
BnaA01g08750D	BnaA05g18020D	1	0	0
BnaA01g08750D	BnaA01g08750D	1	0	0
BnaA01g08750D	BnaC01g10420D	1	0	0
BnaC01g10420D	BnaC05g28450D	1	0	0
BnaC01g10420D	BnaC08g07580D	1	0	0
BnaC01g10420D	BnaA05g18020D	1	0	0
BnaC01g10420D	BnaA01g08750D	1	0	0
BnaC01g10420D	BnaC01g10420D	1	0	0
BnaC07g19420D	BnaC05g28450D	1	0	0
BnaC07g19420D	BnaC08g07580D	1	0	0
BnaC07g19420D	BnaA05g18020D	1	0	0
BnaC07g19420D	BnaA01g08750D	1	0	0
BnaC07g19420D	BnaC01g10420D	1	0	0
BnaC07g19420D	BnaC07g19420D	1	0	0
BnaC07g19420D	BnaC09g19610D	1	0	0
BnaC07g19420D	BnaA09g18160D	1	0	0
BnaC07g19420D	BnaA06g40330D	1	0	0
BnaC07g19420D	BnaA10g23980D	1	0	0
BnaC07g19420D	BnaA03g02170D	1	0	0
BnaC07g19420D	BnaC03g03210D	1	0	0
BnaC07g19420D	BnaCnng65380D	1	0	0
BnaC09g19610D	BnaC05g28450D	1	0	0
BnaC09g19610D	BnaC08g07580D	1	0	0
BnaC09g19610D	BnaA05g18020D	1	0	0
BnaC09g19610D	BnaA01g08750D	1	0	0
BnaC09g19610D	BnaC01g10420D	1	0	0
BnaC09g19610D	BnaC07g19420D	1	0	0
BnaC09g19610D	BnaC09g19610D	1	0	0
BnaC09g19610D	BnaA09g18160D	1	0	0
BnaC09g19610D	BnaA06g40330D	1	0	0
BnaC09g19610D	BnaA10g23980D	1	0	0
BnaC09g19610D	BnaA03g02170D	1	0	0
BnaC09g19610D	BnaC03g03210D	1	0	0
BnaC09g19610D	BnaCnng65380D	1	0	0
BnaA09g18160D	BnaC05g28450D	1	0	0
BnaA09g18160D	BnaC08g07580D	1	0	0
BnaA09g18160D	BnaA05g18020D	1	0	0
BnaA09g18160D	BnaA01g08750D	1	0	0
BnaA09g18160D	BnaC01g10420D	1	0	0
BnaA09g18160D	BnaC07g19420D	1	0	0
BnaA09g18160D	BnaC09g19610D	1	0	0
BnaA09g18160D	BnaA09g18160D	1	0	0
BnaA09g18160D	BnaA06g40330D	1	0	0
BnaA09g18160D	BnaA10g23980D	1	0	0
BnaA09g18160D	BnaA03g02170D	1	0	0
BnaA09g18160D	BnaC03g03210D	1	0	0
BnaA09g18160D	BnaCnng65380D	1	0	0
BnaA06g40330D	BnaC05g28450D	1	0	0
BnaA06g40330D	BnaC08g07580D	1	0	0
BnaA06g40330D	BnaA05g18020D	1	0	0
BnaA06g40330D	BnaA01g08750D	1	0	0
BnaA06g40330D	BnaC01g10420D	1	0	0
BnaA06g40330D	BnaC07g19420D	1	0	0
BnaA06g40330D	BnaC09g19610D	1	0	0
BnaA06g40330D	BnaA09g18160D	1	0	0
BnaA06g40330D	BnaA06g40330D	1	0	0
BnaA06g40330D	BnaA10g23980D	1	0	0
BnaA06g40330D	BnaA03g02170D	1	0	0
BnaA06g40330D	BnaC03g03210D	1	0	0
BnaA06g40330D	BnaCnng65380D	1	0	0
BnaA05g33950D	BnaA03g13670D	1	0	0
BnaA05g33950D	BnaC04g40850D	1	0	0
BnaA05g33950D	BnaC04g14760D	1	0	0
BnaA05g33950D	BnaA05g12310D	1	0	0
BnaA05g33950D	BnaC03g16560D	1	0	0
BnaA05g33950D	BnaA05g33950D	1	0	0
BnaC07g28370D	BnaC05g21480D	1	0	0
BnaC07g28370D	BnaA08g18790D	1	0	0
BnaC07g28370D	BnaC07g11700D	1	0	0
BnaC07g28370D	BnaC03g58080D	1	0	0
BnaC07g28370D	BnaA09g27780D	1	0	0
BnaC07g28370D	BnaC07g30300D	1	0	0
BnaC07g28370D	BnaC09g04560D	1	0	0
BnaC07g28370D	BnaA06g26680D	1	0	0
BnaA06g28430D	BnaC05g21480D	1	0	0
BnaA06g28430D	BnaA08g18790D	1	0	0
BnaA06g28430D	BnaC07g11700D	1	0	0
BnaA06g28430D	BnaC03g58080D	1	0	0
BnaA06g28430D	BnaA09g27780D	1	0	0
BnaA06g28430D	BnaC07g30300D	1	0	0
BnaA06g28430D	BnaC09g04560D	1	0	0
BnaA06g28430D	BnaA06g26680D	1	0	0
BnaA02g31390D	BnaC05g21480D	1	0	0
BnaA02g31390D	BnaA08g18790D	1	0	0
BnaA02g31390D	BnaC07g11700D	1	0	0
BnaA02g31390D	BnaC03g58080D	1	0	0
BnaA02g31390D	BnaA09g27780D	1	0	0
BnaA02g31390D	BnaC07g30300D	1	0	0
BnaA02g31390D	BnaC09g04560D	1	0	0
BnaA02g31390D	BnaA06g26680D	1	0	0
BnaC02g39980D	BnaC05g21480D	1	0	0
BnaC02g39980D	BnaA08g18790D	1	0	0
BnaC02g39980D	BnaC07g11700D	1	0	0
BnaC02g39980D	BnaC03g58080D	1	0	0
BnaC02g39980D	BnaA09g27780D	1	0	0
BnaC02g39980D	BnaC07g30300D	1	0	0
BnaC02g39980D	BnaC09g04560D	1	0	0
BnaC02g39980D	BnaA06g26680D	1	0	0
BnaA01g15870D	BnaC03g55440D	1	0	0
BnaA01g15870D	BnaA06g18440D	1	0	0
BnaA01g15870D	BnaA05g03550D	1	0	0
BnaA01g15870D	BnaA03g20470D	1	0	0
BnaA01g15870D	BnaC03g24480D	1	0	0
BnaA01g15870D	BnaC03g24500D	1	0	0
BnaC01g18960D	BnaC03g55440D	1	0	0
BnaC01g18960D	BnaA06g18440D	1	0	0
BnaC01g18960D	BnaA05g03550D	1	0	0
BnaC01g18960D	BnaA03g20470D	1	0	0
BnaC01g18960D	BnaC03g24480D	1	0	0
BnaC01g18960D	BnaC03g24500D	1	0	0
BnaC03g39550D	BnaA05g33950D	1	0	0
BnaA03g34100D	BnaA05g33950D	1	0	0
BnaA05g15300D	BnaC08g37410D	1	0	0
BnaA05g15300D	BnaA09g44710D	1	0	0
BnaA05g15300D	BnaA06g12310D	1	0	0
BnaA05g15300D	BnaC05g50130D	1	0	0
BnaA05g15300D	BnaC08g03480D	1	0	0
BnaA05g15300D	BnaC03g55890D	1	0	0
BnaA05g15300D	BnaA06g03620D	1	0	0
BnaA05g15300D	BnaA01g13120D	1	0	0
BnaA05g15300D	BnaA05g36460D	1	0	0
BnaA05g15300D	BnaC06g40840D	1	0	0
BnaA05g15300D	BnaCnng75080D	1	0	0
BnaA05g15300D	C00017	0	0	1
BnaA05g15300D	C00562	0	0	1
BnaA05g15300D	C00002	0	0	1
BnaA05g15300D	C00008	0	0	1
BnaA08g01860D	BnaC08g37410D	1	0	0
BnaA08g01860D	BnaA09g44710D	1	0	0
BnaA08g01860D	BnaA06g12310D	1	0	0
BnaA08g01860D	BnaC05g50130D	1	0	0
BnaA08g01860D	BnaC08g03480D	1	0	0
BnaA08g01860D	BnaC03g55890D	1	0	0
BnaA08g01860D	BnaA06g03620D	1	0	0
BnaA08g01860D	BnaA01g13120D	1	0	0
BnaA08g01860D	BnaA05g36460D	1	0	0
BnaA08g01860D	BnaC06g40840D	1	0	0
BnaA08g01860D	BnaCnng75080D	1	0	0
BnaC03g77890D	BnaC08g37410D	1	0	0
BnaC03g77890D	BnaA09g44710D	1	0	0
BnaC03g77890D	BnaA06g12310D	1	0	0
BnaC03g77890D	BnaC05g50130D	1	0	0
BnaC03g77890D	BnaC08g03480D	1	0	0
BnaC03g77890D	BnaC03g55890D	1	0	0
BnaC03g77890D	BnaA06g03620D	1	0	0
BnaC03g77890D	BnaA01g13120D	1	0	0
BnaC03g77890D	BnaA05g36460D	1	0	0
BnaC03g77890D	BnaC06g40840D	1	0	0
BnaC03g77890D	BnaCnng75080D	1	0	0
BnaA05g22070D	BnaA05g03550D	1	0	0
BnaA05g22070D	BnaA03g20470D	1	0	0
BnaA05g22070D	BnaC03g24480D	1	0	0
BnaA05g22070D	BnaC03g24500D	1	0	0
BnaA05g22070D	BnaA05g15300D	1	0	0
BnaA05g22070D	BnaA08g01860D	1	0	0
BnaA05g22070D	BnaC03g77890D	1	0	0
BnaC01g34460D	BnaA05g03550D	1	0	0
BnaC01g34460D	BnaA03g20470D	1	0	0
BnaC01g34460D	BnaC03g24480D	1	0	0
BnaC01g34460D	BnaC03g24500D	1	0	0
BnaC01g34460D	BnaA05g15300D	1	0	0
BnaC01g34460D	BnaA08g01860D	1	0	0
BnaC01g34460D	BnaC03g77890D	1	0	0
BnaC05g35350D	BnaA05g03550D	1	0	0
BnaC05g35350D	BnaA03g20470D	1	0	0
BnaC05g35350D	BnaC03g24480D	1	0	0
BnaC05g35350D	BnaC03g24500D	1	0	0
BnaC05g35350D	BnaA05g15300D	1	0	0
BnaC05g35350D	BnaA08g01860D	1	0	0
BnaC05g35350D	BnaC03g77890D	1	0	0
BnaA01g26980D	BnaA05g03550D	1	0	0
BnaA01g26980D	BnaA03g20470D	1	0	0
BnaA01g26980D	BnaC03g24480D	1	0	0
BnaA01g26980D	BnaC03g24500D	1	0	0
BnaA01g26980D	BnaA05g15300D	1	0	0
BnaA01g26980D	BnaA08g01860D	1	0	0
BnaA01g26980D	BnaC03g77890D	1	0	0
BnaC07g30300D	BnaA05g01840D	1	0	0
BnaC07g30300D	BnaA04g23480D	1	0	0
BnaC07g30300D	BnaC04g47350D	1	0	0
BnaC07g30300D	BnaC03g22840D	1	0	0
BnaC07g30300D	BnaC04g01540D	1	0	0
BnaC07g30300D	BnaA03g19190D	1	0	0
BnaC07g30300D	BnaA07g16850D	1	0	0
BnaC07g30300D	BnaC08g27340D	1	0	0
BnaC07g30300D	BnaA04g02560D	1	0	0
BnaC07g30300D	BnaA09g35840D	1	0	0
BnaC07g30300D	BnaC06g15910D	1	0	0
BnaC07g30300D	BnaCnng52600D	1	0	0
BnaC09g04560D	BnaA05g01840D	1	0	0
BnaC09g04560D	BnaA04g23480D	1	0	0
BnaC09g04560D	BnaC04g47350D	1	0	0
BnaC09g04560D	BnaC03g22840D	1	0	0
BnaC09g04560D	BnaC04g01540D	1	0	0
BnaC09g04560D	BnaA03g19190D	1	0	0
BnaC09g04560D	BnaA07g16850D	1	0	0
BnaC09g04560D	BnaC08g27340D	1	0	0
BnaC09g04560D	BnaA04g02560D	1	0	0
BnaC09g04560D	BnaA09g35840D	1	0	0
BnaC09g04560D	BnaC06g15910D	1	0	0
BnaC09g04560D	BnaCnng52600D	1	0	0
BnaA06g26680D	BnaA05g01840D	1	0	0
BnaA06g26680D	BnaA04g23480D	1	0	0
BnaA06g26680D	BnaC04g47350D	1	0	0
BnaA06g26680D	BnaC03g22840D	1	0	0
BnaA06g26680D	BnaC04g01540D	1	0	0
BnaA06g26680D	BnaA03g19190D	1	0	0
BnaA06g26680D	BnaA07g16850D	1	0	0
BnaA06g26680D	BnaC08g27340D	1	0	0
BnaA06g26680D	BnaA04g02560D	1	0	0
BnaA06g26680D	BnaA09g35840D	1	0	0
BnaA06g26680D	BnaC06g15910D	1	0	0
BnaA06g26680D	BnaCnng52600D	1	0	0
BnaA01g16900D	BnaA05g03550D	1	0	0
BnaA01g16900D	BnaA03g20470D	1	0	0
BnaA01g16900D	BnaC03g24480D	1	0	0
BnaA01g16900D	BnaC03g24500D	1	0	0
BnaC01g20650D	BnaA05g03550D	1	0	0
BnaC01g20650D	BnaA03g20470D	1	0	0
BnaC01g20650D	BnaC03g24480D	1	0	0
BnaC01g20650D	BnaC03g24500D	1	0	0
BnaA03g49030D	BnaA05g03550D	1	0	0
BnaA03g49030D	BnaA03g20470D	1	0	0
BnaA03g49030D	BnaC03g24480D	1	0	0
BnaA03g49030D	BnaC03g24500D	1	0	0
BnaCnng58140D	BnaA05g03550D	1	0	0
BnaCnng58140D	BnaA03g20470D	1	0	0
BnaCnng58140D	BnaC03g24480D	1	0	0
BnaCnng58140D	BnaC03g24500D	1	0	0
BnaA03g31320D	BnaC01g27610D	1	0	0
BnaA03g31320D	BnaAnng12080D	1	0	0
BnaA03g31320D	BnaA02g34470D	1	0	0
BnaA03g31320D	BnaC02g43410D	1	0	0
BnaA03g31320D	BnaA07g20220D	1	0	0
BnaA03g31320D	BnaC06g19690D	1	0	0
BnaA03g31320D	BnaC06g19670D	1	0	0
BnaA03g31320D	BnaC08g01370D	1	0	0
BnaA03g31320D	BnaA08g28330D	1	0	0
BnaC03g36700D	BnaC01g27610D	1	0	0
BnaC03g36700D	BnaAnng12080D	1	0	0
BnaC03g36700D	BnaA02g34470D	1	0	0
BnaC03g36700D	BnaC02g43410D	1	0	0
BnaC03g36700D	BnaA07g20220D	1	0	0
BnaC03g36700D	BnaC06g19690D	1	0	0
BnaC03g36700D	BnaC06g19670D	1	0	0
BnaC03g36700D	BnaC08g01370D	1	0	0
BnaC03g36700D	BnaA08g28330D	1	0	0
BnaC01g10080D	BnaC03g55440D	1	0	0
BnaC01g10080D	BnaA06g18440D	1	0	0
BnaC01g10080D	BnaA05g03550D	1	0	0
BnaC01g10080D	BnaA03g20470D	1	0	0
BnaC01g10080D	BnaC03g24480D	1	0	0
BnaC01g10080D	BnaC03g24500D	1	0	0
BnaA01g34910D	BnaC03g55440D	1	0	0
BnaA01g34910D	BnaA06g18440D	1	0	0
BnaA01g34910D	BnaA05g03550D	1	0	0
BnaA01g34910D	BnaA03g20470D	1	0	0
BnaA01g34910D	BnaC03g24480D	1	0	0
BnaA01g34910D	BnaC03g24500D	1	0	0
BnaC07g30400D	BnaC02g26350D	1	0	0
BnaC07g30400D	BnaA02g21060D	1	0	0
BnaC07g30400D	BnaA03g31330D	1	0	0
BnaC07g30400D	BnaC03g36720D	1	0	0
BnaC07g30400D	BnaC05g42370D	1	0	0
BnaC07g30400D	BnaA05g28200D	1	0	0
BnaC07g30400D	BnaC04g46030D	1	0	0
BnaC07g30400D	BnaA03g18230D	1	0	0
BnaC07g30400D	BnaC03g21760D	1	0	0
BnaC07g30400D	BnaA04g22260D	1	0	0
BnaC09g04620D	BnaC02g26350D	1	0	0
BnaC09g04620D	BnaA02g21060D	1	0	0
BnaC09g04620D	BnaA03g31330D	1	0	0
BnaC09g04620D	BnaC03g36720D	1	0	0
BnaC09g04620D	BnaC05g42370D	1	0	0
BnaC09g04620D	BnaA05g28200D	1	0	0
BnaC09g04620D	BnaC04g46030D	1	0	0
BnaC09g04620D	BnaA03g18230D	1	0	0
BnaC09g04620D	BnaC03g21760D	1	0	0
BnaC09g04620D	BnaA04g22260D	1	0	0
BnaA06g26560D	BnaC02g26350D	1	0	0
BnaA06g26560D	BnaA02g21060D	1	0	0
BnaA06g26560D	BnaA03g31330D	1	0	0
BnaA06g26560D	BnaC03g36720D	1	0	0
BnaA06g26560D	BnaC05g42370D	1	0	0
BnaA06g26560D	BnaA05g28200D	1	0	0
BnaA06g26560D	BnaC04g46030D	1	0	0
BnaA06g26560D	BnaA03g18230D	1	0	0
BnaA06g26560D	BnaC03g21760D	1	0	0
BnaA06g26560D	BnaA04g22260D	1	0	0
BnaC02g41500D	BnaC02g26350D	1	0	0
BnaC02g41500D	BnaA02g21060D	1	0	0
BnaC02g41500D	BnaA03g31330D	1	0	0
BnaC02g41500D	BnaC03g36720D	1	0	0
BnaC02g41500D	BnaC05g42370D	1	0	0
BnaC02g41500D	BnaA05g28200D	1	0	0
BnaC02g41500D	BnaC04g46030D	1	0	0
BnaC02g41500D	BnaA03g18230D	1	0	0
BnaC02g41500D	BnaC03g21760D	1	0	0
BnaC02g41500D	BnaA04g22260D	1	0	0
BnaA02g32730D	BnaC02g26350D	1	0	0
BnaA02g32730D	BnaA02g21060D	1	0	0
BnaA02g32730D	BnaA03g31330D	1	0	0
BnaA02g32730D	BnaC03g36720D	1	0	0
BnaA02g32730D	BnaC05g42370D	1	0	0
BnaA02g32730D	BnaA05g28200D	1	0	0
BnaA02g32730D	BnaC04g46030D	1	0	0
BnaA02g32730D	BnaA03g18230D	1	0	0
BnaA02g32730D	BnaC03g21760D	1	0	0
BnaA02g32730D	BnaA04g22260D	1	0	0
BnaA03g27020D	BnaA03g27020D	1	0	0
BnaA03g27020D	BnaC03g32000D	1	0	0
BnaA03g27020D	BnaCnng02180D	1	0	0
BnaA03g27020D	BnaA09g51800D	1	0	0
BnaA03g27020D	BnaC03g38730D	1	0	0
BnaA03g27020D	BnaC03g38740D	1	0	0
BnaA03g27020D	BnaC03g38750D	1	0	0
BnaA03g27020D	BnaA03g33570D	1	0	0
BnaA03g27020D	BnaA03g33560D	1	0	0
BnaA03g27020D	BnaA03g33550D	1	0	0
BnaA03g27020D	BnaA05g24730D	1	0	0
BnaA03g27020D	BnaA05g24690D	1	0	0
BnaA03g27020D	BnaC05g38780D	1	0	0
BnaA03g27020D	BnaC05g38760D	1	0	0
BnaA03g27020D	BnaC05g38740D	1	0	0
BnaA03g27020D	BnaC05g38720D	1	0	0
BnaA03g27020D	BnaA01g29140D	1	0	0
BnaA03g27020D	BnaC01g36570D	1	0	0
BnaC03g32000D	BnaA03g27020D	1	0	0
BnaC03g32000D	BnaC03g32000D	1	0	0
BnaC03g32000D	BnaCnng02180D	1	0	0
BnaC03g32000D	BnaA09g51800D	1	0	0
BnaC03g32000D	BnaC03g38730D	1	0	0
BnaC03g32000D	BnaC03g38740D	1	0	0
BnaC03g32000D	BnaC03g38750D	1	0	0
BnaC03g32000D	BnaA03g33570D	1	0	0
BnaC03g32000D	BnaA03g33560D	1	0	0
BnaC03g32000D	BnaA03g33550D	1	0	0
BnaC03g32000D	BnaA05g24730D	1	0	0
BnaC03g32000D	BnaA05g24690D	1	0	0
BnaC03g32000D	BnaC05g38780D	1	0	0
BnaC03g32000D	BnaC05g38760D	1	0	0
BnaC03g32000D	BnaC05g38740D	1	0	0
BnaC03g32000D	BnaC05g38720D	1	0	0
BnaC03g32000D	BnaA01g29140D	1	0	0
BnaC03g32000D	BnaC01g36570D	1	0	0
BnaCnng02180D	BnaA03g27020D	1	0	0
BnaCnng02180D	BnaC03g32000D	1	0	0
BnaCnng02180D	BnaCnng02180D	1	0	0
BnaCnng02180D	BnaA09g51800D	1	0	0
BnaCnng02180D	BnaC03g38730D	1	0	0
BnaCnng02180D	BnaC03g38740D	1	0	0
BnaCnng02180D	BnaC03g38750D	1	0	0
BnaCnng02180D	BnaA03g33570D	1	0	0
BnaCnng02180D	BnaA03g33560D	1	0	0
BnaCnng02180D	BnaA03g33550D	1	0	0
BnaCnng02180D	BnaA05g24730D	1	0	0
BnaCnng02180D	BnaA05g24690D	1	0	0
BnaCnng02180D	BnaC05g38780D	1	0	0
BnaCnng02180D	BnaC05g38760D	1	0	0
BnaCnng02180D	BnaC05g38740D	1	0	0
BnaCnng02180D	BnaC05g38720D	1	0	0
BnaCnng02180D	BnaA01g29140D	1	0	0
BnaCnng02180D	BnaC01g36570D	1	0	0
BnaA09g51800D	BnaA03g27020D	1	0	0
BnaA09g51800D	BnaC03g32000D	1	0	0
BnaA09g51800D	BnaCnng02180D	1	0	0
BnaA09g51800D	BnaA09g51800D	1	0	0
BnaA09g51800D	BnaC03g38730D	1	0	0
BnaA09g51800D	BnaC03g38740D	1	0	0
BnaA09g51800D	BnaC03g38750D	1	0	0
BnaA09g51800D	BnaA03g33570D	1	0	0
BnaA09g51800D	BnaA03g33560D	1	0	0
BnaA09g51800D	BnaA03g33550D	1	0	0
BnaA09g51800D	BnaA05g24730D	1	0	0
BnaA09g51800D	BnaA05g24690D	1	0	0
BnaA09g51800D	BnaC05g38780D	1	0	0
BnaA09g51800D	BnaC05g38760D	1	0	0
BnaA09g51800D	BnaC05g38740D	1	0	0
BnaA09g51800D	BnaC05g38720D	1	0	0
BnaA09g51800D	BnaA01g29140D	1	0	0
BnaA09g51800D	BnaC01g36570D	1	0	0
BnaA03g25130D	BnaC03g55440D	1	0	0
BnaA03g25130D	BnaA06g18440D	1	0	0
BnaC09g23220D	BnaC03g55440D	1	0	0
BnaC09g23220D	BnaA06g18440D	1	0	0
BnaA09g20900D	BnaC03g55440D	1	0	0
BnaA09g20900D	BnaA06g18440D	1	0	0
BnaC03g29580D	BnaC03g55440D	1	0	0
BnaC03g29580D	BnaA06g18440D	1	0	0
BnaC09g07360D	BnaA05g03550D	1	0	0
BnaC09g07360D	BnaA03g20470D	1	0	0
BnaC09g07360D	BnaC03g24480D	1	0	0
BnaC09g07360D	BnaC03g24500D	1	0	0
BnaA09g07480D	BnaA05g03550D	1	0	0
BnaA09g07480D	BnaA03g20470D	1	0	0
BnaA09g07480D	BnaC03g24480D	1	0	0
BnaA09g07480D	BnaC03g24500D	1	0	0
BnaC01g07180D	BnaA03g31320D	1	0	0
BnaC01g07180D	BnaC03g36700D	1	0	0
BnaC01g07180D	BnaC08g37880D	1	0	0
BnaC01g07180D	BnaC08g17300D	1	0	0
BnaC01g07180D	BnaA08g23200D	1	0	0
BnaC01g07180D	BnaA09g45050D	1	0	0
BnaC01g07180D	BnaA06g11590D	1	0	0
BnaC01g07180D	BnaC05g13430D	1	0	0
BnaC01g07180D	BnaA05g26810D	1	0	0
BnaC01g07180D	BnaC05g40840D	1	0	0
BnaC01g07180D	BnaA01g30800D	1	0	0
BnaC01g07180D	BnaCnng22990D	1	0	0
BnaC01g07180D	BnaC04g38290D	1	0	0
BnaC01g07180D	BnaC03g26970D	1	0	0
BnaC01g07180D	BnaA04g15340D	1	0	0
BnaC01g07180D	BnaA02g12230D	1	0	0
BnaC01g07180D	BnaCnng76260D	1	0	0
BnaC07g43260D	BnaA03g31320D	1	0	0
BnaC07g43260D	BnaC03g36700D	1	0	0
BnaC07g43260D	BnaC08g37880D	1	0	0
BnaC07g43260D	BnaC08g17300D	1	0	0
BnaC07g43260D	BnaA08g23200D	1	0	0
BnaC07g43260D	BnaA09g45050D	1	0	0
BnaC07g43260D	BnaA06g11590D	1	0	0
BnaC07g43260D	BnaC05g13430D	1	0	0
BnaC07g43260D	BnaA05g26810D	1	0	0
BnaC07g43260D	BnaC05g40840D	1	0	0
BnaC07g43260D	BnaA01g30800D	1	0	0
BnaC07g43260D	BnaCnng22990D	1	0	0
BnaC07g43260D	BnaC04g38290D	1	0	0
BnaC07g43260D	BnaC03g26970D	1	0	0
BnaC07g43260D	BnaA04g15340D	1	0	0
BnaC07g43260D	BnaA02g12230D	1	0	0
BnaC07g43260D	BnaCnng76260D	1	0	0
BnaA03g51420D	BnaA03g31320D	1	0	0
BnaA03g51420D	BnaC03g36700D	1	0	0
BnaA03g51420D	BnaC08g37880D	1	0	0
BnaA03g51420D	BnaC08g17300D	1	0	0
BnaA03g51420D	BnaA08g23200D	1	0	0
BnaA03g51420D	BnaA09g45050D	1	0	0
BnaA03g51420D	BnaA06g11590D	1	0	0
BnaA03g51420D	BnaC05g13430D	1	0	0
BnaA03g51420D	BnaA05g26810D	1	0	0
BnaA03g51420D	BnaC05g40840D	1	0	0
BnaA03g51420D	BnaA01g30800D	1	0	0
BnaA03g51420D	BnaCnng22990D	1	0	0
BnaA03g51420D	BnaC04g38290D	1	0	0
BnaA03g51420D	BnaC03g26970D	1	0	0
BnaA03g51420D	BnaA04g15340D	1	0	0
BnaA03g51420D	BnaA02g12230D	1	0	0
BnaA03g51420D	BnaCnng76260D	1	0	0
BnaA01g05920D	BnaA03g31320D	1	0	0
BnaA01g05920D	BnaC03g36700D	1	0	0
BnaA01g05920D	BnaC08g37880D	1	0	0
BnaA01g05920D	BnaC08g17300D	1	0	0
BnaA01g05920D	BnaA08g23200D	1	0	0
BnaA01g05920D	BnaA09g45050D	1	0	0
BnaA01g05920D	BnaA06g11590D	1	0	0
BnaA01g05920D	BnaC05g13430D	1	0	0
BnaA01g05920D	BnaA05g26810D	1	0	0
BnaA01g05920D	BnaC05g40840D	1	0	0
BnaA01g05920D	BnaA01g30800D	1	0	0
BnaA01g05920D	BnaCnng22990D	1	0	0
BnaA01g05920D	BnaC04g38290D	1	0	0
BnaA01g05920D	BnaC03g26970D	1	0	0
BnaA01g05920D	BnaA04g15340D	1	0	0
BnaA01g05920D	BnaA02g12230D	1	0	0
BnaA01g05920D	BnaCnng76260D	1	0	0
BnaA10g23980D	BnaC05g28450D	1	0	0
BnaA10g23980D	BnaC08g07580D	1	0	0
BnaA10g23980D	BnaA05g18020D	1	0	0
BnaA10g23980D	BnaA01g08750D	1	0	0
BnaA10g23980D	BnaC01g10420D	1	0	0
BnaA10g23980D	BnaA07g19100D	1	0	0
BnaA10g23980D	BnaC08g31830D	1	0	0
BnaA10g23980D	BnaA09g39480D	1	0	0
BnaA10g23980D	BnaC06g18290D	1	0	0
BnaA10g23980D	BnaC06g13570D	1	0	0
BnaA03g02170D	BnaC05g28450D	1	0	0
BnaA03g02170D	BnaC08g07580D	1	0	0
BnaA03g02170D	BnaA05g18020D	1	0	0
BnaA03g02170D	BnaA01g08750D	1	0	0
BnaA03g02170D	BnaC01g10420D	1	0	0
BnaA03g02170D	BnaA07g19100D	1	0	0
BnaA03g02170D	BnaC08g31830D	1	0	0
BnaA03g02170D	BnaA09g39480D	1	0	0
BnaA03g02170D	BnaC06g18290D	1	0	0
BnaA03g02170D	BnaC06g13570D	1	0	0
BnaC03g03210D	BnaC05g28450D	1	0	0
BnaC03g03210D	BnaC08g07580D	1	0	0
BnaC03g03210D	BnaA05g18020D	1	0	0
BnaC03g03210D	BnaA01g08750D	1	0	0
BnaC03g03210D	BnaC01g10420D	1	0	0
BnaC03g03210D	BnaA07g19100D	1	0	0
BnaC03g03210D	BnaC08g31830D	1	0	0
BnaC03g03210D	BnaA09g39480D	1	0	0
BnaC03g03210D	BnaC06g18290D	1	0	0
BnaC03g03210D	BnaC06g13570D	1	0	0
BnaCnng65380D	BnaC05g28450D	1	0	0
BnaCnng65380D	BnaC08g07580D	1	0	0
BnaCnng65380D	BnaA05g18020D	1	0	0
BnaCnng65380D	BnaA01g08750D	1	0	0
BnaCnng65380D	BnaC01g10420D	1	0	0
BnaCnng65380D	BnaA07g19100D	1	0	0
BnaCnng65380D	BnaC08g31830D	1	0	0
BnaCnng65380D	BnaA09g39480D	1	0	0
BnaCnng65380D	BnaC06g18290D	1	0	0
BnaCnng65380D	BnaC06g13570D	1	0	0
BnaC07g19480D	BnaA10g23980D	1	0	0
BnaC07g19480D	BnaA03g02170D	1	0	0
BnaC07g19480D	BnaC03g03210D	1	0	0
BnaC07g19480D	BnaCnng65380D	1	0	0
BnaA10g26350D	BnaC05g24350D	1	0	0
BnaA10g26350D	BnaA08g06940D	1	0	0
BnaA10g26350D	BnaC05g28860D	1	0	0
BnaA10g26350D	BnaCnng35940D	1	0	0
BnaA10g26350D	BnaCnng53220D	1	0	0
BnaCnng02590D	BnaC05g24350D	1	0	0
BnaCnng02590D	BnaA08g06940D	1	0	0
BnaCnng02590D	BnaC05g28860D	1	0	0
BnaCnng02590D	BnaCnng35940D	1	0	0
BnaCnng02590D	BnaCnng53220D	1	0	0
BnaCnng02590D	C00035	0	0	1
BnaCnng02590D	C00096	0	0	1
BnaCnng02590D	C01810	0	0	1
BnaCnng02590D	C02101	0	0	1
BnaA03g40380D	BnaA05g03550D	1	0	0
BnaA03g40380D	BnaA03g20470D	1	0	0
BnaA03g40380D	BnaC03g24480D	1	0	0
BnaA03g40380D	BnaC03g24500D	1	0	0
BnaA03g40380D	BnaC08g37410D	1	0	0
BnaA03g40380D	BnaA09g44710D	1	0	0
BnaA03g40380D	BnaA06g12310D	1	0	0
BnaA03g40380D	BnaC05g50130D	1	0	0
BnaC07g31350D	BnaA05g03550D	1	0	0
BnaC07g31350D	BnaA03g20470D	1	0	0
BnaC07g31350D	BnaC03g24480D	1	0	0
BnaC07g31350D	BnaC03g24500D	1	0	0
BnaC07g31350D	BnaC08g37410D	1	0	0
BnaC07g31350D	BnaA09g44710D	1	0	0
BnaC07g31350D	BnaA06g12310D	1	0	0
BnaC07g31350D	BnaC05g50130D	1	0	0
BnaA01g10700D	BnaA01g10700D	1	0	0
BnaA01g10700D	BnaC07g36410D	1	0	0
BnaA01g10700D	BnaA03g44580D	1	0	0
BnaA01g10700D	BnaCnng61030D	1	0	0
BnaA01g10700D	BnaA05g02460D	1	0	0
BnaA01g10700D	BnaA05g02450D	1	0	0
BnaA01g10700D	BnaA04g24090D	1	0	0
BnaA01g10700D	BnaA04g24080D	1	0	0
BnaA01g10700D	BnaC04g47830D	1	0	0
BnaA01g10700D	BnaC04g47840D	1	0	0
BnaA01g10700D	BnaC04g02190D	1	0	0
BnaA01g10700D	BnaC07g25950D	1	0	0
BnaA01g10700D	BnaA06g30720D	1	0	0
BnaA01g10700D	BnaC09g02170D	1	0	0
BnaA01g10700D	BnaA09g02720D	1	0	0
BnaA01g10700D	BnaC02g38080D	1	0	0
BnaA01g10700D	BnaAnng21530D	1	0	0
BnaA01g10700D	BnaC08g37880D	1	0	0
BnaA01g10700D	BnaC08g17300D	1	0	0
BnaA01g10700D	BnaA08g23200D	1	0	0
BnaA01g10700D	BnaA09g45050D	1	0	0
BnaA01g10700D	BnaA06g11590D	1	0	0
BnaA01g10700D	BnaC05g13430D	1	0	0
BnaA01g10700D	BnaA05g26810D	1	0	0
BnaA01g10700D	BnaC05g40840D	1	0	0
BnaA01g10700D	BnaA01g30800D	1	0	0
BnaA01g10700D	BnaCnng22990D	1	0	0
BnaA01g10700D	BnaC04g38290D	1	0	0
BnaA01g10700D	BnaC03g26970D	1	0	0
BnaA01g10700D	BnaA04g15340D	1	0	0
BnaA01g10700D	BnaA02g12230D	1	0	0
BnaA01g10700D	BnaCnng76260D	1	0	0
BnaA01g10700D	BnaA07g20220D	1	0	0
BnaA01g10700D	BnaC06g19690D	1	0	0
BnaA01g10700D	BnaC06g19670D	1	0	0
BnaC07g36410D	BnaA01g10700D	1	0	0
BnaC07g36410D	BnaC07g36410D	1	0	0
BnaC07g36410D	BnaA03g44580D	1	0	0
BnaC07g36410D	BnaCnng61030D	1	0	0
BnaC07g36410D	BnaA05g02460D	1	0	0
BnaC07g36410D	BnaA05g02450D	1	0	0
BnaC07g36410D	BnaA04g24090D	1	0	0
BnaC07g36410D	BnaA04g24080D	1	0	0
BnaC07g36410D	BnaC04g47830D	1	0	0
BnaC07g36410D	BnaC04g47840D	1	0	0
BnaC07g36410D	BnaC04g02190D	1	0	0
BnaC07g36410D	BnaC07g25950D	1	0	0
BnaC07g36410D	BnaA06g30720D	1	0	0
BnaC07g36410D	BnaC09g02170D	1	0	0
BnaC07g36410D	BnaA09g02720D	1	0	0
BnaC07g36410D	BnaC02g38080D	1	0	0
BnaC07g36410D	BnaAnng21530D	1	0	0
BnaC07g36410D	BnaC08g37880D	1	0	0
BnaC07g36410D	BnaC08g17300D	1	0	0
BnaC07g36410D	BnaA08g23200D	1	0	0
BnaC07g36410D	BnaA09g45050D	1	0	0
BnaC07g36410D	BnaA06g11590D	1	0	0
BnaC07g36410D	BnaC05g13430D	1	0	0
BnaC07g36410D	BnaA05g26810D	1	0	0
BnaC07g36410D	BnaC05g40840D	1	0	0
BnaC07g36410D	BnaA01g30800D	1	0	0
BnaC07g36410D	BnaCnng22990D	1	0	0
BnaC07g36410D	BnaC04g38290D	1	0	0
BnaC07g36410D	BnaC03g26970D	1	0	0
BnaC07g36410D	BnaA04g15340D	1	0	0
BnaC07g36410D	BnaA02g12230D	1	0	0
BnaC07g36410D	BnaCnng76260D	1	0	0
BnaC07g36410D	BnaA07g20220D	1	0	0
BnaC07g36410D	BnaC06g19690D	1	0	0
BnaC07g36410D	BnaC06g19670D	1	0	0
BnaA03g44580D	BnaA01g10700D	1	0	0
BnaA03g44580D	BnaC07g36410D	1	0	0
BnaA03g44580D	BnaA03g44580D	1	0	0
BnaA03g44580D	BnaCnng61030D	1	0	0
BnaA03g44580D	BnaA05g02460D	1	0	0
BnaA03g44580D	BnaA05g02450D	1	0	0
BnaA03g44580D	BnaA04g24090D	1	0	0
BnaA03g44580D	BnaA04g24080D	1	0	0
BnaA03g44580D	BnaC04g47830D	1	0	0
BnaA03g44580D	BnaC04g47840D	1	0	0
BnaA03g44580D	BnaC04g02190D	1	0	0
BnaA03g44580D	BnaC07g25950D	1	0	0
BnaA03g44580D	BnaA06g30720D	1	0	0
BnaA03g44580D	BnaC09g02170D	1	0	0
BnaA03g44580D	BnaA09g02720D	1	0	0
BnaA03g44580D	BnaC02g38080D	1	0	0
BnaA03g44580D	BnaAnng21530D	1	0	0
BnaA03g44580D	BnaC08g37880D	1	0	0
BnaA03g44580D	BnaC08g17300D	1	0	0
BnaA03g44580D	BnaA08g23200D	1	0	0
BnaA03g44580D	BnaA09g45050D	1	0	0
BnaA03g44580D	BnaA06g11590D	1	0	0
BnaA03g44580D	BnaC05g13430D	1	0	0
BnaA03g44580D	BnaA05g26810D	1	0	0
BnaA03g44580D	BnaC05g40840D	1	0	0
BnaA03g44580D	BnaA01g30800D	1	0	0
BnaA03g44580D	BnaCnng22990D	1	0	0
BnaA03g44580D	BnaC04g38290D	1	0	0
BnaA03g44580D	BnaC03g26970D	1	0	0
BnaA03g44580D	BnaA04g15340D	1	0	0
BnaA03g44580D	BnaA02g12230D	1	0	0
BnaA03g44580D	BnaCnng76260D	1	0	0
BnaA03g44580D	BnaA07g20220D	1	0	0
BnaA03g44580D	BnaC06g19690D	1	0	0
BnaA03g44580D	BnaC06g19670D	1	0	0
BnaCnng61030D	BnaA01g10700D	1	0	0
BnaCnng61030D	BnaC07g36410D	1	0	0
BnaCnng61030D	BnaA03g44580D	1	0	0
BnaCnng61030D	BnaCnng61030D	1	0	0
BnaCnng61030D	BnaA05g02460D	1	0	0
BnaCnng61030D	BnaA05g02450D	1	0	0
BnaCnng61030D	BnaA04g24090D	1	0	0
BnaCnng61030D	BnaA04g24080D	1	0	0
BnaCnng61030D	BnaC04g47830D	1	0	0
BnaCnng61030D	BnaC04g47840D	1	0	0
BnaCnng61030D	BnaC04g02190D	1	0	0
BnaCnng61030D	BnaC07g25950D	1	0	0
BnaCnng61030D	BnaA06g30720D	1	0	0
BnaCnng61030D	BnaC09g02170D	1	0	0
BnaCnng61030D	BnaA09g02720D	1	0	0
BnaCnng61030D	BnaC02g38080D	1	0	0
BnaCnng61030D	BnaAnng21530D	1	0	0
BnaCnng61030D	BnaC08g37880D	1	0	0
BnaCnng61030D	BnaC08g17300D	1	0	0
BnaCnng61030D	BnaA08g23200D	1	0	0
BnaCnng61030D	BnaA09g45050D	1	0	0
BnaCnng61030D	BnaA06g11590D	1	0	0
BnaCnng61030D	BnaC05g13430D	1	0	0
BnaCnng61030D	BnaA05g26810D	1	0	0
BnaCnng61030D	BnaC05g40840D	1	0	0
BnaCnng61030D	BnaA01g30800D	1	0	0
BnaCnng61030D	BnaCnng22990D	1	0	0
BnaCnng61030D	BnaC04g38290D	1	0	0
BnaCnng61030D	BnaC03g26970D	1	0	0
BnaCnng61030D	BnaA04g15340D	1	0	0
BnaCnng61030D	BnaA02g12230D	1	0	0
BnaCnng61030D	BnaCnng76260D	1	0	0
BnaCnng61030D	BnaA07g20220D	1	0	0
BnaCnng61030D	BnaC06g19690D	1	0	0
BnaCnng61030D	BnaC06g19670D	1	0	0
BnaC03g50640D	BnaA01g10700D	1	0	0
BnaC03g50640D	BnaC07g36410D	1	0	0
BnaC03g50640D	BnaA03g44580D	1	0	0
BnaC03g50640D	BnaCnng61030D	1	0	0
BnaC03g50640D	BnaC08g37880D	1	0	0
BnaC03g50640D	BnaC08g17300D	1	0	0
BnaC03g50640D	BnaA08g23200D	1	0	0
BnaC03g50640D	BnaA09g45050D	1	0	0
BnaC03g50640D	BnaA06g11590D	1	0	0
BnaC03g50640D	BnaC05g13430D	1	0	0
BnaC03g50640D	BnaA05g26810D	1	0	0
BnaC03g50640D	BnaC05g40840D	1	0	0
BnaC03g50640D	BnaA01g30800D	1	0	0
BnaC03g50640D	BnaCnng22990D	1	0	0
BnaC03g50640D	BnaC04g38290D	1	0	0
BnaC03g50640D	BnaC03g26970D	1	0	0
BnaC03g50640D	BnaA04g15340D	1	0	0
BnaC03g50640D	BnaA07g20220D	1	0	0
BnaC03g50640D	BnaC06g19690D	1	0	0
BnaC03g50640D	BnaC06g19670D	1	0	0
BnaA06g22840D	BnaA01g10700D	1	0	0
BnaA06g22840D	BnaC07g36410D	1	0	0
BnaA06g22840D	BnaA03g44580D	1	0	0
BnaA06g22840D	BnaCnng61030D	1	0	0
BnaA06g22840D	BnaC08g37880D	1	0	0
BnaA06g22840D	BnaC08g17300D	1	0	0
BnaA06g22840D	BnaA08g23200D	1	0	0
BnaA06g22840D	BnaA09g45050D	1	0	0
BnaA06g22840D	BnaA06g11590D	1	0	0
BnaA06g22840D	BnaC05g13430D	1	0	0
BnaA06g22840D	BnaA05g26810D	1	0	0
BnaA06g22840D	BnaC05g40840D	1	0	0
BnaA06g22840D	BnaA01g30800D	1	0	0
BnaA06g22840D	BnaCnng22990D	1	0	0
BnaA06g22840D	BnaC04g38290D	1	0	0
BnaA06g22840D	BnaC03g26970D	1	0	0
BnaA06g22840D	BnaA04g15340D	1	0	0
BnaA06g22840D	BnaA07g20220D	1	0	0
BnaA06g22840D	BnaC06g19690D	1	0	0
BnaA06g22840D	BnaC06g19670D	1	0	0
BnaA05g02460D	BnaA05g02460D	1	0	0
BnaA05g02460D	BnaA05g02450D	1	0	0
BnaA05g02460D	BnaA04g24090D	1	0	0
BnaA05g02460D	BnaA04g24080D	1	0	0
BnaA05g02460D	BnaC04g47830D	1	0	0
BnaA05g02460D	BnaC04g47840D	1	0	0
BnaA05g02460D	BnaC04g02190D	1	0	0
BnaA05g02460D	BnaC08g37880D	1	0	0
BnaA05g02460D	BnaC08g17300D	1	0	0
BnaA05g02460D	BnaA08g23200D	1	0	0
BnaA05g02460D	BnaA09g45050D	1	0	0
BnaA05g02460D	BnaA06g11590D	1	0	0
BnaA05g02460D	BnaC05g13430D	1	0	0
BnaA05g02460D	BnaC04g38290D	1	0	0
BnaA05g02460D	BnaC03g26970D	1	0	0
BnaA05g02460D	BnaA04g15340D	1	0	0
BnaA05g02460D	BnaA02g12230D	1	0	0
BnaA05g02460D	BnaCnng76260D	1	0	0
BnaA05g02450D	BnaA05g02460D	1	0	0
BnaA05g02450D	BnaA05g02450D	1	0	0
BnaA05g02450D	BnaA04g24090D	1	0	0
BnaA05g02450D	BnaA04g24080D	1	0	0
BnaA05g02450D	BnaC04g47830D	1	0	0
BnaA05g02450D	BnaC04g47840D	1	0	0
BnaA05g02450D	BnaC04g02190D	1	0	0
BnaA05g02450D	BnaC08g37880D	1	0	0
BnaA05g02450D	BnaC08g17300D	1	0	0
BnaA05g02450D	BnaA08g23200D	1	0	0
BnaA05g02450D	BnaA09g45050D	1	0	0
BnaA05g02450D	BnaA06g11590D	1	0	0
BnaA05g02450D	BnaC05g13430D	1	0	0
BnaA05g02450D	BnaC04g38290D	1	0	0
BnaA05g02450D	BnaC03g26970D	1	0	0
BnaA05g02450D	BnaA04g15340D	1	0	0
BnaA05g02450D	BnaA02g12230D	1	0	0
BnaA05g02450D	BnaCnng76260D	1	0	0
BnaA04g24090D	BnaA05g02460D	1	0	0
BnaA04g24090D	BnaA05g02450D	1	0	0
BnaA04g24090D	BnaA04g24090D	1	0	0
BnaA04g24090D	BnaA04g24080D	1	0	0
BnaA04g24090D	BnaC04g47830D	1	0	0
BnaA04g24090D	BnaC04g47840D	1	0	0
BnaA04g24090D	BnaC04g02190D	1	0	0
BnaA04g24090D	BnaC08g37880D	1	0	0
BnaA04g24090D	BnaC08g17300D	1	0	0
BnaA04g24090D	BnaA08g23200D	1	0	0
BnaA04g24090D	BnaA09g45050D	1	0	0
BnaA04g24090D	BnaA06g11590D	1	0	0
BnaA04g24090D	BnaC05g13430D	1	0	0
BnaA04g24090D	BnaC04g38290D	1	0	0
BnaA04g24090D	BnaC03g26970D	1	0	0
BnaA04g24090D	BnaA04g15340D	1	0	0
BnaA04g24090D	BnaA02g12230D	1	0	0
BnaA04g24090D	BnaCnng76260D	1	0	0
BnaA04g24080D	BnaA05g02460D	1	0	0
BnaA04g24080D	BnaA05g02450D	1	0	0
BnaA04g24080D	BnaA04g24090D	1	0	0
BnaA04g24080D	BnaA04g24080D	1	0	0
BnaA04g24080D	BnaC04g47830D	1	0	0
BnaA04g24080D	BnaC04g47840D	1	0	0
BnaA04g24080D	BnaC04g02190D	1	0	0
BnaA04g24080D	BnaC08g37880D	1	0	0
BnaA04g24080D	BnaC08g17300D	1	0	0
BnaA04g24080D	BnaA08g23200D	1	0	0
BnaA04g24080D	BnaA09g45050D	1	0	0
BnaA04g24080D	BnaA06g11590D	1	0	0
BnaA04g24080D	BnaC05g13430D	1	0	0
BnaA04g24080D	BnaC04g38290D	1	0	0
BnaA04g24080D	BnaC03g26970D	1	0	0
BnaA04g24080D	BnaA04g15340D	1	0	0
BnaA04g24080D	BnaA02g12230D	1	0	0
BnaA04g24080D	BnaCnng76260D	1	0	0
BnaC04g47830D	BnaA05g02460D	1	0	0
BnaC04g47830D	BnaA05g02450D	1	0	0
BnaC04g47830D	BnaA04g24090D	1	0	0
BnaC04g47830D	BnaA04g24080D	1	0	0
BnaC04g47830D	BnaC04g47830D	1	0	0
BnaC04g47830D	BnaC04g47840D	1	0	0
BnaC04g47830D	BnaC04g02190D	1	0	0
BnaC04g47830D	BnaC08g37880D	1	0	0
BnaC04g47830D	BnaC08g17300D	1	0	0
BnaC04g47830D	BnaA08g23200D	1	0	0
BnaC04g47830D	BnaA09g45050D	1	0	0
BnaC04g47830D	BnaA06g11590D	1	0	0
BnaC04g47830D	BnaC05g13430D	1	0	0
BnaC04g47830D	BnaC04g38290D	1	0	0
BnaC04g47830D	BnaC03g26970D	1	0	0
BnaC04g47830D	BnaA04g15340D	1	0	0
BnaC04g47830D	BnaA02g12230D	1	0	0
BnaC04g47830D	BnaCnng76260D	1	0	0
BnaC04g47840D	BnaA05g02460D	1	0	0
BnaC04g47840D	BnaA05g02450D	1	0	0
BnaC04g47840D	BnaA04g24090D	1	0	0
BnaC04g47840D	BnaA04g24080D	1	0	0
BnaC04g47840D	BnaC04g47830D	1	0	0
BnaC04g47840D	BnaC04g47840D	1	0	0
BnaC04g47840D	BnaC04g02190D	1	0	0
BnaC04g47840D	BnaC08g37880D	1	0	0
BnaC04g47840D	BnaC08g17300D	1	0	0
BnaC04g47840D	BnaA08g23200D	1	0	0
BnaC04g47840D	BnaA09g45050D	1	0	0
BnaC04g47840D	BnaA06g11590D	1	0	0
BnaC04g47840D	BnaC05g13430D	1	0	0
BnaC04g47840D	BnaC04g38290D	1	0	0
BnaC04g47840D	BnaC03g26970D	1	0	0
BnaC04g47840D	BnaA04g15340D	1	0	0
BnaC04g47840D	BnaA02g12230D	1	0	0
BnaC04g47840D	BnaCnng76260D	1	0	0
BnaC04g02190D	BnaA05g02460D	1	0	0
BnaC04g02190D	BnaA05g02450D	1	0	0
BnaC04g02190D	BnaA04g24090D	1	0	0
BnaC04g02190D	BnaA04g24080D	1	0	0
BnaC04g02190D	BnaC04g47830D	1	0	0
BnaC04g02190D	BnaC04g47840D	1	0	0
BnaC04g02190D	BnaC04g02190D	1	0	0
BnaC04g02190D	BnaC08g37880D	1	0	0
BnaC04g02190D	BnaC08g17300D	1	0	0
BnaC04g02190D	BnaA08g23200D	1	0	0
BnaC04g02190D	BnaA09g45050D	1	0	0
BnaC04g02190D	BnaA06g11590D	1	0	0
BnaC04g02190D	BnaC05g13430D	1	0	0
BnaC04g02190D	BnaC04g38290D	1	0	0
BnaC04g02190D	BnaC03g26970D	1	0	0
BnaC04g02190D	BnaA04g15340D	1	0	0
BnaC04g02190D	BnaA02g12230D	1	0	0
BnaC04g02190D	BnaCnng76260D	1	0	0
BnaA05g19600D	BnaA05g19600D	1	0	0
BnaA05g19600D	BnaC05g30720D	1	0	0
BnaA05g19600D	BnaA05g26810D	1	0	0
BnaA05g19600D	BnaC05g40840D	1	0	0
BnaA05g19600D	BnaA01g30800D	1	0	0
BnaA05g19600D	BnaCnng22990D	1	0	0
BnaA05g19600D	BnaC03g38730D	1	0	0
BnaA05g19600D	BnaC03g38740D	1	0	0
BnaA05g19600D	BnaC03g38750D	1	0	0
BnaA05g19600D	BnaA03g33570D	1	0	0
BnaA05g19600D	BnaA03g33560D	1	0	0
BnaA05g19600D	BnaA03g33550D	1	0	0
BnaA05g19600D	BnaA05g24730D	1	0	0
BnaA05g19600D	BnaA05g24690D	1	0	0
BnaA05g19600D	BnaC05g38780D	1	0	0
BnaA05g19600D	BnaC05g38760D	1	0	0
BnaA05g19600D	BnaC05g38740D	1	0	0
BnaA05g19600D	BnaC05g38720D	1	0	0
BnaA05g19600D	BnaA01g29140D	1	0	0
BnaA05g19600D	BnaC01g36570D	1	0	0
BnaC05g30720D	BnaA05g19600D	1	0	0
BnaC05g30720D	BnaC05g30720D	1	0	0
BnaC05g30720D	BnaA05g26810D	1	0	0
BnaC05g30720D	BnaC05g40840D	1	0	0
BnaC05g30720D	BnaA01g30800D	1	0	0
BnaC05g30720D	BnaCnng22990D	1	0	0
BnaC05g30720D	BnaC03g38730D	1	0	0
BnaC05g30720D	BnaC03g38740D	1	0	0
BnaC05g30720D	BnaC03g38750D	1	0	0
BnaC05g30720D	BnaA03g33570D	1	0	0
BnaC05g30720D	BnaA03g33560D	1	0	0
BnaC05g30720D	BnaA03g33550D	1	0	0
BnaC05g30720D	BnaA05g24730D	1	0	0
BnaC05g30720D	BnaA05g24690D	1	0	0
BnaC05g30720D	BnaC05g38780D	1	0	0
BnaC05g30720D	BnaC05g38760D	1	0	0
BnaC05g30720D	BnaC05g38740D	1	0	0
BnaC05g30720D	BnaC05g38720D	1	0	0
BnaC05g30720D	BnaA01g29140D	1	0	0
BnaC05g30720D	BnaC01g36570D	1	0	0
BnaC04g52760D	BnaA02g12230D	1	0	0
BnaC04g52760D	BnaCnng76260D	1	0	0
BnaC07g25950D	BnaC08g37880D	1	0	0
BnaC07g25950D	BnaC08g17300D	1	0	0
BnaC07g25950D	BnaA08g23200D	1	0	0
BnaC07g25950D	BnaA09g45050D	1	0	0
BnaC07g25950D	BnaA06g11590D	1	0	0
BnaC07g25950D	BnaC05g13430D	1	0	0
BnaC07g25950D	BnaA05g03490D	1	0	0
BnaC07g25950D	BnaA03g20420D	1	0	0
BnaC07g25950D	BnaC04g03030D	1	0	0
BnaC07g25950D	BnaC03g24420D	1	0	0
BnaA06g30720D	BnaC08g37880D	1	0	0
BnaA06g30720D	BnaC08g17300D	1	0	0
BnaA06g30720D	BnaA08g23200D	1	0	0
BnaA06g30720D	BnaA09g45050D	1	0	0
BnaA06g30720D	BnaA06g11590D	1	0	0
BnaA06g30720D	BnaC05g13430D	1	0	0
BnaA06g30720D	BnaA05g03490D	1	0	0
BnaA06g30720D	BnaA03g20420D	1	0	0
BnaA06g30720D	BnaC04g03030D	1	0	0
BnaA06g30720D	BnaC03g24420D	1	0	0
BnaC09g02170D	BnaC08g37880D	1	0	0
BnaC09g02170D	BnaC08g17300D	1	0	0
BnaC09g02170D	BnaA08g23200D	1	0	0
BnaC09g02170D	BnaA09g45050D	1	0	0
BnaC09g02170D	BnaA06g11590D	1	0	0
BnaC09g02170D	BnaC05g13430D	1	0	0
BnaC09g02170D	BnaA05g03490D	1	0	0
BnaC09g02170D	BnaA03g20420D	1	0	0
BnaC09g02170D	BnaC04g03030D	1	0	0
BnaC09g02170D	BnaC03g24420D	1	0	0
BnaA09g02720D	BnaC08g37880D	1	0	0
BnaA09g02720D	BnaC08g17300D	1	0	0
BnaA09g02720D	BnaA08g23200D	1	0	0
BnaA09g02720D	BnaA09g45050D	1	0	0
BnaA09g02720D	BnaA06g11590D	1	0	0
BnaA09g02720D	BnaC05g13430D	1	0	0
BnaA09g02720D	BnaA05g03490D	1	0	0
BnaA09g02720D	BnaA03g20420D	1	0	0
BnaA09g02720D	BnaC04g03030D	1	0	0
BnaA09g02720D	BnaC03g24420D	1	0	0
BnaC02g38080D	BnaC08g37880D	1	0	0
BnaC02g38080D	BnaC08g17300D	1	0	0
BnaC02g38080D	BnaA08g23200D	1	0	0
BnaC02g38080D	BnaA09g45050D	1	0	0
BnaC02g38080D	BnaA06g11590D	1	0	0
BnaC02g38080D	BnaC05g13430D	1	0	0
BnaC02g38080D	BnaA05g03490D	1	0	0
BnaC02g38080D	BnaA03g20420D	1	0	0
BnaC02g38080D	BnaC04g03030D	1	0	0
BnaC02g38080D	BnaC03g24420D	1	0	0
BnaAnng21530D	BnaC08g37880D	1	0	0
BnaAnng21530D	BnaC08g17300D	1	0	0
BnaAnng21530D	BnaA08g23200D	1	0	0
BnaAnng21530D	BnaA09g45050D	1	0	0
BnaAnng21530D	BnaA06g11590D	1	0	0
BnaAnng21530D	BnaC05g13430D	1	0	0
BnaAnng21530D	BnaA05g03490D	1	0	0
BnaAnng21530D	BnaA03g20420D	1	0	0
BnaAnng21530D	BnaC04g03030D	1	0	0
BnaAnng21530D	BnaC03g24420D	1	0	0
BnaC08g37880D	BnaC08g01370D	1	0	0
BnaC08g37880D	BnaA08g28330D	1	0	0
BnaC08g17300D	BnaC08g01370D	1	0	0
BnaC08g17300D	BnaA08g28330D	1	0	0
BnaA08g23200D	BnaC08g01370D	1	0	0
BnaA08g23200D	BnaA08g28330D	1	0	0
BnaA09g45050D	BnaC08g01370D	1	0	0
BnaA09g45050D	BnaA08g28330D	1	0	0
BnaA06g11590D	BnaC08g01370D	1	0	0
BnaA06g11590D	BnaA08g28330D	1	0	0
BnaC05g13430D	BnaC08g01370D	1	0	0
BnaC05g13430D	BnaA08g28330D	1	0	0
BnaA03g17740D	BnaC08g37880D	1	0	0
BnaA03g17740D	BnaC08g17300D	1	0	0
BnaA03g17740D	BnaA08g23200D	1	0	0
BnaA03g17740D	BnaA09g45050D	1	0	0
BnaA03g17740D	BnaA06g11590D	1	0	0
BnaA03g17740D	BnaC05g13430D	1	0	0
BnaA03g17740D	BnaC04g38290D	1	0	0
BnaA03g17740D	BnaC03g26970D	1	0	0
BnaA03g17740D	BnaA04g15340D	1	0	0
BnaCnng41510D	BnaC08g37880D	1	0	0
BnaCnng41510D	BnaC08g17300D	1	0	0
BnaCnng41510D	BnaA08g23200D	1	0	0
BnaCnng41510D	BnaA09g45050D	1	0	0
BnaCnng41510D	BnaA06g11590D	1	0	0
BnaCnng41510D	BnaC05g13430D	1	0	0
BnaCnng41510D	BnaC04g38290D	1	0	0
BnaCnng41510D	BnaC03g26970D	1	0	0
BnaCnng41510D	BnaA04g15340D	1	0	0
BnaA07g34510D	BnaC08g37880D	1	0	0
BnaA07g34510D	BnaC08g17300D	1	0	0
BnaA07g34510D	BnaA08g23200D	1	0	0
BnaA07g34510D	BnaA09g45050D	1	0	0
BnaA07g34510D	BnaA06g11590D	1	0	0
BnaA07g34510D	BnaC05g13430D	1	0	0
BnaA07g34510D	BnaA02g12230D	1	0	0
BnaA07g34510D	BnaCnng76260D	1	0	0
BnaA08g01530D	BnaC08g37880D	1	0	0
BnaA08g01530D	BnaC08g17300D	1	0	0
BnaA08g01530D	BnaA08g23200D	1	0	0
BnaA08g01530D	BnaA09g45050D	1	0	0
BnaA08g01530D	BnaA06g11590D	1	0	0
BnaA08g01530D	BnaC05g13430D	1	0	0
BnaC03g69310D	BnaC08g37880D	1	0	0
BnaC03g69310D	BnaC08g17300D	1	0	0
BnaC03g69310D	BnaA08g23200D	1	0	0
BnaC03g69310D	BnaA09g45050D	1	0	0
BnaC03g69310D	BnaA06g11590D	1	0	0
BnaC03g69310D	BnaC05g13430D	1	0	0
BnaA02g34470D	BnaC04g38290D	1	0	0
BnaA02g34470D	BnaC03g26970D	1	0	0
BnaA02g34470D	BnaA04g15340D	1	0	0
BnaA02g34470D	BnaA02g12230D	1	0	0
BnaA02g34470D	BnaCnng76260D	1	0	0
BnaC02g43410D	BnaC04g38290D	1	0	0
BnaC02g43410D	BnaC03g26970D	1	0	0
BnaC02g43410D	BnaA04g15340D	1	0	0
BnaC02g43410D	BnaA02g12230D	1	0	0
BnaC02g43410D	BnaCnng76260D	1	0	0
BnaA05g26810D	BnaA07g25770D	1	0	0
BnaA05g26810D	BnaCnng17850D	1	0	0
BnaA05g26810D	BnaA05g02460D	1	0	0
BnaA05g26810D	BnaA05g02450D	1	0	0
BnaA05g26810D	BnaA04g24090D	1	0	0
BnaA05g26810D	BnaA04g24080D	1	0	0
BnaA05g26810D	BnaC04g47830D	1	0	0
BnaA05g26810D	BnaC04g47840D	1	0	0
BnaA05g26810D	BnaC04g02190D	1	0	0
BnaA05g26810D	BnaC04g52760D	1	0	0
BnaA05g26810D	BnaC01g27610D	1	0	0
BnaA05g26810D	BnaAnng12080D	1	0	0
BnaA05g26810D	BnaA03g17740D	1	0	0
BnaA05g26810D	BnaCnng41510D	1	0	0
BnaA05g26810D	BnaA02g34470D	1	0	0
BnaA05g26810D	BnaC02g43410D	1	0	0
BnaA05g26810D	BnaA05g03490D	1	0	0
BnaA05g26810D	BnaA03g20420D	1	0	0
BnaA05g26810D	BnaC04g03030D	1	0	0
BnaA05g26810D	BnaC03g24420D	1	0	0
BnaA05g26810D	BnaC08g01370D	1	0	0
BnaA05g26810D	BnaA08g28330D	1	0	0
BnaC05g40840D	BnaA07g25770D	1	0	0
BnaC05g40840D	BnaCnng17850D	1	0	0
BnaC05g40840D	BnaA05g02460D	1	0	0
BnaC05g40840D	BnaA05g02450D	1	0	0
BnaC05g40840D	BnaA04g24090D	1	0	0
BnaC05g40840D	BnaA04g24080D	1	0	0
BnaC05g40840D	BnaC04g47830D	1	0	0
BnaC05g40840D	BnaC04g47840D	1	0	0
BnaC05g40840D	BnaC04g02190D	1	0	0
BnaC05g40840D	BnaC04g52760D	1	0	0
BnaC05g40840D	BnaC01g27610D	1	0	0
BnaC05g40840D	BnaAnng12080D	1	0	0
BnaC05g40840D	BnaA03g17740D	1	0	0
BnaC05g40840D	BnaCnng41510D	1	0	0
BnaC05g40840D	BnaA02g34470D	1	0	0
BnaC05g40840D	BnaC02g43410D	1	0	0
BnaC05g40840D	BnaA05g03490D	1	0	0
BnaC05g40840D	BnaA03g20420D	1	0	0
BnaC05g40840D	BnaC04g03030D	1	0	0
BnaC05g40840D	BnaC03g24420D	1	0	0
BnaC05g40840D	BnaC08g01370D	1	0	0
BnaC05g40840D	BnaA08g28330D	1	0	0
BnaA01g30800D	BnaA07g25770D	1	0	0
BnaA01g30800D	BnaCnng17850D	1	0	0
BnaA01g30800D	BnaA05g02460D	1	0	0
BnaA01g30800D	BnaA05g02450D	1	0	0
BnaA01g30800D	BnaA04g24090D	1	0	0
BnaA01g30800D	BnaA04g24080D	1	0	0
BnaA01g30800D	BnaC04g47830D	1	0	0
BnaA01g30800D	BnaC04g47840D	1	0	0
BnaA01g30800D	BnaC04g02190D	1	0	0
BnaA01g30800D	BnaC04g52760D	1	0	0
BnaA01g30800D	BnaC01g27610D	1	0	0
BnaA01g30800D	BnaAnng12080D	1	0	0
BnaA01g30800D	BnaA03g17740D	1	0	0
BnaA01g30800D	BnaCnng41510D	1	0	0
BnaA01g30800D	BnaA02g34470D	1	0	0
BnaA01g30800D	BnaC02g43410D	1	0	0
BnaA01g30800D	BnaA05g03490D	1	0	0
BnaA01g30800D	BnaA03g20420D	1	0	0
BnaA01g30800D	BnaC04g03030D	1	0	0
BnaA01g30800D	BnaC03g24420D	1	0	0
BnaA01g30800D	BnaC08g01370D	1	0	0
BnaA01g30800D	BnaA08g28330D	1	0	0
BnaCnng22990D	BnaA07g25770D	1	0	0
BnaCnng22990D	BnaCnng17850D	1	0	0
BnaCnng22990D	BnaA05g02460D	1	0	0
BnaCnng22990D	BnaA05g02450D	1	0	0
BnaCnng22990D	BnaA04g24090D	1	0	0
BnaCnng22990D	BnaA04g24080D	1	0	0
BnaCnng22990D	BnaC04g47830D	1	0	0
BnaCnng22990D	BnaC04g47840D	1	0	0
BnaCnng22990D	BnaC04g02190D	1	0	0
BnaCnng22990D	BnaC04g52760D	1	0	0
BnaCnng22990D	BnaC01g27610D	1	0	0
BnaCnng22990D	BnaAnng12080D	1	0	0
BnaCnng22990D	BnaA03g17740D	1	0	0
BnaCnng22990D	BnaCnng41510D	1	0	0
BnaCnng22990D	BnaA02g34470D	1	0	0
BnaCnng22990D	BnaC02g43410D	1	0	0
BnaCnng22990D	BnaA05g03490D	1	0	0
BnaCnng22990D	BnaA03g20420D	1	0	0
BnaCnng22990D	BnaC04g03030D	1	0	0
BnaCnng22990D	BnaC03g24420D	1	0	0
BnaCnng22990D	BnaC08g01370D	1	0	0
BnaCnng22990D	BnaA08g28330D	1	0	0
BnaC04g38290D	BnaA07g25770D	1	0	0
BnaC04g38290D	BnaCnng17850D	1	0	0
BnaC04g38290D	BnaA08g01530D	1	0	0
BnaC04g38290D	BnaC03g69310D	1	0	0
BnaC04g38290D	BnaA07g20220D	1	0	0
BnaC04g38290D	BnaC06g19690D	1	0	0
BnaC04g38290D	BnaC06g19670D	1	0	0
BnaC04g38290D	BnaC08g01370D	1	0	0
BnaC04g38290D	BnaA08g28330D	1	0	0
BnaC03g26970D	BnaA07g25770D	1	0	0
BnaC03g26970D	BnaCnng17850D	1	0	0
BnaC03g26970D	BnaA08g01530D	1	0	0
BnaC03g26970D	BnaC03g69310D	1	0	0
BnaC03g26970D	BnaA07g20220D	1	0	0
BnaC03g26970D	BnaC06g19690D	1	0	0
BnaC03g26970D	BnaC06g19670D	1	0	0
BnaC03g26970D	BnaC08g01370D	1	0	0
BnaC03g26970D	BnaA08g28330D	1	0	0
BnaA04g15340D	BnaA07g25770D	1	0	0
BnaA04g15340D	BnaCnng17850D	1	0	0
BnaA04g15340D	BnaA08g01530D	1	0	0
BnaA04g15340D	BnaC03g69310D	1	0	0
BnaA04g15340D	BnaA07g20220D	1	0	0
BnaA04g15340D	BnaC06g19690D	1	0	0
BnaA04g15340D	BnaC06g19670D	1	0	0
BnaA04g15340D	BnaC08g01370D	1	0	0
BnaA04g15340D	BnaA08g28330D	1	0	0
BnaA02g12230D	BnaC08g01370D	1	0	0
BnaA02g12230D	BnaA08g28330D	1	0	0
BnaCnng76260D	BnaC08g01370D	1	0	0
BnaCnng76260D	BnaA08g28330D	1	0	0
BnaA10g19610D	BnaA05g03490D	1	0	0
BnaA10g19610D	BnaA03g20420D	1	0	0
BnaA10g19610D	BnaC04g03030D	1	0	0
BnaA10g19610D	BnaC03g24420D	1	0	0
BnaA10g19610D	BnaC08g01370D	1	0	0
BnaA10g19610D	BnaA08g28330D	1	0	0
BnaC03g06190D	BnaA05g03490D	1	0	0
BnaC03g06190D	BnaA03g20420D	1	0	0
BnaC03g06190D	BnaC04g03030D	1	0	0
BnaC03g06190D	BnaC03g24420D	1	0	0
BnaC03g06190D	BnaC08g01370D	1	0	0
BnaC03g06190D	BnaA08g28330D	1	0	0
BnaA03g04660D	BnaA05g03490D	1	0	0
BnaA03g04660D	BnaA03g20420D	1	0	0
BnaA03g04660D	BnaC04g03030D	1	0	0
BnaA03g04660D	BnaC03g24420D	1	0	0
BnaA03g04660D	BnaC08g01370D	1	0	0
BnaA03g04660D	BnaA08g28330D	1	0	0
BnaC09g43170D	BnaA05g03490D	1	0	0
BnaC09g43170D	BnaA03g20420D	1	0	0
BnaC09g43170D	BnaC04g03030D	1	0	0
BnaC09g43170D	BnaC03g24420D	1	0	0
BnaC09g43170D	BnaC08g01370D	1	0	0
BnaC09g43170D	BnaA08g28330D	1	0	0
BnaA07g20220D	BnaC08g37880D	1	0	0
BnaA07g20220D	BnaC08g17300D	1	0	0
BnaA07g20220D	BnaA08g23200D	1	0	0
BnaA07g20220D	BnaA09g45050D	1	0	0
BnaA07g20220D	BnaA06g11590D	1	0	0
BnaA07g20220D	BnaC05g13430D	1	0	0
BnaA07g20220D	BnaA02g12230D	1	0	0
BnaA07g20220D	BnaCnng76260D	1	0	0
BnaC06g19690D	BnaC08g37880D	1	0	0
BnaC06g19690D	BnaC08g17300D	1	0	0
BnaC06g19690D	BnaA08g23200D	1	0	0
BnaC06g19690D	BnaA09g45050D	1	0	0
BnaC06g19690D	BnaA06g11590D	1	0	0
BnaC06g19690D	BnaC05g13430D	1	0	0
BnaC06g19690D	BnaA02g12230D	1	0	0
BnaC06g19690D	BnaCnng76260D	1	0	0
BnaC06g19670D	BnaC08g37880D	1	0	0
BnaC06g19670D	BnaC08g17300D	1	0	0
BnaC06g19670D	BnaA08g23200D	1	0	0
BnaC06g19670D	BnaA09g45050D	1	0	0
BnaC06g19670D	BnaA06g11590D	1	0	0
BnaC06g19670D	BnaC05g13430D	1	0	0
BnaC06g19670D	BnaA02g12230D	1	0	0
BnaC06g19670D	BnaCnng76260D	1	0	0
BnaC03g51370D	BnaA05g03490D	1	0	0
BnaC03g51370D	BnaA03g20420D	1	0	0
BnaC03g51370D	BnaC04g03030D	1	0	0
BnaC03g51370D	BnaC03g24420D	1	0	0
BnaA06g22340D	BnaA05g03490D	1	0	0
BnaA06g22340D	BnaA03g20420D	1	0	0
BnaA06g22340D	BnaC04g03030D	1	0	0
BnaA06g22340D	BnaC03g24420D	1	0	0
BnaA09g06270D	BnaA05g03490D	1	0	0
BnaA09g06270D	BnaA03g20420D	1	0	0
BnaA09g06270D	BnaC04g03030D	1	0	0
BnaA09g06270D	BnaC03g24420D	1	0	0
BnaA02g33610D	BnaA05g03490D	1	0	0
BnaA02g33610D	BnaA03g20420D	1	0	0
BnaA02g33610D	BnaC04g03030D	1	0	0
BnaA02g33610D	BnaC03g24420D	1	0	0
BnaC02g42350D	BnaA05g03490D	1	0	0
BnaC02g42350D	BnaA03g20420D	1	0	0
BnaC02g42350D	BnaC04g03030D	1	0	0
BnaC02g42350D	BnaC03g24420D	1	0	0
BnaC09g50870D	BnaA05g03490D	1	0	0
BnaC09g50870D	BnaA03g20420D	1	0	0
BnaC09g50870D	BnaC04g03030D	1	0	0
BnaC09g50870D	BnaC03g24420D	1	0	0
BnaA08g08940D	BnaC03g55440D	1	0	0
BnaA08g08940D	BnaA06g18440D	1	0	0
BnaA08g08940D	BnaA05g03550D	1	0	0
BnaA08g08940D	BnaA03g20470D	1	0	0
BnaA08g08940D	BnaC03g24480D	1	0	0
BnaA08g08940D	BnaC03g24500D	1	0	0
BnaA08g08940D	BnaA08g08940D	1	0	0
BnaA08g08940D	BnaA01g09690D	1	0	0
BnaA08g08940D	BnaC01g11370D	1	0	0
BnaA08g08940D	BnaC07g35520D	1	0	0
BnaA08g08940D	BnaC03g62890D	1	0	0
BnaA08g08940D	BnaAnng31620D	1	0	0
BnaA01g09690D	BnaC03g55440D	1	0	0
BnaA01g09690D	BnaA06g18440D	1	0	0
BnaA01g09690D	BnaA05g03550D	1	0	0
BnaA01g09690D	BnaA03g20470D	1	0	0
BnaA01g09690D	BnaC03g24480D	1	0	0
BnaA01g09690D	BnaC03g24500D	1	0	0
BnaA01g09690D	BnaA08g08940D	1	0	0
BnaA01g09690D	BnaA01g09690D	1	0	0
BnaA01g09690D	BnaC01g11370D	1	0	0
BnaA01g09690D	BnaC07g35520D	1	0	0
BnaA01g09690D	BnaC03g62890D	1	0	0
BnaA01g09690D	BnaAnng31620D	1	0	0
BnaC01g11370D	BnaC03g55440D	1	0	0
BnaC01g11370D	BnaA06g18440D	1	0	0
BnaC01g11370D	BnaA05g03550D	1	0	0
BnaC01g11370D	BnaA03g20470D	1	0	0
BnaC01g11370D	BnaC03g24480D	1	0	0
BnaC01g11370D	BnaC03g24500D	1	0	0
BnaC01g11370D	BnaA08g08940D	1	0	0
BnaC01g11370D	BnaA01g09690D	1	0	0
BnaC01g11370D	BnaC01g11370D	1	0	0
BnaC01g11370D	BnaC07g35520D	1	0	0
BnaC01g11370D	BnaC03g62890D	1	0	0
BnaC01g11370D	BnaAnng31620D	1	0	0
BnaC07g35520D	BnaC03g55440D	1	0	0
BnaC07g35520D	BnaA06g18440D	1	0	0
BnaC07g35520D	BnaA05g03550D	1	0	0
BnaC07g35520D	BnaA03g20470D	1	0	0
BnaC07g35520D	BnaC03g24480D	1	0	0
BnaC07g35520D	BnaC03g24500D	1	0	0
BnaC07g35520D	BnaA08g08940D	1	0	0
BnaC07g35520D	BnaA01g09690D	1	0	0
BnaC07g35520D	BnaC01g11370D	1	0	0
BnaC07g35520D	BnaC07g35520D	1	0	0
BnaC07g35520D	BnaC03g62890D	1	0	0
BnaC07g35520D	BnaAnng31620D	1	0	0
BnaC03g62890D	BnaC03g55440D	1	0	0
BnaC03g62890D	BnaA06g18440D	1	0	0
BnaC03g62890D	BnaA05g03550D	1	0	0
BnaC03g62890D	BnaA03g20470D	1	0	0
BnaC03g62890D	BnaC03g24480D	1	0	0
BnaC03g62890D	BnaC03g24500D	1	0	0
BnaC03g62890D	BnaA08g08940D	1	0	0
BnaC03g62890D	BnaA01g09690D	1	0	0
BnaC03g62890D	BnaC01g11370D	1	0	0
BnaC03g62890D	BnaC07g35520D	1	0	0
BnaC03g62890D	BnaC03g62890D	1	0	0
BnaC03g62890D	BnaAnng31620D	1	0	0
BnaAnng31620D	BnaC03g55440D	1	0	0
BnaAnng31620D	BnaA06g18440D	1	0	0
BnaAnng31620D	BnaA05g03550D	1	0	0
BnaAnng31620D	BnaA03g20470D	1	0	0
BnaAnng31620D	BnaC03g24480D	1	0	0
BnaAnng31620D	BnaC03g24500D	1	0	0
BnaAnng31620D	BnaA08g08940D	1	0	0
BnaAnng31620D	BnaA01g09690D	1	0	0
BnaAnng31620D	BnaC01g11370D	1	0	0
BnaAnng31620D	BnaC07g35520D	1	0	0
BnaAnng31620D	BnaC03g62890D	1	0	0
BnaAnng31620D	BnaAnng31620D	1	0	0
BnaA03g20420D	C00001	0	0	1
BnaA03g20420D	C00007	0	0	1
BnaA03g20420D	C05764	0	0	1
BnaA03g20420D	C00080	0	0	1
BnaA03g20420D	C01203	0	0	1
BnaA03g20420D	C04088	0	0	1
BnaA03g20420D	C16520	0	0	1
BnaA03g20420D	C00138	0	0	1
BnaA03g20420D	C00139	0	0	1
BnaA03g20420D	C21114	0	0	1
BnaA03g20420D	C21115	0	0	1
BnaC04g03030D	C00001	0	0	1
BnaC04g03030D	C00007	0	0	1
BnaC04g03030D	C05764	0	0	1
BnaC04g03030D	C00080	0	0	1
BnaC04g03030D	C01203	0	0	1
BnaC04g03030D	C04088	0	0	1
BnaC04g03030D	C16520	0	0	1
BnaC04g03030D	C00138	0	0	1
BnaC04g03030D	C00139	0	0	1
BnaC04g03030D	C21114	0	0	1
BnaC04g03030D	C21115	0	0	1
BnaC07g03080D	C00002	0	0	1
BnaC07g03080D	C00008	0	0	1
BnaA05g17260D	C00001	0	0	1
BnaA05g17260D	C00007	0	0	1
BnaA05g17260D	C00390	0	0	1
BnaA05g17260D	C00399	0	0	1
BnaC05g30210D	C00001	0	0	1
BnaC05g30210D	C00007	0	0	1
BnaC05g30210D	C00390	0	0	1
BnaC05g30210D	C00399	0	0	1
BnaC08g38580D	BnaC07g20040D	0	1	0
BnaC08g38580D	BnaC09g20090D	0	1	0
BnaC08g38580D	BnaA02g25110D	0	1	0
BnaC08g38580D	BnaA06g35500D	0	1	0
BnaC08g38580D	BnaAnng07060D	0	1	0
BnaC08g38580D	BnaCnng60520D	0	1	0
BnaC08g38580D	BnaC04g18960D	0	1	0
BnaC08g38580D	BnaA09g13630D	0	1	0
BnaC08g38580D	BnaA03g60680D	0	1	0
BnaC08g38580D	BnaCnng38830D	0	1	0
BnaC08g38580D	BnaC04g40700D	0	1	0
BnaC08g38580D	BnaC04g15010D	0	1	0
BnaC08g38580D	BnaA05g12370D	0	1	0
BnaC08g38580D	BnaA04g28490D	0	1	0
BnaC08g38580D	BnaC01g01430D	0	1	0
BnaC08g38580D	BnaC08g38370D	0	1	0
BnaC08g38580D	BnaA06g11070D	0	1	0
BnaC08g38580D	BnaA06g11110D	0	1	0
BnaC08g38580D	BnaA09g56310D	0	1	0
BnaC08g38580D	BnaCnng29520D	0	1	0
BnaC08g38580D	BnaA05g04250D	0	1	0
BnaC08g38580D	BnaA03g20860D	0	1	0
BnaC08g38580D	BnaC03g24920D	0	1	0
BnaC08g38580D	BnaC04g05120D	0	1	0
BnaC05g12180D	BnaC07g20040D	0	1	0
BnaC05g12180D	BnaC09g20090D	0	1	0
[truncated: 107 more rows]
