# Supplementary material for: Transcriptomics of temperature-sensitive R gene-mediated resistance identifies a WAKL10 protein interaction network
Source: Sci Rep. 2024 Feb 29;14:5023. doi: 10.1038/s41598-024-53643-7 (PMC10904819; doi:10.1038/s41598-024-53643-7)
Supplement: Supplementary file 7 — Supplementary Information 7. [file 41598_2024_53643_MOESM7_ESM.xlsx]

## Sheet: Sheet1
Supplementary Table 7 | Network topology metrics for the Uninet network.
1Bn gene ID	2Degree	3Eigenvector	4Betweenness	5Transitivity	6Average nearest neighbor degree	log2-fold change	7lfcSE	8padj	9Ortholog name	At gene ID
BnaC04g03080D	90	0.00254395	317702	0.0389513	93.1	-0.55483	0.150602	0.00917949	MPK6	AT2G43790
BnaC05g12180D	40	0.000703769	84260.7	0	56	0.478596	0.112462	0.00139987	CCR1	AT1G15950
BnaA03g20420D	36	0.0196081	295325	0	225.472	0.797898	0.177499	0.000566632	FAB2	AT2G43710
BnaA08g05460D	26	0.0225848	6905.92	0.0646154	117.769	-0.403789	0.109671	0.00924963	NA	NA
BnaA07g20220D	19	0.0617511	171.207	0.444444	977.053	3.03848	0.496151	1.9208e-07	WAKL10	AT1G79680
BnaC06g19670D	19	0.0617511	171.207	0.444444	977.053	3.0535	0.503482	2.6935e-07	WAKL10	AT1G79680
BnaC06g19690D	19	0.0617511	171.207	0.444444	977.053	2.07188	0.381619	8.20436e-06	WAKL10	AT1G79680
BnaA10g26380D	16	0.00331889	2957.03	0.316667	62.3125	-1.38213	0.199695	1.41504e-09	CTR1	AT5G03730
BnaC07g30300D	16	0.000146647	67478.4	0	68.25	3.29303	0.886466	0.00836112	WRKY30	AT5G24110
BnaC09g04560D	16	0.000146647	67478.4	0	68.25	3.19944	0.802312	0.00351191	WRKY30	AT5G24110
BnaCnng02610D	16	0.00331889	2957.03	0.316667	62.3125	6.73773	0.41057	5.06909e-57	CTR1	AT5G03730
BnaCnng65380D	15	0.000768592	848.669	0.342857	284.333	2.71241	0.662002	0.00243756	MYB29	AT5G07690
BnaA05g33950D	11	2.384e-05	33390	0.127273	14.625	6.07063	1.09721	4.857e-06	SEC13A	AT3G01340
BnaC05g48740D	11	2.384e-05	33390	0.127273	14.625	-1.02826	0.194016	1.54455e-05	SEC13A	AT3G01340
BnaA06g26560D	10	5.28921e-06	53413.7	0	6.8	2.39773	0.578329	0.00208208	SLAH3	AT5G24030
BnaC07g30400D	10	5.28921e-06	53413.7	0	6.8	2.71303	0.53434	4.55446e-05	SLAH3	AT5G24030
BnaC09g04620D	10	5.28921e-06	53413.7	0	6.8	2.10372	0.503321	0.00184458	SLAH3	AT5G24030
BnaCnng02590D	9	2.96633e-05	69708.3	0	74	7.93023	0.678917	1.80506e-28	CSLA9	AT5G03760
BnaC09g50620D	8	7.91899e-05	3642.53	0	123.5	4.37574	0.328569	3.04223e-37	PDPK1	AT5G04510
BnaCnng63430D	8	0.000318782	12012.1	0	111.375	-1.62906	0.336886	0.000135036	AOX1A	AT3G22370
BnaA09g13190D	7	0.000129682	27560.1	0	173.857	1.98008	0.36463	8.16824e-06	FMO GS-OX2	AT1G62540
BnaC09g50710D	7	1.60238e-05	101626	0	37.7143	6.41642	0.981008	1.64006e-08	BIOF	AT5G04620
BnaA05g24740D	6	0.000540977	347.05	0.466667	108.667	-6.64597	1.4305	0.00030828	LRR-RLK	AT3G14840
BnaA03g36620D	4	0.000242705	0.193548	0	31	-2.60102	0.566684	0.000388666	AOX1A	AT3G22370
BnaA01g06030D	3	4.52955e-05	756.466	0	203	1.15353	0.254221	0.000482109	AT4G31140	AT4G31140
BnaA09g20900D	2	1.50297e-05	0.00840336	0	119	2.58828	0.441714	8.7245e-07	AZI1	AT4G12470
BnaA09g35470D	2	5.51073e-06	0.037037	0	27	-0.692843	0.134732	3.3679e-05	CYP21-2	AT3G55920
BnaA10g25670D	2	3.81938e-06	0.0555556	0	18	-1.0477	0.219133	0.000171052	PDPK1	AT5G04510
BnaC09g23220D	2	1.50297e-05	0.00840336	0	119	2.75163	0.702909	0.00447307	AZI1	AT4G12470
BnaA05g30740D	1206	0.914441	2.23532e+06	0.00958554	107.62	0.713278	0.193481	0.00912504	CYP21-4	AT3G66654
BnaC05g45190D	1206	0.914441	2.23532e+06	0.00958554	107.62	-0.659886	0.174574	0.00685374	CYP21-4	AT3G66654
BnaA07g14450D	688	0.0315859	4.06426e+06	0.0151654	38.4451	-0.862214	0.158012	7.09823e-06	GRF3	AT5G38480
BnaA02g36610D	574	0.00326959	2.29857e+06	0.00771658	18.4825	-0.585848	0.136919	0.00129207	AT5G46630	AT5G46630
BnaA03g53830D	554	0.0283891	2.27864e+06	0.0194933	45.4234	-0.715857	0.133238	1.0839e-05	AP2	AT4G36920
BnaC01g19050D	461	0.00528659	1.40923e+06	0.0160709	49.5488	0.427737	0.103597	0.00219836	SUMO1	AT4G26840
BnaCnng34980D	266	0.00931816	1.48192e+06	0.0520357	157.119	-3.62303	0.800046	0.000499743	BZR1	AT1G75080
BnaA07g00410D	219	0.0233271	494741	0.110385	272.927	0.999218	0.212796	0.000249503	GPRI1	AT2G20570
BnaA10g12950D	189	0.00899786	362866	0.13948	209.323	0.506381	0.128519	0.00411682	TOE2	AT5G60120
BnaA07g19900D	185	0.0172453	765874	0.0507638	218.451	0.923709	0.214062	0.00113367	TPR1	AT1G80490
BnaA03g01750D	167	0.0101945	625642	0.00945098	62.5928	-0.635181	0.17343	0.00976773	SYP31	AT5G05760
BnaC02g34220D	162	0.281788	28679.6	0.0855763	501.667	-0.402377	0.0961965	0.00182283	TMN3	AT2G01970
BnaA05g05010D	160	0.0228348	352680	0.194261	306.895	-3.63028	0.519285	8.94093e-10	SOC1	AT2G45660
BnaC03g06990D	152	0.250376	20399.9	0.0399965	486.625	-3.02302	0.49135	1.62832e-07	AT5G15500	AT5G15500
BnaAnng10570D	142	0.017491	266459	0.552992	391.723	1.06763	0.214397	7.27593e-05	IAA16	AT3G04730
BnaAnng11630D	139	0.203738	253043	0.186946	636.15	1.02226	0.279874	0.00997007	PIP2-7	AT4G35100
BnaC06g36180D	135	0.00433288	104282	0.188944	94.2578	-2.90039	0.362115	5.26985e-13	BLH3	AT1G75410
BnaC06g31900D	134	0.100234	10858.6	0.0267086	99.9254	1.31757	0.284217	0.000320958	ndhL	AT1G70760
BnaC06g27720D	132	0.00388629	395816	0.139486	74.1061	5.24927	1.01054	2.62006e-05	CDKD-2	AT1G66750
BnaC07g24680D	124	0.25708	128062	0.052321	636.685	-1.21092	0.327315	0.00877081	AT3G27770	AT3G27770
BnaA09g28040D	123	0.0189283	58338.7	0.342263	339.807	3.58464	0.616647	1.12312e-06	SEP3	AT1G24260
BnaAnng21750D	123	0.0189283	58338.7	0.342263	339.807	2.72293	0.625829	0.000994899	SEP3	AT1G24260
BnaC03g57540D	123	0.0189283	58338.7	0.342263	339.807	3.00963	0.656105	0.000390599	SEP3	AT1G24260
BnaC05g21200D	123	0.0189283	58338.7	0.342263	339.807	2.79362	0.586933	0.000187044	SEP3	AT1G24260
BnaA05g34100D	114	0.0195564	647864	0.0423847	374.079	4.71146	0.815984	1.38605e-06	AT3G01090	AT3G01090
BnaC04g09330D	109	0.00249099	68326.3	0.255522	99.0098	-1.01677	0.247387	0.00233386	BLH1	AT2G35940
BnaC06g34740D	103	0.023447	174392	0.197221	342.52	-5.14917	1.00542	3.74241e-05	AT1G73920	AT1G73920
BnaA07g15490D	99	0.178762	51511.1	0.0663781	565.394	-2.03337	0.220493	2.02594e-17	AT5G41800	AT5G41800
BnaC07g10980D	97	0.0192318	339512	0.130799	566.082	1.56039	0.329392	0.00020747	ZFP7	AT1G24625
BnaA03g03130D	92	0.15317	6430.11	0.059484	492.935	-0.45485	0.107106	0.00143831	TMN8	AT5G10840
BnaA10g21520D	92	0.15317	6430.11	0.059484	492.935	-0.520633	0.119905	0.00102762	TMN8	AT5G10840
BnaA01g24090D	88	0.0868078	337577	0.0245559	326.5	-3.94586	1.07887	0.00985232	ETR2	AT3G23150
BnaC02g39660D	85	0.167625	1996.54	0.0431373	581.588	1.5545	0.372737	0.0019052	SFP1	AT5G27350
BnaA04g26040D	82	0.0574305	210775	0.0692562	551.207	-0.711441	0.177335	0.00325635	SEC61 BETA	AT2G45070
BnaA10g26130D	81	0.0874629	190351	0.135185	353.74	-1.04426	0.232681	0.000584828	NA	NA
BnaC06g33240D	81	0.119068	312191	0.0469136	501.099	1.26209	0.232735	8.44256e-06	CEPR2	AT1G72180
BnaCnng10400D	81	0.0874629	190351	0.135185	353.74	4.60451	1.21139	0.00643542	NA	NA
BnaC06g39350D	78	0.110971	95879.1	0.0795871	415.167	-1.19522	0.230017	2.60109e-05	AVPL1	AT1G78920
BnaA07g15070D	74	0.11843	4248.32	0.0162903	490.514	-2.09818	0.370533	2.48576e-06	AT5G40640	AT5G40640
BnaA07g20560D	74	0.0326905	266173	0.0303591	187.351	1.00896	0.233453	0.00110828	GSTU19	AT1G78380
BnaC08g44070D	72	0.0988776	149347	0.178795	487.328	1.5372	0.358316	0.0012403	GLR3.4	AT1G05200
BnaA09g05840D	70	0.00343364	36061	0.211594	234.457	0.380588	0.0853561	0.000657497	ARF2	AT5G62000
BnaC05g08190D	70	0.190118	2411.14	0.0149068	828.843	0.535499	0.138082	0.0050583	AT1G10660	AT1G10660
BnaC02g11570D	69	0.164637	65261.7	0.0954817	1089.16	0.470687	0.123758	0.00638994	AT5G57345	AT5G57345
BnaC06g43970D	69	0.077209	65742.8	0.0613811	374.319	-5.13485	1.2272	0.00181566	WAT1	AT1G75500
BnaA05g28800D	68	0.144315	58282.7	0.0491659	698.25	-0.708262	0.135461	2.21228e-05	SYP71	AT3G09740
BnaA09g14800D	68	0.144315	58282.7	0.0491659	698.25	0.902139	0.244947	0.00921284	SYP71	AT3G09740
BnaA10g20120D	68	0.184205	30879.6	0.136962	1175.04	5.09246	1.30708	0.00475219	SWEET15	AT5G13170
BnaC05g43270D	68	0.144315	58282.7	0.0491659	698.25	-0.447466	0.112937	0.00381963	SYP71	AT3G09740
BnaA01g07910D	65	8.83936e-05	536856	0	20.0923	-1.12465	0.197539	2.15314e-06	AIM1	AT4G29010
BnaA06g08510D	63	0.00114788	77484.6	0.288786	238.14	0.759226	0.159647	0.000190231	GAPC2	AT1G13440
BnaA08g24270D	63	0.00114788	77484.6	0.288786	238.14	0.602415	0.14821	0.00272905	GAPC2	AT1G13440
BnaC05g09880D	63	0.00114788	77484.6	0.288786	238.14	0.849	0.148252	1.80727e-06	GAPC2	AT1G13440
BnaC01g38510D	61	0.000969605	143055	0.0229508	138.344	-1.80935	0.450204	0.00317885	MED37C	AT3G12580
BnaC03g70220D	61	0.140345	930.997	0.161749	685.41	7.54706	1.95625	0.00538854	AT1G16560	AT1G16560
BnaA10g29230D	60	0.00157688	51874.9	0.161582	103.604	0.882445	0.191089	0.000346811	PHOT2	AT5G58140
BnaC02g04160D	60	0.00124566	127919	0.00960452	79.3833	-0.551348	0.131596	0.00178098	AT5G11980	AT5G11980
BnaC03g12530D	60	0.00157688	51874.9	0.161582	103.604	1.18796	0.293904	0.00292947	PHOT2	AT5G58140
BnaA03g49380D	59	0.00593716	154563	0.186441	122.018	-0.398821	0.0984302	0.00283439	VPS32.2	AT4G29160
BnaCnng02620D	59	0.00243334	11856.9	0.0999416	243.983	5.54234	0.472865	1.1463e-28	HSFA3	AT5G03720
BnaC09g45490D	58	0.013555	534455	0.2317	530.545	-0.482549	0.0880511	6.32673e-06	TRS120	AT5G11040
BnaA09g29300D	56	0.00143178	59730	0.17013	97.125	-0.892278	0.155609	1.73505e-06	CUL3A	AT1G26830
BnaCnng04240D	54	0.113716	419.606	0.178896	736.894	1.4588	0.389753	0.00768139	MLO6	AT1G61560
BnaA04g06270D	53	0.000829837	4936.25	0.48984	93.6667	-0.506247	0.138411	0.00985232	CSN8	AT4G14110
BnaA06g11510D	53	0.000169003	21236.5	0.00290276	50.0943	1.53539	0.335614	0.00041079	GSTU25	AT1G17180
BnaA06g32380D	53	0.120361	60043.4	0.0522496	1191.62	1.60324	0.401441	0.00344223	CLC-B	AT3G27170
BnaA07g26500D	53	0.000666458	90887	0.0558781	40.1132	-0.543327	0.120591	0.000546855	AT1G67580	AT1G67580
BnaC06g28610D	53	0.000666458	90887	0.0558781	40.1132	3.67397	0.51016	2.08892e-10	AT1G67580	AT1G67580
BnaA07g12390D	52	0.037723	5703.23	0.00980392	248.442	1.08096	0.24884	0.00101975	OST48	AT5G66680
BnaC07g16630D	52	0.037723	5703.23	0.00980392	248.442	-0.617128	0.154384	0.00340702	OST48	AT5G66680
BnaCnng08030D	52	0.000157836	9552.14	0	50.5962	-3.06815	0.794271	0.00530848	DHAR2	AT1G75270
BnaA06g18020D	50	0.00159342	20598.8	0.160816	126.68	-3.11145	0.812673	0.00593394	ACT12	AT3G46520
BnaA07g26020D	50	0.117149	22307.6	0.0310204	1215.6	4.89335	1.10046	0.000688914	DTX7	AT1G64820
BnaA09g20830D	50	0.0405612	640.785	0.0130612	103.82	-1.47092	0.395638	0.00828175	AT4G12590	AT4G12590
BnaC06g24610D	50	0.117935	54088.6	0.138776	795.58	-1.73581	0.24618	5.97173e-10	ABCB26	AT1G70610
BnaC06g27730D	50	0.117149	22307.6	0.0310204	1215.6	4.84457	0.621393	2.68522e-12	DTX7	AT1G64820
BnaC09g43510D	50	0.143275	12504.5	0.229388	894.64	-2.08602	0.392761	1.45827e-05	ABCG6	AT5G13580
BnaA01g21890D	49	0.00102768	55976.9	0.335884	135.773	-0.400511	0.104078	0.00555355	DRP2B	AT1G59610
BnaA03g59470D	49	0.00102768	55976.9	0.335884	135.773	-0.417628	0.095892	0.000978207	DRP2B	AT1G59610
BnaC01g28250D	49	0.00102768	55976.9	0.335884	135.773	-0.436923	0.0936434	0.000283564	DRP2B	AT1G59610
BnaC04g18630D	49	0.00102768	55976.9	0.335884	135.773	-0.536674	0.116961	0.000390599	DRP2B	AT1G59610
BnaA06g13670D	48	0.00562016	118543	0.0292553	148.646	1.44511	0.292929	8.86919e-05	AT1G19450	AT1G19450
BnaC03g46250D	48	0.00203632	16795.3	0.182624	237.771	1.16711	0.267755	0.000970759	BLH7	AT2G16400
BnaCnng03200D	48	0.00203733	22020.9	0.0505319	197.312	0.661005	0.153832	0.00120782	RVE4	AT5G02840
BnaA05g30250D	47	0.00100765	77526.4	0.0240518	27.234	-0.622752	0.147231	0.00153019	CHIP	AT3G07370
BnaA10g19440D	47	0.00672121	66178.7	0.128585	96.1277	-0.491608	0.123329	0.00353039	AT5G14240	AT5G14240
BnaC03g06330D	47	0.00672121	66178.7	0.128585	96.1277	-0.804754	0.192162	0.00179338	AT5G14240	AT5G14240
BnaC05g07620D	47	0.014641	175034	0.3284	821.15	-0.504309	0.115796	0.000978207	DRP2A	AT1G10290
BnaC09g54410D	47	0.00672121	66178.7	0.128585	96.1277	-0.508713	0.118389	0.00120782	AT5G14240	AT5G14240
BnaA07g12290D	46	0.00077557	19815	0.196135	93.2609	0.901479	0.232665	0.00512448	SRK2I	AT5G66880
BnaC02g01960D	46	0.112249	46411.8	0.0444444	840.196	1.79021	0.456884	0.0044196	ABCG22	AT5G06530
BnaCnng03430D	46	0.0136651	181700	0.266667	723.976	-0.402268	0.104921	0.00582324	ALY2	AT5G02530
BnaA07g35740D	45	0.139619	248.692	0	947.111	1.05547	0.171474	1.60533e-07	AATP1	AT1G80300
BnaC06g40660D	45	0.139619	248.692	0	947.111	1.10098	0.2177	5.02163e-05	AATP1	AT1G80300
BnaA01g12930D	44	0.00393468	84453.4	0.00105708	34.6364	1.52613	0.410714	0.00833824	CRK10	AT4G23180
BnaA01g31080D	44	0.00145008	45943.7	0.0359408	181.159	1.17797	0.316498	0.00819757	AT3G11280	AT3G11280
BnaA05g27740D	44	0.00145008	45943.7	0.0359408	181.159	1.41197	0.22379	6.5588e-08	AT3G11280	AT3G11280
BnaC04g10150D	44	0.0394005	31890.6	0.273784	307.909	-1.92236	0.480743	0.00338995	NPSN11	AT2G35190
BnaC09g10150D	42	0.00524181	14982.7	0.299652	86.9459	-0.34286	0.0913475	0.00743419	VPS32.1	AT2G19830
BnaC09g26420D	42	0.00498971	10420.6	0.456446	73	-0.357492	0.0737752	0.000129001	KOR	AT5G49720
BnaA07g20130D	39	0.0794749	5499.11	0.105263	654.872	-0.871096	0.195094	0.000641224	AT1G16000	AT1G16000
BnaAnng10730D	39	0.0146326	177914	0.097166	975.564	7.20911	0.460083	7.05941e-52	RPS24A	AT3G04920
BnaC05g46950D	39	0.0146326	177914	0.097166	975.564	-0.712268	0.164464	0.0010702	RPS24A	AT3G04920
BnaC08g35830D	39	0.000551511	2846.76	0.219973	78.3077	1.13016	0.298418	0.00673078	BBX18	AT2G21320
BnaA03g22310D	38	0.00514296	44586.9	0.237553	83.0606	-0.411733	0.0972675	0.00151806	SKD1	AT2G27600
BnaA07g12720D	38	0.0837188	235.293	0.0440967	687.895	-1.18433	0.266279	0.000687293	AT3G53210	AT3G53210
BnaA07g12800D	38	0.0658135	147118	0.00711238	583.211	-0.89009	0.186166	0.000171052	RMR1	AT5G66160
BnaA07g13300D	38	0.00514296	44586.9	0.237553	83.0606	-1.04111	0.127072	1.277e-13	SKD1	AT2G27600
BnaA08g28050D	38	0.00235153	32188.8	0.180654	114.553	-0.408865	0.102456	0.00347574	VAMP721	AT1G04750
BnaC06g37580D	38	0.00108098	44641.4	0.0583215	138.974	1.27052	0.307873	0.00221399	ATY1	AT1G76760
BnaC09g23590D	38	0.0338678	1253.55	0.103841	124.526	0.861319	0.221454	0.0048512	AT4G12000	AT4G12000
BnaC09g50810D	38	0.00165971	2842.76	0.268848	239.263	1.47368	0.285863	3.1827e-05	OFP13	AT5G04820
BnaA03g27210D	36	0.00059604	43867.7	0.0904762	81.5278	-0.853872	0.229177	0.00811059	ACR6	AT3G01990
BnaA07g37470D	36	0.00134741	146524	0.00634921	136.778	0.772369	0.187617	0.00228071	AT5G66720	AT5G66720
BnaC09g27450D	36	0.000444678	10538.4	0.269841	129.25	0.422324	0.0967755	0.000952894	EMF2	AT5G51230
BnaC03g72300D	35	8.56679e-05	3156.54	0.295798	29.5385	-0.354146	0.0829702	0.00134087	CLC2	AT2G40060
BnaCnng17020D	35	0.00271757	337941	0	11.2286	4.70589	1.23042	0.00600586	AT5G24670	AT5G24670
BnaCnng42840D	35	0.0898249	1145.24	0.134454	802.171	-3.06703	0.691156	0.000716932	PR5K	AT5G38280
BnaUnng00110D	35	0.000631203	9979.4	0.258824	59.2143	-0.562783	0.136325	0.00220185	DRP1A	AT5G42080
BnaA07g17910D	34	5.68424e-05	240904	0.0106952	13	0.788497	0.200646	0.00423345	CCR4-1	AT3G58560
BnaA10g26490D	34	0.0134631	139572	0.14795	874.265	-0.469883	0.117252	0.00330645	ATEXO70A1	AT5G03540
BnaC04g07710D	34	0.000853371	1289.7	0.44385	174.172	-2.75949	0.611617	0.000534432	FHY1	AT2G37678
BnaC09g05560D	34	0.000925299	46263.5	0.244207	50.9412	2.26386	0.359836	7.33749e-08	AHL6	AT5G62260
BnaCnng02730D	34	0.0134631	139572	0.14795	874.265	-1.32366	0.330795	0.00336523	ATEXO70A1	AT5G03540
BnaA03g57170D	33	0.0305844	32796.7	0.0568182	937.667	-0.762699	0.15879	0.000155391	TPC1	AT4G03560
BnaA10g26360D	33	0.000582225	44927.8	0	152.03	-0.826319	0.155142	1.36271e-05	HDT3	AT5G03740
BnaC05g00310D	33	0.00180187	3528.92	0.130682	200.576	-2.53979	0.574856	0.000773771	PLIM2B	AT1G01780
BnaC06g28800D	33	0.000991002	98745.9	0.223485	311.152	1.09013	0.217993	6.57336e-05	FTSH1	AT1G50250
BnaC09g36320D	33	0.000667382	33942.5	0.231061	80	-0.506208	0.119654	0.00152738	ALPHA-ADR	AT5G22770
BnaCnng02600D	33	0.000582225	44927.8	0	152.03	4.32509	0.291673	2.01777e-46	HDT3	AT5G03740
BnaCnng17300D	33	0.000859976	9421.65	0.143939	48.1379	-0.554426	0.12927	0.00124416	BHLH104	AT4G14410
BnaA01g12570D	32	0.000194675	72036.3	0.258065	46.0625	1.51289	0.235414	3.21055e-08	SGR1	AT4G22920
BnaA09g11260D	32	0.104975	13794.8	0.209677	1779.5	-0.437537	0.0935253	0.000268438	SP1	AT1G63900
BnaCnng37600D	32	0.00215061	38414.4	0.163306	443.312	-5.13812	1.14269	0.000564631	BHLH81	AT4G09180
BnaA01g13250D	31	0.000976083	26311.7	0.356989	246.677	-4.30299	1.03932	0.00212096	SGT1A	AT4G23570
BnaA05g34030D	31	0.00125159	72112.9	0.101075	141.968	7.43096	0.964379	5.38557e-12	SS2	AT3G01180
BnaA09g34150D	31	0.000142291	38813.1	0.0129032	47.5806	0.632952	0.131266	0.000143308	SUA	AT3G54230
BnaAnng09120D	31	0.000986799	25561.2	0.116129	268.806	-3.55662	0.42717	4.40219e-14	BBX21	AT1G75540
BnaAnng24200D	31	0.00178934	1187.22	0.0731183	335.226	-4.82746	1.11084	0.00101379	REM20	AT3G53310
BnaC02g03940D	31	0.000762204	2394.95	0.0795699	61.9677	-1.17317	0.295621	0.00374319	DREB3	AT5G11590
BnaC09g34210D	31	0.000789049	9312.46	0.0537634	88.9355	-1.76186	0.130709	3.74194e-38	AT5G58950	AT5G58950
BnaCnng03190D	31	0.00125007	64166.2	0.0731183	276.935	0.91476	0.245548	0.00811059	RPL4D	AT5G02870
BnaA03g43570D	30	0.00161617	54955.9	0.0781609	139.433	-0.566301	0.143545	0.00404493	SH3P3	AT4G18060
BnaA05g20660D	30	0.0177527	40976.4	0.124138	1134	-1.2778	0.339189	0.00714438	RD21C	AT3G19390
BnaA09g16900D	30	0.00229482	41986.7	0	62.1333	-0.997173	0.181537	5.93325e-06	AT5G44090	AT5G44090
BnaC06g28260D	30	0.000549844	24601.9	0.112644	100.267	-0.871974	0.208472	0.00182283	FLXL2	AT1G67170
BnaC07g35050D	30	0.00161617	54955.9	0.0781609	139.433	-0.400768	0.0947698	0.00153479	SH3P3	AT4G18060
BnaA07g33680D	29	0.000616288	47240.3	0.0246305	225.034	1.76674	0.334992	1.76837e-05	NIA1	AT1G77760
BnaA10g25710D	29	0.0132896	64504.1	0.0517241	1026.93	-1.36216	0.350018	0.00481638	SIM	AT5G04470
BnaC06g38300D	29	0.000616288	47240.3	0.0246305	225.034	-3.0511	0.538723	2.47813e-06	NIA1	AT1G77760
BnaC09g50580D	29	0.0132896	64504.1	0.0517241	1026.93	6.94905	0.805701	3.78991e-15	SIM	AT5G04470
BnaA03g53180D	28	0.0136493	129675	0.161376	1193.36	0.957612	0.238116	0.00315386	CAT2	AT4G35090
BnaA01g23120D	27	0.00367794	76170.6	0.00854701	71.8519	-0.668197	0.180926	0.00894068	SRK2B	AT1G60940
BnaA07g20370D	27	0.000542319	17386.2	0.296296	35.6667	1.20996	0.2978	0.0027432	RGLG4	AT1G79380
BnaA07g24010D	27	0.00101095	12251.9	0.0569801	219.259	1.10672	0.246714	0.000589867	AT1G70000	AT1G70000
BnaA09g30400D	27	0.0447911	120004	0.017094	777.963	0.591199	0.132232	0.000627684	AT1G22750	AT1G22750
BnaAnng11690D	27	0.00177396	6681.1	0.188034	310.148	0.764604	0.176643	0.00107788	BZIP19	AT4G35040
BnaC05g18010D	27	0.0447911	120004	0.017094	777.963	0.429984	0.110027	0.00456595	AT1G22750	AT1G22750
BnaC06g19890D	27	0.000542319	17386.2	0.296296	35.6667	1.41503	0.218118	2.23342e-08	RGLG4	AT1G79380
BnaC06g25000D	27	0.00101095	12251.9	0.0569801	219.259	1.89036	0.326371	1.25884e-06	AT1G70000	AT1G70000
BnaA07g29810D	26	0.0146129	13440.1	0.289231	1383.92	-0.777788	0.131046	5.74018e-07	TCP22	AT1G72010
BnaA09g08140D	26	0.00192954	117497	0.0892308	20.3043	-0.414541	0.0948637	0.000929686	GRIP	AT5G66030
BnaA06g18030D	25	0.00306741	5579.98	0.17	48.48	-0.418778	0.109836	0.00622518	PUB13	AT3G46510
BnaA07g37610D	25	0.00528009	7467.32	0.28	233.88	-1.01189	0.268238	0.00701967	RABE1A	AT3G53610
BnaA09g21780D	25	0.000190158	25837.2	0.37	132.56	-1.12944	0.262758	0.00120373	AT4G11380	AT4G11380
BnaA09g54620D	25	0.00040678	44861.6	0.05	19.04	-0.83672	0.135924	1.60533e-07	GAMMA-ADR	AT1G23900
BnaA10g25630D	25	0.000740876	164685	0.02	229.12	-1.09346	0.166601	1.42707e-08	DME	AT5G04560
BnaAnng03960D	25	0.000358071	23411.2	0.193333	94.84	-7.94443	1.40618	2.65226e-06	TRB3	AT3G49850
BnaC04g49280D	25	7.85033e-05	31413.3	0.0333333	44.44	-2.71384	0.162627	6.38049e-59	OASB	AT2G43750
BnaC09g50670D	25	0.000740876	164685	0.02	229.12	6.24819	0.39919	8.82022e-52	DME	AT5G04560
BnaCnng01560D	25	0.0131095	125802	0.06	1149.96	1.07397	0.196586	6.89179e-06	PPA5	AT4G01480
BnaA03g34290D	24	0.000212352	25331	0	88.9167	-2.83109	0.687514	0.00227526	RAP2-3	AT3G16770
BnaA03g38970D	24	0.00130806	6176.11	0.333333	97.3529	1.17416	0.317892	0.00893385	PDV2	AT2G16070
BnaA03g41550D	24	0.00158933	2692.12	0.144928	365.75	-3.29396	0.723061	0.00044488	HSFA7A	AT3G51910
BnaA06g05020D	24	0.0184132	131445	0.0217391	1221.67	1.45578	0.393396	0.00874742	PPCK1	AT1G08650
BnaA07g32250D	24	0.00126872	127697	0.177536	423.333	-0.841071	0.147203	1.94073e-06	RPN3B	AT1G75990
BnaA09g34270D	24	0.00424542	8033.88	0	44.5833	0.449435	0.117827	0.00619333	NCA1	AT3G54360
BnaC06g43690D	24	0.0133482	205645	0.0543478	1319.75	6.63097	0.987899	5.55695e-09	AT1G70590	AT1G70590
BnaC07g31380D	24	0.000814134	479.838	0.144928	201.583	-2.64475	0.672182	0.00417981	AT5G61620	AT5G61620
BnaC05g10480D	23	0.000130138	38207.4	0	74.9565	1.51122	0.296351	4.14761e-05	APY3	AT1G14240
BnaC09g54250D	23	0.000130138	38207.4	0	74.9565	-0.750273	0.195468	0.00573404	APY2	AT5G18280
BnaCnng07680D	23	0.000638712	52924.7	0.027668	201.609	4.58478	0.979223	0.000263915	AT1G72030	AT1G72030
BnaCnng07830D	23	0.000175974	6526.68	0.233202	35.4783	4.35801	0.729159	4.55154e-07	SEC6	AT1G71820
BnaA01g06190D	22	0.0135835	53410.4	0.329004	1772.75	0.937605	0.184431	4.42827e-05	FAD6	AT4G30950
BnaA03g19850D	22	0.0181963	48410	0.030303	1319.36	-3.10096	0.497705	1.0529e-07	SD17	AT1G65790
BnaA04g05920D	22	0.0181963	48410	0.030303	1319.36	1.22531	0.295854	0.0021159	SD17	AT1G65790
BnaA04g29580D	22	0.000504477	7704.38	0.0779221	422.364	2.29377	0.626899	0.00983073	RPL7AB	AT3G62870
BnaA05g34140D	22	0.000813565	13336.1	0.112554	341.591	7.02493	1.20974	1.15506e-06	RPS19A	AT3G02080
BnaA09g32540D	22	3.38748e-05	37081.1	0.316017	44.5	0.54961	0.142999	0.00563622	NRPB11	AT3G52090
BnaA09g40670D	22	0.00199838	8016.21	0	29.0909	-1.051	0.269552	0.00470083	RTE1	AT2G26070
BnaC02g16720D	22	0.0137116	17830.6	0.125541	1480.55	1.30093	0.30193	0.00116055	LBD37	AT5G67420
BnaC03g56470D	22	0.0013446	13610.6	0.155844	284.773	-0.596249	0.16041	0.00830331	NSF	AT4G04910
BnaC03g72660D	22	0.0181963	48410	0.030303	1319.36	-1.51147	0.404198	0.00776942	SD17	AT1G65790
BnaC08g49040D	22	0.00199838	8016.21	0	29.0909	-0.7802	0.206873	0.00703395	RTE1	AT2G26070
BnaCnng56620D	22	0.0137116	17830.6	0.125541	1480.55	1.1367	0.233491	0.000117579	LBD37	AT5G67420
BnaA05g21170D	21	0.0626504	126.066	0.371429	965.333	-2.03517	0.511329	0.00358971	MRS2-4	AT3G58970
BnaA05g30830D	21	0.00023732	21830.6	0	16.9048	-0.492851	0.128942	0.006041	REP	AT3G06540
BnaA07g34790D	21	0.00149426	25358	0.0619048	321.429	0.68412	0.117306	1.01526e-06	NUA	AT1G79280
BnaA01g08270D	20	0.0117888	78026.3	0.294737	85.8	-1.15413	0.30282	0.00624858	MIK1	AT4G28650
BnaA01g12040D	20	0.000782268	30599.2	0.147368	94.9	-3.95155	0.669059	6.66562e-07	ISU1	AT4G22220
BnaA03g13880D	20	0.00108005	372413	0.226316	278.7	-0.654134	0.164269	0.00357606	BLOS1	AT2G30330
BnaA07g15450D	20	0.001024	19385	0	266.95	-0.939468	0.214221	0.000874644	AT5G41770	AT5G41770
BnaAnng10670D	20	0.00106736	26086.5	0.0947368	434.35	4.01532	0.270194	1.28875e-46	RPS3AA	AT3G04840
BnaC01g09820D	20	0.0117888	78026.3	0.294737	85.8	-0.927973	0.214905	0.00112263	MIK1	AT4G28650
BnaC06g27560D	20	2.7907e-05	11067.9	0.484211	27.4	5.78467	0.431781	1.10142e-37	CLPP3	AT1G66670
BnaC06g32390D	20	0.00138743	71043	0.0789474	486.75	-5.99111	1.07106	3.54877e-06	WHY2	AT1G71260
BnaC08g16850D	20	0.00040475	18338.2	0.0315789	204.25	-1.21457	0.303354	0.00334339	HSP70-5	AT1G16030
BnaA07g15410D	19	0.000960148	4668.82	0.175439	249.895	1.20626	0.225647	1.23415e-05	PIAL2	AT5G41580
BnaA07g21340D	19	0.0180387	38152.3	0.467836	1770.47	0.957713	0.238984	0.00330645	PILS3	AT1G76520
BnaC03g41990D	19	0.000616825	16408.1	0.0350877	291.474	-2.11003	0.410353	3.36827e-05	MKK5	AT3G21220
BnaC05g25080D	19	0.0181471	59234.8	0.304094	1771.95	-2.25893	0.281389	4.64502e-13	DTX21	AT1G33110
BnaA09g17090D	18	0.000465935	22258.6	0.0196078	403.222	-0.671819	0.177365	0.00672099	TUBB4	AT5G44340
BnaA09g24960D	18	0.000256936	15960.5	0.0588235	87.4444	-0.776015	0.121543	4.12615e-08	AT1G31780	AT1G31780
BnaC04g55840D	18	0.00972621	33406.4	0.104575	76.3333	1.04687	0.275018	0.00632441	AIG2LB	AT5G39730
BnaC05g46180D	18	0.000351181	12485.6	0.117647	475.167	-4.68167	1.0502	0.000658723	RPL18B	AT3G05590
BnaCnng20570D	18	0.000405237	81204	0.0392157	130.778	5.11197	0.699765	1.00067e-10	ZAT6	AT5G04340
BnaA03g10020D	17	0.000259176	25864.4	0	13.9412	-0.591821	0.128195	0.000348658	AT5G57860	AT5G57860
BnaA09g40420D	17	0.0141461	43841.8	0.279412	1868.24	-2.8169	0.3053	1.96006e-17	SEC31B	AT3G63460
BnaA10g25610D	17	0.0009019	4836.69	0.110294	129.765	-0.726388	0.152388	0.000181772	AT5G04600	AT5G04600
BnaC02g10080D	17	0.000505445	55.0255	0.617647	216.294	-0.864934	0.229204	0.00699164	UXS3	AT5G59290
BnaC03g31950D	17	0.000243645	20889.5	0.617647	106	-0.355224	0.0897419	0.00386551	AT4G00740	AT4G00740
BnaC06g31510D	17	0.00364036	150237	0.161765	26.7059	2.50004	0.360607	1.31611e-09	ARF2-A	AT1G70490
BnaC08g31360D	17	0.00506482	50126.7	0.220588	51.9412	0.873109	0.235879	0.00873161	PIP1-1	AT3G61430
BnaC08g32860D	17	0.0141461	43841.8	0.279412	1868.24	-0.397077	0.101093	0.00426488	SEC31B	AT3G63460
BnaC09g50690D	17	0.0009019	4836.69	0.110294	129.765	5.92385	0.322833	1.91051e-71	AT5G04600	AT5G04600
BnaA02g16240D	16	0.0133341	48971.1	0.35	1812.12	-0.422753	0.106895	0.00391872	CHMP1B	AT1G73030
BnaA02g24720D	16	5.79721e-05	0	0.65	39.4615	-0.525665	0.119038	0.000780682	TPLATE	AT3G01780
BnaA04g29490D	16	2.21677e-05	24817.4	0.425	11	1.22908	0.305107	0.00307992	CRR6	AT2G47910
BnaA05g33990D	16	0.000388384	5532.08	0.025	119.938	2.48652	0.65682	0.00675882	AT3G01300	AT3G01300
BnaA07g21070D	16	0.0131831	66478.8	0.316667	1927.75	3.38099	0.796235	0.00143995	SKP2B	AT1G77000
BnaA08g13930D	16	0.0139456	61901.9	0.05	1802.69	-0.485962	0.122126	0.00359627	SLAH2	AT4G27970
BnaA09g00840D	16	0.000157345	907.311	0.625	27.5625	-0.628126	0.116442	9.72331e-06	XXT2	AT4G02500
BnaA09g37300D	16	0.0049325	63549.6	0	552.812	-0.45141	0.110618	0.00258055	BET11	AT3G58170
BnaA10g26230D	16	0.0048241	112.062	0.45	87	-0.810158	0.160786	5.48334e-05	ABCB29	AT5G03910
BnaC04g02100D	16	0.000690833	9861.22	0.1	362.875	-3.48869	0.915928	0.00628642	AT2G41730	AT2G41730
BnaC04g50850D	16	0.000203902	39434.8	0	55.625	-0.845899	0.212528	0.00358971	PI4KG4	AT2G46500
BnaCnng10610D	16	0.0048241	112.062	0.45	87	0.978547	0.191239	3.81891e-05	ABCB29	AT5G03910
BnaA02g35060D	15	0.000806854	38110	0.00952381	131.533	-0.550169	0.1345	0.00249277	TON2	AT5G18580
BnaA03g12120D	15	0.0135465	41552.3	0.152381	1959.53	-4.05183	1.03669	0.00456064	AT5G02050	AT5G02050
BnaA07g35020D	15	0.000510565	488.698	0.190476	134.667	-0.624914	0.120129	2.5266e-05	SYP52	AT1G79590
BnaA09g35770D	15	0.000522644	75480.6	0.00952381	125.733	-1.95519	0.506915	0.00540381	AT3G56320	AT3G56320
BnaC02g08200D	15	0.000806854	38110	0.00952381	131.533	-0.579375	0.101873	2.20518e-06	TON2	AT5G18580
BnaC03g09110D	15	0.000806854	38110	0.00952381	131.533	-0.576741	0.133529	0.00111801	TON2	AT5G18580
BnaC06g15800D	15	0.000301638	530.508	0.190476	229.467	-2.26833	0.208563	1.45784e-24	ASNAP2	AT3G56190
BnaC06g39950D	15	0.000510565	488.698	0.190476	134.667	4.96241	0.428199	5.01671e-28	SYP52	AT1G79590
BnaC08g40850D	15	0.000762366	20133	0.0666667	468	0.784423	0.183534	0.00131586	GAPA-2	AT1G12900
BnaCnng10600D	15	0.000436236	137403	0.104762	219.467	2.54565	0.193364	2.20169e-36	FFC	AT5G03940
BnaA02g02720D	14	0.00034972	48836.9	0	281	-1.02298	0.272738	0.00749993	RGP2	AT5G15650
BnaA02g11810D	14	0.000435479	85.461	0.659341	38.9286	-3.8054	1.01377	0.00743225	NA	NA
BnaA04g06460D	14	0.000250103	22563.5	0.164835	363.286	-0.80408	0.203709	0.00401957	SHM4	AT4G13930
BnaA04g16090D	14	0.000439986	23059.1	0.010989	320.429	-0.481479	0.126867	0.00656136	AXS1	AT2G27860
BnaA07g15470D	14	0.000626256	64.3462	0.164835	48	1.1111	0.160164	1.28218e-09	CIP1	AT5G41790
BnaA09g16710D	14	0.000718008	375.494	0	25.1429	-0.562419	0.133604	0.0016494	MYA2	AT5G43900
BnaAnng02600D	14	0.000160045	135885	0	89.2143	0.487861	0.128914	0.00676631	ALY2	AT3G05380
BnaAnng22140D	14	0.000435479	85.461	0.659341	38.9286	-0.44432	0.108746	0.00253668	EXO84B	AT5G49830
BnaAnng36830D	14	0.0144886	17501.9	0.0659341	2030.14	0.992863	0.202951	0.000106295	SAMDC1	AT3G02470
BnaAnng38530D	14	0.0144886	17501.9	0.0659341	2030.14	0.892077	0.204239	0.000937378	SAMDC1	AT3G02470
BnaC03g04590D	14	0.0132267	333419	0.0659341	2078.57	-1.0665	0.243845	0.000915731	NA	NA
BnaC03g24090D	14	0.0313446	28564.5	0.32967	2511	3.0545	0.688803	0.00072463	CML5	AT2G43290
BnaC04g47160D	14	0.0139371	262.077	0	305.786	-2.34719	0.559393	0.0017431	NA	NA
BnaC08g40270D	14	0.000994016	84357.3	0.0659341	106.214	0.953141	0.234413	0.00272178	AAPT1	AT1G13560
BnaCnng03620D	14	0.000511487	251.58	0.736264	151.286	-4.6459	0.551253	1.96801e-14	FHL	AT5G02200
BnaCnng37490D	14	0.000435479	85.461	0.659341	38.9286	-0.524336	0.143302	0.00983073	EXO84B	AT5G49830
BnaA01g24020D	13	0.0132792	13535.9	0.25641	2633.45	1.25191	0.258985	0.000135998	BHLH34	AT3G23210
BnaA02g03750D	13	0.0135276	34494.2	0.230769	2268.54	-2.00575	0.514896	0.00475337	CCX1	AT5G17860
BnaA04g25800D	13	0.0147595	109029	0.397436	2314.54	-0.655068	0.129381	4.88119e-05	RABH1B	AT2G44610
BnaA04g27040D	13	0.000258827	6784.47	0.128205	197.846	1.12377	0.183004	1.74241e-07	FUM1	AT2G47510
BnaA05g10480D	13	0.00102132	16838.1	0.358974	404.615	-1.11284	0.202234	5.67565e-06	PED1	AT2G33150
BnaA05g33910D	13	0.000415319	6985.44	0	139.385	0.689356	0.185031	0.00811059	CFM2	AT3G01370
BnaA05g34000D	13	0.000894052	1117.53	0.153846	187.385	4.94344	1.01761	0.000122699	HIR3	AT3G01290
BnaA05g37410D	13	0.000563977	275.374	0	290.846	-4.49181	0.939579	0.000171164	NAC047	AT3G04070
BnaA06g21600D	13	0.00419714	77900.8	0	40.3846	0.98938	0.237285	0.00190908	AT5G62130	AT5G62130
BnaA07g06770D	13	0.0132792	13535.9	0.25641	2633.45	1.12952	0.198323	2.13747e-06	BHLH34	AT3G23210
BnaA07g12910D	13	7.69002e-05	602.229	0.307692	91	0.628915	0.170514	0.00908415	SCAB1	AT2G26770
BnaA08g08410D	13	0.000258909	11033.4	0	135.769	-2.52267	0.664812	0.00657235	HDG4	AT4G17710
BnaA09g39230D	13	0.00298657	633.98	0.346154	206.308	-0.502653	0.089312	2.96054e-06	AT3G61480	AT3G61480
BnaAnng04420D	13	0.000271084	71523.5	0.0128205	86.3077	-0.750365	0.163086	0.000371526	AT4G08520	AT4G08520
BnaAnng10740D	13	8.18815e-05	3645.01	0.153846	76.1538	1.1337	0.146231	3.76184e-12	AT3G04930	AT3G04930
BnaC02g23760D	13	0.000164204	7501.77	0.141026	42.0769	-0.891138	0.220185	0.00287278	SEC5A	AT1G76850
BnaC02g39600D	13	0.000373255	13955.2	0.0128205	158.154	0.936507	0.207646	0.000537276	NHX1	AT5G27150
BnaC02g39630D	13	0.000373255	13955.2	0.0128205	158.154	0.678114	0.180429	0.00734946	NHX1	AT5G27150
BnaC02g43800D	13	5.46604e-05	2669.68	0	42.6923	1.48501	0.40406	0.00943272	AT5G65480	AT5G65480
BnaC03g32140D	13	0.0180674	26226.2	0.666667	2571.92	0.646915	0.133894	0.000137418	PHT4;4	AT4G00370
BnaC03g48580D	13	0.000698568	5200.08	0	209.077	-0.369704	0.101111	0.00988499	CYP65	AT5G67530
BnaC05g46940D	13	8.18815e-05	3645.01	0.153846	76.1538	-0.747792	0.140717	1.43743e-05	AT3G04930	AT3G04930
BnaC06g38510D	13	0.0136127	7841.29	0.333333	2252.46	2.32967	0.332347	7.89768e-10	FLZ6	AT1G78020
BnaA01g08440D	12	0.000320599	4854.68	0.454545	556	-0.962072	0.119058	3.12938e-13	RPN1B	AT4G28470
BnaA01g28500D	12	0.0132694	13093.5	0.181818	2442	0.799161	0.217187	0.00930709	MBD11	AT3G15790
BnaA05g30550D	12	8.17213e-05	183.652	0.333333	78	2.1585	0.146895	1.43102e-45	RH50	AT3G06980
BnaA06g23320D	12	0.000238556	62.3344	0.151515	37.6667	0.827711	0.226159	0.00981514	LNK1	AT5G64170
BnaA06g35450D	12	0.0135283	68894.1	0.272727	2494.83	1.88054	0.268332	7.94103e-10	TDT	AT5G47560
BnaA07g19290D	12	3.26949e-19	0	0.151515	5	-6.62696	1.35962	0.000114347	DUF7	AT3G62300
BnaA07g19320D	12	0.000474106	15556.8	0.242424	482.667	1.19901	0.217226	5.20955e-06	CP12-2	AT3G62410
BnaA09g39860D	12	0.000474106	15556.8	0.242424	482.667	0.957325	0.168154	2.15314e-06	CP12-2	AT3G62410
BnaA09g41230D	12	0.000605157	50487.4	0.0151515	34.1667	2.47148	0.57509	0.00120705	ARF3	AT2G24765
BnaA09g44820D	12	0.000331464	2526.14	0	28.8333	3.64066	0.981219	0.00847163	TIP3-2	AT1G17810
BnaA10g11360D	12	0.000256834	0.0625	0.909091	151.333	-0.463699	0.122874	0.00699164	COQ5	AT5G57300
BnaA10g25260D	12	0.000819044	0.061001	0.545455	494	-0.59483	0.149595	0.00363776	AT5G05010	AT5G05010
BnaA10g26190D	12	0.000149476	1715.77	0	213.333	-1.3723	0.184993	4.4683e-11	AT5G03970	AT5G03970
BnaAnng10720D	12	0.0131119	11746.2	0.0909091	2388	8.28453	0.675307	1.89385e-31	WNK1	AT3G04910
BnaAnng31940D	12	3.18414e-06	473.154	0	21.8333	-0.755953	0.189937	0.00358971	EMB2360	AT3G54660
BnaC03g46120D	12	0.00272216	26196.4	0.515152	560	-1.57926	0.308467	3.76939e-05	CDC48C	AT3G01610
BnaC03g50000D	12	0.000238556	62.3344	0.151515	37.6667	0.868341	0.231077	0.00735334	LNK1	AT5G64170
BnaC04g55390D	12	0.000538203	1507.81	0.515152	217.5	-2.23403	0.394742	2.5251e-06	ARP7	AT3G60830
BnaC05g44610D	12	0.000925794	29.1992	0	27.3333	0.9426	0.229565	0.00236813	PUB9	AT3G07360
BnaC05g46960D	12	0.0131119	11746.2	0.0909091	2388	-0.701364	0.181483	0.00528452	WNK1	AT3G04910
BnaC06g32400D	12	0.00067736	150246	0	17.5833	-2.38535	0.410723	1.1534e-06	VPS52	AT1G71270
BnaC06g43160D	12	0.000819044	0.061001	0.545455	494	-1.78194	0.365554	0.000114347	ERDJ3B	AT3G62600
BnaC08g32210D	12	0.000474106	15556.8	0.242424	482.667	1.37377	0.263177	2.31265e-05	CP12-2	AT3G62410
BnaC09g50230D	12	0.000819044	0.061001	0.545455	494	-0.609354	0.123674	9.10778e-05	AT5G05010	AT5G05010
BnaCnng10510D	12	0.000149476	1715.77	0	213.333	7.65711	0.903082	1.29453e-14	AT5G03970	AT5G03970
BnaA01g05950D	11	0.000280453	3042.17	0.454545	540.636	0.67922	0.144876	0.00025675	PBA1	AT4G31300
BnaA01g09430D	11	0.000627885	2005.73	0	138.636	-1.3877	0.325341	0.00135453	WAVE5	AT4G18600
BnaA02g13540D	11	0.0201679	8686.03	0.345455	655	-0.689682	0.172335	0.00336081	AT1G68070	AT1G68070
BnaA03g58410D	11	7.90833e-05	422.518	0	25.9091	-2.32935	0.534677	0.000974167	RABA1D	AT4G18800
BnaA04g04610D	11	0.000828466	2001.99	0	151.182	-2.05155	0.322496	4.74685e-08	PPA4	AT3G53620
BnaA06g32490D	11	0.000592017	0.541381	0.509091	127.727	-0.630094	0.161058	0.00451094	ARP2	AT3G27000
BnaA07g13740D	11	0.00325679	12294.1	0	34.8182	0.990756	0.257086	0.00545974	NCRK	AT2G28250
BnaA07g15180D	11	0.0173068	907.475	0.618182	2928.64	-1.12244	0.278441	0.00305256	CLC-A	AT5G40890
BnaA07g21870D	11	0.00794645	233.598	0.109091	109.273	-0.563878	0.138149	0.00257322	AT1G75140	AT1G75140
BnaA09g04990D	11	0.0131287	20297.9	0.145455	2632.18	0.943536	0.182546	2.98998e-05	SIGE	AT5G24120
BnaA09g33870D	11	0.000828466	2001.99	0	151.182	-1.54689	0.241282	3.50997e-08	PPA4	AT3G53620
BnaA09g48050D	11	7.96638e-05	35839.9	0	98	-0.48202	0.129417	0.00812834	AT1G10590	AT1G10590
BnaA10g20330D	11	0.000154615	1617.56	0.454545	59.7273	-0.44951	0.118767	0.00676427	SEC10a	AT5G12370
BnaA10g26220D	11	0.000382379	4255.4	0.2	223.818	-1.03347	0.224343	0.00036473	FFC	AT5G03940
BnaAnng03880D	11	0.00195704	28604.3	0.290909	372.545	-0.346225	0.0799862	0.00107788	CKA2	AT3G50000
BnaAnng06250D	11	0.00372884	7736.48	0	134	-0.679504	0.167278	0.00274595	ATPK3	AT5G08160
BnaC02g01280D	11	0.00372884	7736.48	0	134	-0.611235	0.154033	0.00374469	ATPK3	AT5G08160
BnaC02g31920D	11	2.34509e-05	150237	0	10.1818	-0.719669	0.182597	0.00410001	ATG7	AT5G45900
BnaC03g63980D	11	2.65588e-05	7551.94	0	36.2727	-2.28883	0.364007	7.44849e-08	NA	NA
BnaC03g67700D	11	0.000280453	3042.17	0.454545	540.636	-0.373777	0.102244	0.0098931	PBA1	AT4G31300
BnaC05g48760D	11	0.0103559	5.39883	0.363636	147.273	-0.909834	0.214964	0.00151957	AT3G01360	AT3G01360
BnaC06g13300D	11	0.0173068	907.475	0.618182	2928.64	1.17115	0.269931	0.001041	CLC-A	AT5G40890
BnaC08g05120D	11	0.000132029	45617.6	0.0545455	116.636	0.852106	0.224794	0.0066497	CAO	AT1G44446
BnaC09g35290D	11	2.64408e-05	1645.91	0.654545	46.9091	-0.496568	0.12725	0.00464956	AT5G59950	AT5G59950
BnaC09g44360D	11	0.000154615	1617.56	0.454545	59.7273	-0.362765	0.0879465	0.00222834	SEC10a	AT5G12370
BnaA01g10440D	10	0.000228054	1546.64	0.622222	145.6	-3.22012	0.858551	0.00749993	AT4G20150	AT4G20150
BnaA02g15700D	10	0.000531761	1851.86	0	192.7	-1.56962	0.392528	0.00338995	AT1G71970	AT1G71970
BnaA05g03140D	10	0.013712	27908.5	0.133333	2848	-0.57332	0.145552	0.00411866	MPK20	AT2G42880
BnaA09g33330D	10	0.00025238	6917.98	0.333333	480.2	0.945574	0.229654	0.00227786	PRXIIE	AT3G52960
BnaA09g34900D	10	0.0130958	21372.3	0.133333	2988.4	1.14706	0.26714	0.00122192	RPL23AB	AT3G55280
BnaA09g35480D	10	0.000123552	94231.6	0.0222222	142.9	-2.67389	0.546927	0.000107491	PLC7	AT3G55940
BnaA09g42190D	10	3.43314e-06	0	0.222222	14.2	-1.90217	0.429813	0.000750386	SDR3A	AT2G47130
BnaA09g53730D	10	0.000870457	59.0294	0.266667	213.3	0.710903	0.190435	0.00793213	RH5	AT1G31970
BnaA10g25720D	10	0.000172499	42.4648	0	296.2	-0.930169	0.112982	9.23546e-14	AT5G04460	AT5G04460
BnaC01g04670D	10	0.000611898	15694.1	0.133333	331.3	0.597324	0.156234	0.00602577	PAA1	AT4G33520
BnaC02g04750D	10	0.0131807	69461.3	0.266667	2873.6	0.39255	0.103993	0.00697858	NA	NA
BnaC04g56200D	10	0.000766868	21687.5	0	26.3	0.706615	0.18624	0.00657485	AT2G23950	AT2G23950
BnaC05g48410D	10	5.87028e-05	483.311	0	46	-1.29278	0.327539	0.0040205	RGP1	AT3G02230
BnaC06g43790D	10	0.0133789	45820.5	0.333333	2886.8	1.69178	0.393234	0.00119117	PATL1	AT1G72150
BnaC08g34620D	10	3.43314e-06	0	0.222222	14.2	-6.23647	1.00802	1.34648e-07	SDR3A	AT2G47130
BnaC09g50570D	10	0.000172499	42.4648	0	296.2	4.8111	0.360656	2.31757e-37	AT5G04460	AT5G04460
BnaC09g50680D	10	0.000262744	107609	0.0222222	230	6.60796	0.233887	8.31652e-171	SIR	AT5G04590
BnaCnng35780D	10	0.013712	27908.5	0.133333	2848	-0.570813	0.135117	0.00155779	MPK20	AT2G42880
BnaA01g02440D	9	0.00053591	11171.5	0.194444	415.444	1.05794	0.216498	0.000108419	ASE2	AT4G34740
BnaA01g06040D	9	0.017079	0.0131752	0.722222	3558.11	-0.98341	0.172751	2.15387e-06	AT4G31130	AT4G31130
BnaA05g12980D	9	1.67798e-05	70290.3	0	19.5556	2.53113	0.595323	0.00141818	WSD1	AT5G37300
BnaA05g31880D	9	0.00128397	181.004	0.166667	165.222	-0.671627	0.175319	0.00588892	AT3G05280	AT3G05280
BnaA06g37580D	9	5.73892e-05	1472.06	0.305556	61.7778	0.609126	0.154189	0.00398028	AT1G42440	AT1G42440
BnaA08g21920D	9	0.0130519	31977.5	0.166667	3205.33	1.13947	0.306167	0.00819757	FPP4	AT1G19835
BnaA09g34220D	9	9.11929e-06	514.996	0	24.6667	-1.12534	0.288882	0.00475337	AT3G54290	AT3G54290
BnaA09g35560D	9	0.000214093	20.0303	0.944444	159	1.75197	0.314871	4.13232e-06	FER3	AT3G56090
BnaC06g05360D	9	0.000184072	1514.25	0.277778	272.667	-2.23329	0.608522	0.00957208	AT1G52540	AT1G52540
BnaC06g22640D	9	0.000263285	1024.06	0.5	708	-2.31476	0.355321	1.90377e-08	RPS9	AT1G74970
BnaC07g24500D	9	0.000161206	166.036	0	71.2222	2.66111	0.618991	0.00120266	D6PKL3	AT3G27580
BnaC07g34250D	9	4.39104e-05	52563.7	0	59.5556	-0.916247	0.195398	0.000256467	AT4G17260	AT4G17260
BnaC08g25120D	9	9.11929e-06	514.996	0	24.6667	-0.731561	0.183773	0.00358971	AT3G54290	AT3G54290
BnaCnng10340D	9	0.000353142	9924.69	0.361111	439.778	3.17229	0.190365	8.8636e-59	GLU1	AT5G04140
BnaCnng59210D	9	6.14862e-05	3179.61	0	47.6667	1.49413	0.344789	0.00106004	SR1IP1	AT5G67385
BnaA01g05990D	8	0.000750099	0.0306951	0.428571	507.25	1.30268	0.173264	2.14842e-11	AT4G31210	AT4G31210
BnaA02g00740D	8	0.0132213	15979.7	0.214286	3612.5	-2.71025	0.35343	6.96395e-12	CBSX3	AT5G10860
BnaA02g17020D	8	1.84525e-05	1.15476	0.428571	14.5	-0.960347	0.169004	2.25631e-06	AT1G74910	AT1G74910
BnaA03g34380D	8	0.00112069	5019.66	0.535714	277.5	-3.65514	0.847609	0.00114324	AT3G17020	AT3G17020
BnaA05g01890D	8	0.000750099	0.0306951	0.428571	507.25	1.2969	0.263981	9.69638e-05	DPE2	AT2G40840
BnaA05g30630D	8	0.000210599	66777	0.214286	74.5	-1.02333	0.161258	5.23343e-08	IBR3	AT3G06810
BnaA05g31780D	8	8.96154e-06	403.461	0	23.25	-0.493439	0.110364	0.000627684	ACBP4	AT3G05420
BnaA05g33620D	8	0.00499285	71.9064	0	92.875	5.58178	1.32359	0.00160014	AT3G02290	AT3G02290
BnaA05g33630D	8	0.000744868	12897.7	0.0357143	495	3.4048	0.574587	6.02984e-07	BIG	AT3G02260
BnaA05g37480D	8	0.00038669	2763.38	0	515.5	4.81685	1.22188	0.00408843	VDAC1	AT3G01280
BnaA06g27770D	8	0.00101283	0	1	617.5	-0.477217	0.117761	0.00283204	B'KAPPA	AT5G25510
BnaA07g13010D	8	4.34215e-07	205.819	0.357143	24.25	1.17907	0.235699	6.52752e-05	AGO4	AT2G27040
BnaA07g14100D	8	0.000289002	52.0626	0.428571	224	-5.63587	1.07565	2.10449e-05	UXS6	AT2G28760
BnaA07g18570D	8	5.86347e-05	2598.97	0	101.5	-0.640235	0.148936	0.00120333	GDI2	AT3G59920
BnaA07g23180D	8	0.0133715	29889	0.214286	4010	1.33788	0.159265	2.40367e-14	PATL3	AT1G72160
BnaA09g30560D	8	9.3144e-05	1479.37	0	26	1.54395	0.413045	0.00780967	NPF5.16	AT1G22550
BnaA09g35570D	8	0.0174865	92.3374	0.214286	637.5	-0.602806	0.142493	0.00152738	PRA1B1	AT3G56110
BnaA09g41410D	8	0.00120148	0.0542251	0.571429	237	0.790159	0.143839	5.93263e-06	AT2G24420	AT2G24420
BnaA09g54920D	8	1.99627e-05	1	0.464286	26	1.22019	0.312478	0.00461022	RPS21B	AT3G53890
BnaA09g55360D	8	9.58305e-05	116.026	0	65.25	2.02504	0.4785	0.00152103	PAR2	AT3G58850
BnaA10g04420D	8	0.000107995	2945.44	0.535714	257.5	-1.0231	0.172357	5.73387e-07	AT1G06760	AT1G06760
BnaA10g16010D	8	1.12209e-19	0	0.107143	3	-0.747654	0.202339	0.00888784	AT5G19050	AT5G19050
BnaAnng11700D	8	0.0130275	28867.1	0.214286	3531.5	-1.68711	0.327866	3.32775e-05	AT3G50560	AT3G50560
BnaAnng16780D	8	0.000744868	12897.7	0.0357143	495	5.76973	0.975338	6.36917e-07	BIG	AT3G02260
BnaAnng32340D	8	0.0131174	3247.06	0.214286	3593.5	0.80546	0.187118	0.00118001	AT3G51950	AT3G51950
BnaAnng32700D	8	8.62896e-05	93093	0	128.5	-2.83709	0.352884	4.31024e-13	NLP2	AT4G08790
BnaC02g10760D	8	0.000259764	370.403	0.0357143	223.5	0.641759	0.174494	0.00935365	WNK4	AT5G58350
BnaC05g04670D	8	0.000107995	2945.44	0.535714	257.5	-0.826628	0.185682	0.000676647	AT1G06760	AT1G06760
BnaC05g05280D	8	0.0135904	27232.6	0.428571	3870	0.825953	0.219812	0.00735603	APK1A	AT1G07570
BnaC05g26280D	8	0.0140338	31923.3	0.214286	3677.5	-1.20748	0.320677	0.00717686	ALDH3F1	AT4G36250
BnaC05g46370D	8	8.96154e-06	403.461	0	23.25	-0.637458	0.135344	0.000235124	ACBP4	AT3G05420
BnaC06g16530D	8	0.000302682	1423.41	0	100.75	6.45452	0.953718	3.91742e-09	AT1G51650	AT1G51650
BnaC06g24230D	8	0.0133715	29889	0.214286	4010	6.17934	0.72469	8.6374e-15	PATL3	AT1G72160
BnaC07g30410D	8	0	0	0.357143	5	0.464834	0.124957	0.00823157	MIND1	AT5G24020
BnaC09g48150D	8	0.000466033	90.3886	0	227	-0.37302	0.0674535	4.92231e-06	PATROL1	AT5G06970
BnaCnng02760D	8	0.0130362	10240.4	0.214286	3535.5	1.65439	0.283406	9.84592e-07	RABC2A	AT5G03530
BnaCnng02920D	8	0.000197405	2476.43	0	125.5	-0.609633	0.15973	0.00615098	IDH5	AT5G03290
BnaCnng03440D	8	9.25964e-06	56228.3	0	52.5	-0.704386	0.103151	2.61548e-09	VIP2	AT1G79730
BnaCnng05760D	8	0.00038669	2763.38	0	515.5	0.699279	0.18664	0.0075941	VDAC1	AT3G01280
BnaCnng24920D	8	0.000277157	50.1175	0	278	-0.524665	0.122989	0.00135245	AT3G49800	AT3G49800
BnaCnng65930D	8	0.000350911	0.00934579	0.964286	609.5	-0.626975	0.151438	0.00212096	AT4G19006	AT4G19006
BnaA01g19390D	7	1.67754e-05	33961.5	0	24.4286	-1.85057	0.261137	4.69539e-10	DGAT2	AT3G51520
BnaA02g01780D	7	0.000423531	6246.87	0	622.286	0.851702	0.21623	0.00411866	AT5G13650	AT5G13650
BnaA03g09660D	7	0.0130274	122886	0.285714	4043.71	-0.579772	0.135976	0.00136111	TOPP2	AT5G59160
BnaA05g32160D	7	0.00013203	0.212766	0.52381	49.2857	1.20177	0.111803	5.6546e-24	AT3G05000	AT3G05000
BnaA05g33440D	7	0.000109783	541.324	0	270.286	1.04305	0.245409	0.00142243	CCT6A	AT3G02530
BnaA05g34150D	7	0.00171247	45006.6	0.285714	274.429	3.74687	0.588061	4.4612e-08	MPPBETA	AT3G02090
BnaA07g20020D	7	0.0309264	4.87943	0	1563.43	-1.39069	0.366666	0.00660498	AT1G80700	AT1G80700
BnaA07g35380D	7	0.0309264	4.87943	0	1563.43	-0.676139	0.182083	0.00840296	NA	NA
BnaA09g29320D	7	0.0041457	1736.82	0	563	0.779686	0.167306	0.000289678	AT1G26850	AT1G26850
BnaA10g26040D	7	0.000988704	25040.2	0.285714	203.429	-1.48919	0.266876	3.7979e-06	UUAT1	AT5G04160
BnaC05g03750D	7	0.000376083	0.152174	0	138	-3.68043	0.844775	0.000974167	AT5PTASE13	AT1G05630
BnaC05g21500D	7	0.0130673	68338	0.428571	4276.86	-0.494356	0.13099	0.00699091	AT1G27750	AT1G27750
BnaC05g46830D	7	0.00013203	0.212766	0.52381	49.2857	-1.28128	0.0964066	4.26538e-37	AT3G05000	AT3G05000
BnaC06g25700D	7	4.28357e-07	1.3125	0	16	-2.3516	0.468384	5.98143e-05	PERK9	AT1G68690
BnaC06g38330D	7	0.0130387	52716.4	0.285714	4107.57	-4.77918	0.688201	1.22491e-09	AT1G77800	AT1G77800
BnaC06g43510D	7	4.70106e-05	9648.02	0	85.5714	6.70347	0.990232	3.88579e-09	AT1G66430	AT1G66430
BnaC09g05100D	7	0.000285906	1850.15	0.285714	156	1.08954	0.269566	0.00292947	AT5G60980	AT5G60980
BnaCnng03230D	7	0.000301463	3283.76	0.285714	333.714	0.826767	0.139582	6.10219e-07	APRR7	AT5G02810
BnaCnng10320D	7	0.000988704	25040.2	0.285714	203.429	6.87252	0.976933	6.6367e-10	UUAT1	AT5G04160
BnaCnng64660D	7	7.31872e-05	2090.78	0	171.571	-3.39345	0.607629	3.70649e-06	AT1G75400	AT1G75400
BnaA02g36520D	6	0.000119116	0.333333	0.8	9.33333	-2.02558	0.544592	0.00824043	PARP2	AT4G02390
BnaA03g02940D	6	0.000378522	414.62	0	71.3333	0.760623	0.179229	0.00145364	KCA1	AT5G10470
BnaA03g34780D	6	0.0131133	20783.7	0.4	4729	-1.28546	0.313946	0.00245911	GLN1-3	AT3G17820
BnaA04g25820D	6	0.00021841	9144.36	0.0666667	213	-3.14258	0.209513	1.66982e-47	FLZ3	AT2G44670
BnaA05g15790D	6	6.08261e-06	44516.7	0	6	-0.476401	0.109982	0.00106772	HIT1	AT1G50500
BnaA07g12610D	6	0.0130915	43705.8	0.466667	4837.67	-5.4668	0.678622	3.81053e-13	AT5G66450	AT5G66450
BnaA07g20280D	6	0.00067666	0.028463	0	527	0.944664	0.222266	0.00142243	FTSH12	AT1G79560
BnaA08g18770D	6	0.0130915	43705.8	0.466667	4837.67	-0.385876	0.103934	0.00841814	AT1G27752	AT1G27752
BnaA08g19820D	6	0.00067666	0.028463	0	527	-1.8192	0.40289	0.000526167	AT1G26620	AT1G26620
BnaA08g29000D	6	0.0130419	34926.2	0.4	4749	-0.657335	0.17178	0.00597029	SCL14	AT1G07530
BnaA09g20260D	6	0.000110881	2332.02	0	151	0.773476	0.187331	0.00219836	ABCI8	AT4G04770
BnaA09g32360D	6	0.000219255	0	1	777	1.13123	0.252265	0.000592626	ATG2	AT3G51800
BnaA09g50650D	6	0.0130347	32955.7	0.4	4730.67	-1.22121	0.267373	0.000423858	XI-B	AT1G04160
BnaA10g25940D	6	3.13566e-07	0.770408	0.533333	21.6667	-1.01329	0.106054	9.12796e-19	RDM3	AT5G04290
BnaA10g25980D	6	0.000263881	0.145631	0	103	-1.07707	0.135633	8.98341e-13	ELF6	AT5G04240
BnaA10g26030D	6	1.83606e-05	0.222222	0.533333	35	-1.79177	0.141842	2.06285e-33	CML50	AT5G04170
BnaAnng16850D	6	0.0130263	23813.4	0.4	4709	4.22178	0.793441	1.39752e-05	LNG2	AT3G02170
BnaC01g36080D	6	0.0130439	22439.3	0.4	4761.33	-3.30021	0.672491	9.94954e-05	AT3G15430	AT3G15430
BnaC02g11860D	6	0.00161114	0	1	67	0.790224	0.199353	0.0037995	ACA8	AT5G57110
BnaC03g15510D	6	0.000142384	0.032538	0	461	-5.20301	1.22041	0.00136111	LTI65	AT5G52300
BnaC04g49790D	6	0.00021841	9144.36	0.0666667	213	-0.786903	0.191849	0.00240211	FLZ3	AT2G44670
BnaC05g17010D	6	5.98027e-07	0	1	13.6667	0.816273	0.162511	5.92328e-05	EMB1968	AT1G21690
BnaC05g20330D	6	1.25569e-05	0	1	69	0.704429	0.185291	0.00642068	AT1G26470	AT1G26470
BnaC05g38810D	6	2.36941e-05	20.3784	0	65	-0.712837	0.145038	9.61486e-05	RHM3	AT3G14790
BnaC05g39930D	6	1.19683e-06	0.18125	0.533333	37.3333	-0.673941	0.14456	0.000287602	TBP1	AT3G13445
BnaC06g17140D	6	0.000368759	61030.1	0	698.667	5.1648	1.05618	0.000107224	AT3G59210	AT3G59210
BnaC06g25310D	6	0.00067666	0.028463	0	527	6.32583	0.992503	4.41902e-08	RPL34B	AT1G69620
BnaC06g26020D	6	0.000442904	4.62653	0	359	3.60597	0.842902	0.00129448	AT1G68190	AT1G68190
BnaC06g28390D	6	0.000747176	3350.47	0.466667	688.333	1.83596	0.442035	0.00203096	CAMTA4	AT1G67310
BnaC06g34770D	6	1.19683e-06	0.18125	0.533333	37.3333	-5.98531	0.668826	2.33718e-16	TAF2	AT1G73960
BnaC06g39980D	6	0.0130263	26663.9	0.4	4708	6.61143	1.00151	1.12358e-08	AT1G79630	AT1G79630
BnaC08g25430D	6	0.000142384	0.032538	0	461	-0.648616	0.12797	4.76238e-05	SMC1	AT3G54670
BnaC08g38360D	6	0.000141627	208.225	0	68	4.13311	0.901978	0.000398661	AT1G16500	AT1G16500
BnaCnng03690D	6	2.72223e-05	2.5	0	6	-1.64752	0.322221	3.89003e-05	ORP3A	AT5G02100
BnaCnng10200D	6	3.13566e-07	0.770408	0.533333	21.6667	6.83746	0.608992	3.09502e-26	RDM3	AT5G04290
BnaCnng10240D	6	0.000263881	0.145631	0	103	3.35648	0.204301	3.93782e-57	ELF6	AT5G04240
BnaCnng10300D	6	1.83606e-05	0.222222	0.533333	35	7.15752	0.434204	1.67194e-57	CML50	AT5G04170
BnaCnng46570D	6	0.0130915	43705.8	0.466667	4837.67	-4.35139	1.1051	0.00413793	AT5G66450	AT5G66450
BnaCnng62200D	6	7.24723e-05	0.0543478	0	276	-0.460398	0.11339	0.00276248	AT4G24330	AT4G24330
BnaA01g21180D	5	0.000637173	0	1	548	2.91691	0.787052	0.00860179	AT3G50270	AT3G50270
BnaA04g00220D	5	2.98296e-05	0	1	46	-0.489016	0.102054	0.000163764	NPL41	AT3G63000
BnaA04g02500D	5	0.000247395	0	1	462	-1.90588	0.507118	0.00734946	BGL2	AT3G57260
BnaA05g12660D	5	5.86849e-05	481.864	0	102	0.666333	0.175488	0.00652076	AT2G29300	AT2G29300
BnaA05g33000D	5	0.0130254	3302.17	0.6	5648.2	-1.6424	0.386535	0.00142809	PEX12	AT3G04460
BnaA07g14360D	5	8.50482e-06	0.263158	0	38	-0.841661	0.212454	0.00382119	XBAT31	AT2G28840
BnaA07g18700D	5	6.94918e-06	0	1	36	-0.918457	0.242692	0.00676631	RRP45A	AT3G12990
BnaA08g12880D	5	0.000145813	0.0421941	0	237	0.846324	0.161557	2.10865e-05	SCPL29	AT4G30810
BnaA10g26150D	5	0.000637173	0	1	548	-1.0299	0.189786	8.30397e-06	PICBP	AT5G04020
BnaC03g06980D	5	6.1198e-05	0	1	257	-1.25948	0.317576	0.00377452	UGD3	AT5G15490
BnaC04g21050D	5	2.98296e-05	0	1	46	-0.57798	0.0967691	4.63482e-07	NPL41	AT3G63000
BnaC06g32240D	5	0.00405566	0.0131752	0	759	-6.77143	0.977976	1.39491e-09	PILS2	AT1G71090
BnaCnng05640D	5	0.000129594	20.9821	0	22.2	0.627262	0.15101	0.00203	AT3G01410	AT3G01410
BnaCnng10440D	5	0.000637173	0	1	548	4.60906	0.240041	3.27054e-78	PICBP	AT5G04020
BnaCnng17490D	5	0.000637173	0	1	548	-7.43195	1.69092	0.000840491	AT3G47680	AT3G47680
BnaA01g02270D	4	0.0130233	0	1	7057	1.05057	0.234635	0.000611148	AT4G34950	AT4G34950
BnaA01g06770D	4	0.0130233	0	1	7057	2.35411	0.523439	0.000563047	AT4G30250	AT4G30250
BnaA01g09310D	4	0.0130233	0	1	7057	-9.03582	0.943361	7.33158e-19	AT4G18820	AT4G18820
BnaA01g16640D	4	0.000348191	0.00623053	0	963	-1.17172	0.243227	0.000146326	ISI1	AT4G27750
BnaA01g26300D	4	0.0130233	0	1	7057	1.05177	0.227094	0.000327356	AT3G19030	AT3G19030
BnaA01g27720D	4	4.28312e-06	84.6964	0.166667	18	-0.432616	0.0991769	0.000957769	KIN13A	AT3G16630
BnaA01g29260D	4	0.0130233	0	1	7057	1.06617	0.24198	0.000809388	NA	NA
BnaA02g07880D	4	0.0130233	0	1	7057	5.39043	0.825752	1.7634e-08	TIL	AT5G58070
BnaA02g07900D	4	0.0130233	0	1	7057	3.85293	0.479775	4.6045e-13	TIL	AT5G58070
BnaA02g19840D	4	0.0130233	0	1	7057	-0.78803	0.160145	9.39407e-05	AT1G80290	AT1G80290
BnaA02g21280D	4	1.08217e-05	0.247246	0	27.5	0.89226	0.235844	0.00678295	NA	NA
BnaA02g21820D	4	0.000177515	1272.84	0.166667	121	-0.472874	0.116721	0.00283793	VHA-E1	AT4G11150
BnaA02g33470D	4	0.0130233	0	1	7057	-3.72505	0.577421	2.77176e-08	ALDH12A1	AT5G62530
BnaA03g59070D	4	3.14562e-05	676.308	0	6	-0.324991	0.0831045	0.00452955	CKL3	AT4G28880
BnaA04g03660D	4	0.000567139	0	1	683	1.0161	0.239478	0.00145802	OBP3	AT3G55370
BnaA04g04570D	4	0.0130233	0	1	7057	-0.537004	0.127137	0.00156138	AGD6	AT3G53710
BnaA04g13560D	4	0.00110319	39.3946	0	48.5	-0.507146	0.136091	0.0081021	RER1C	AT2G23310
BnaA04g17040D	4	0.0130233	0	1	7057	0.849578	0.216167	0.00422985	NA	NA
BnaA04g27310D	4	6.90314e-06	0.122449	0	49	-0.628635	0.15664	0.00324261	AT3G60300	AT3G60300
BnaA05g15250D	4	0.000113841	0.0128755	0	466	1.07385	0.283843	0.00678295	AT1G51560	AT1G51560
BnaA05g18680D	4	0.00194435	0.0508475	0	118	-0.461355	0.111643	0.00217497	RABC1	AT1G43890
BnaA05g31990D	4	0.0130233	0	1	7057	1.20898	0.217405	4.19601e-06	AT3G05160	AT3G05160
BnaA05g32920D	4	0.0130233	0	1	7057	2.00667	0.171903	1.93597e-28	THA2	AT3G04520
BnaA05g33360D	4	0.000146177	12095.4	0	119.5	1.3552	0.334688	0.00285663	IPP2	AT3G02780
BnaA05g33670D	4	0.000573738	0	1	198	-2.47037	0.59213	0.00189639	AT1G61270	AT1G61270
BnaA05g33940D	4	0.000380589	0	1	863	6.24948	1.25877	7.76239e-05	NPF5.9	AT3G01350
BnaA05g34060D	4	0.0130233	0	1	7057	4.93536	1.08786	0.000483236	PTB	AT3G01150
BnaA05g34080D	4	0.0130233	0	1	7057	6.11545	0.937374	1.80205e-08	CGS1	AT3G01120
BnaA05g34090D	4	0.0130233	0	1	7057	6.46879	1.2804	5.13026e-05	HYP1	AT3G01100
BnaA06g00380D	4	0.0130233	0	1	7057	2.10723	0.420663	6.31041e-05	AGP21	AT1G55330
BnaA06g06180D	4	3.10183e-05	0.0047619	0.833333	130.5	-0.500055	0.132155	0.0067759	NUP98A	AT1G10390
BnaA06g06600D	4	7.3039e-06	0.24	0	25	-0.398395	0.0935893	0.0013937	AP1M1	AT1G10730
BnaA06g26710D	4	0.000380589	0	1	863	1.79513	0.43351	0.00211994	SQP2	AT5G24140
BnaA06g31670D	4	0.0130233	0	1	7057	1.26806	0.305478	0.00204786	AT3G28070	AT3G28070
BnaA06g40510D	4	0.000163688	45528.1	0.333333	83	-0.654367	0.118635	5.30165e-06	NA	NA
BnaA07g12510D	4	0.0130233	0	1	7057	2.12104	0.235116	1.23675e-16	AT2G25500	AT2G25500
BnaA07g13260D	4	0.0130233	0	1	7057	2.54903	0.292469	1.75842e-15	FD3	AT2G27510
BnaA07g14400D	4	0.0130233	0	1	7057	-0.896851	0.13932	3.02449e-08	AT5G38290	AT5G38290
BnaA07g15220D	4	0.0130233	0	1	7057	-1.64544	0.413398	0.00358971	HHT1	AT5G41040
BnaA07g16180D	4	0.0130233	0	1	7057	1.51162	0.360249	0.0017431	NPF5.7	AT3G53960
BnaA07g18870D	4	0	1.2	0	5	1.18238	0.283504	0.0019052	AT3G60910	AT3G60910
BnaA07g20210D	4	0.000270489	0.0967742	0	62	1.57224	0.236473	8.45393e-09	NUDT3	AT1G79690
BnaA07g20290D	4	3.31248e-05	0.171429	0	35	1.99124	0.276699	2.15825e-10	PGK3	AT1G79550
BnaA07g25980D	4	0.0130233	0	1	7057	3.64896	0.716941	4.33469e-05	LIG6	AT1G66730
BnaA07g26710D	4	1.38738e-06	0.428571	0	14	-0.559742	0.123741	0.000509724	AT1G67930	AT1G67930
BnaA07g29090D	4	0.0130233	0	1	7057	-0.882432	0.163572	9.7207e-06	LPR2	AT1G71040
BnaA07g38320D	4	3.07375e-05	0.0594059	0	101	-0.600913	0.15218	0.0040011	BRCC36A	AT1G80210
BnaA07g38870D	4	0.000348191	0.00623053	0	963	0.993868	0.243401	0.00256039	RPL27AC	AT1G70600
BnaA08g00040D	4	0.000348191	0.00623053	0	963	-0.382984	0.09329	0.00237118	AT5G65950	AT5G65950
BnaA08g00780D	4	0.0130233	0	1	7057	-0.834437	0.225178	0.00861141	AT1G54217	AT1G54217
BnaA08g14010D	4	0.0130233	0	1	7057	-2.72536	0.639764	0.00137892	AT4G27740	AT4G27740
BnaA08g16450D	4	0.000163688	45528.1	0.333333	83	-0.519859	0.129717	0.00330645	AT2G21390	AT2G21390
BnaA09g00180D	4	0.0130233	0	1	7057	0.537096	0.144556	0.00834353	ADNT1	AT4G01100
BnaA09g16190D	4	0.0130233	0	1	7057	-1.52102	0.373196	0.0026286	PGIC	AT5G42740
BnaA09g18680D	4	0.00143724	0.0566038	0	106	-3.85923	0.98926	0.00466821	CAR10	AT2G01540
BnaA09g21150D	4	0.000348191	0.00623053	0	963	-0.567365	0.144164	0.0041694	SAP7	AT4G12040
BnaA09g21800D	4	0.0130233	0	1	7057	-1.85662	0.452751	0.00240905	RHA1B	AT4G11360
BnaA09g23690D	4	0.0130233	0	1	7057	-0.606524	0.139513	0.0010083	CLPX3	AT1G33360
BnaA09g32380D	4	0.00170933	0	1	445	-1.01432	0.230026	0.000797158	ACX4	AT3G51840
BnaA09g34530D	4	1.31827e-05	0	1	34	-2.75466	0.694632	0.00377569	TIM21	AT4G00026
BnaA09g34540D	4	0.0130233	0	1	7057	-2.6397	0.559854	0.00023039	AT3G54740	AT3G54740
BnaA09g35030D	4	0.0130233	0	1	7057	1.21496	0.26167	0.000310267	PBL1	AT3G55450
BnaA09g35580D	4	0.0130233	0	1	7057	0.698077	0.148119	0.000232344	AT3G56120	AT3G56120
BnaA09g42180D	4	0.0130233	0	1	7057	-1.61221	0.259303	1.12392e-07	AT2G23120	AT2G23120
BnaA09g42210D	4	0.000198035	0.0357143	0	168	-0.369332	0.0984935	0.00751486	AT2G23090	AT2G23090
BnaA09g42270D	4	0.0130233	0	1	7057	1.72991	0.467546	0.00876132	GT7	AT2G22900
BnaA10g09270D	4	0.000120682	0.12766	0	47	-1.45073	0.387037	0.00755531	PDC2	AT5G54960
BnaA10g14230D	4	0.0130233	0	1	7057	-0.378304	0.0995714	0.00646996	AT5G22080	AT5G22080
BnaA10g14700D	4	0.0130233	0	1	7057	0.706766	0.164869	0.00125297	SAC4	AT5G20840
BnaA10g25700D	4	0.0130233	0	1	7057	-0.828955	0.184844	0.000592462	AT5G04480	AT5G04480
BnaA10g25740D	4	5.43011e-06	3246.94	0	28	-0.9902	0.126449	2.05519e-12	BTR1	AT5G04430
BnaA10g25760D	4	0.000567139	0	1	683	-0.833966	0.12407	5.25387e-09	NAC078	AT5G04410
BnaA10g25920D	4	9.75106e-06	0.12	0	50	-1.05557	0.208285	4.76844e-05	SGO2	AT5G04320
BnaA10g25960D	4	0.0130233	0	1	7057	-0.74061	0.093686	1.17345e-12	WCRKC2	AT5G04260
BnaA10g29130D	4	0.0130233	0	1	7057	0.711098	0.166652	0.00134774	FTSH9	AT5G58870
BnaAnng10690D	4	0.0130233	0	1	7057	2.21616	0.14657	2.89962e-48	ZDS1	AT3G04870
BnaAnng12640D	4	0.000275983	0.0320856	0	187	0.823159	0.218534	0.00715357	AT3G02690	AT3G02690
BnaAnng17500D	4	7.3039e-06	0.24	0	25	-0.530495	0.128321	0.00216053	AP1M1	AT1G10730
BnaAnng18890D	4	0.0130233	0	1	7057	0.410379	0.110251	0.00819757	UBP1B	AT1G17370
BnaC01g00490D	4	0.000163688	45528.1	0.333333	83	-0.368373	0.0893592	0.00224582	NA	NA
BnaC01g03540D	4	0.0130233	0	1	7057	1.26231	0.23865	1.63265e-05	AT4G34950	AT4G34950
BnaC01g35240D	4	4.28312e-06	84.6964	0.166667	18	-0.597819	0.130091	0.00037958	KIN13A	AT3G16630
BnaC02g10970D	4	0.0130233	0	1	7057	4.40367	0.795091	4.71126e-06	TIL	AT5G58070
BnaC02g10990D	4	0.0130233	0	1	7057	3.12726	0.781947	0.00338722	TIL	AT5G58070
BnaC02g18890D	4	0.0130233	0	1	7057	-0.703764	0.161646	0.000983381	AT1G69030	AT1G69030
BnaC03g09740D	4	0.000167312	0	1	261	-0.39568	0.107938	0.00967752	TUBA3	AT5G19770
BnaC03g23870D	4	0.000239158	0.461538	0	13	-0.515035	0.123574	0.00192187	AT2G42780	AT2G42780
BnaC03g31810D	4	0.0130233	0	1	7057	1.832	0.489825	0.00775862	AT4G01130	AT4G01130
BnaC03g57850D	4	0.0130233	0	1	7057	0.784193	0.205843	0.00627169	AT1G27470	AT1G27470
BnaC03g75390D	4	0.0130233	0	1	7057	-2.71997	0.728292	0.00788475	ASN1	AT3G47340
BnaC04g03920D	4	0.00022706	534.11	0.166667	341	-0.626567	0.171485	0.0099383	AT2G45010	AT2G45010
BnaC04g21080D	4	2.1765e-05	915.258	0	81	1.51589	0.39801	0.00628784	GRXS6	AT3G62930
BnaC04g22170D	4	6.90314e-06	0.122449	0	49	-0.631082	0.143243	0.000809675	AT3G60300	AT3G60300
BnaC04g40710D	4	0.000380589	0	1	863	1.05175	0.263916	0.00354186	AT2G29670	AT2G29670
BnaC04g42530D	4	0.0130233	0	1	7057	1.51282	0.311982	0.000127446	UGT74C1	AT2G31790
BnaC04g50930D	4	0.0130233	0	1	7057	1.17019	0.27442	0.00136004	AT2G46620	AT2G46620
BnaC05g10640D	4	3.22923e-05	0	1	120	-0.691242	0.139872	8.58794e-05	UBC1	AT1G14400
BnaC05g21180D	4	0.0130233	0	1	7057	-0.519371	0.125562	0.00214576	AT1G24265	AT1G24265
BnaC05g42120D	4	0.00349349	0	1	196	-0.536953	0.142181	0.006939	TBL32	AT3G11030
BnaC05g44080D	4	0.000988465	0	1	353	-0.7288	0.147355	8.44781e-05	RBL19	AT3G07950
BnaC05g46990D	4	0.0130233	0	1	7057	-0.51037	0.133929	0.00625304	ZDS1	AT3G04870
BnaC06g10450D	4	0.000348191	0.00623053	0	963	-1.92417	0.484835	0.0037429	ESP	AT1G54040
BnaC06g19710D	4	0.0130233	0	1	7057	1.36334	0.267917	4.34807e-05	AT1G79640	AT1G79640
BnaC06g27510D	4	2.53136e-08	66850.5	0	4.5	5.49034	0.943448	1.08773e-06	pde194	AT1G66520
BnaC06g27700D	4	0.0130233	0	1	7057	7.97561	0.980542	2.06858e-13	LIG6	AT1G66730
BnaC06g31680D	4	0.0130233	0	1	7057	5.0865	0.690869	6.63271e-11	CRK3	AT1G70530
BnaC06g32010D	4	0.0130233	0	1	7057	1.63295	0.386652	0.00156347	MLP43	AT1G70890
BnaC06g32030D	4	0.0130233	0	1	7057	1.27979	0.204166	8.38253e-08	AT1G70900	AT1G70900
BnaC06g32200D	4	0.0130233	0	1	7057	1.13542	0.198849	1.97791e-06	LPR2	AT1G71040
BnaC06g39420D	4	3.07375e-05	0.0594059	0	101	2.34678	0.488641	0.000155548	AT1G79010	AT1G79010
BnaC06g39990D	4	0.0130233	0	1	7057	3.19897	0.695259	0.000371526	AT1G79640	AT1G79640
BnaC07g13020D	4	1.14573e-05	6.51015	0	17.5	0.756232	0.200969	0.0072386	SPDSYN1	AT1G23820
BnaC07g31150D	4	1.86328e-07	0.285714	0	21	1.7086	0.466691	0.00980226	AT5G61290	AT5G61290
BnaC07g33890D	4	0.0130233	0	1	7057	2.1703	0.540265	0.00319574	ATCSLA01	AT4G16590
BnaC07g41570D	4	3.14562e-05	676.308	0	6	-0.356078	0.094305	0.00695479	CKL3	AT4G28880
BnaC07g42440D	4	0.0130233	0	1	7057	0.53507	0.138648	0.00536851	ATR2	AT4G30210
BnaC07g47040D	4	0.000163688	45528.1	0.333333	83	-0.472154	0.123445	0.00600586	NA	NA
BnaC08g22210D	4	0.000988465	0	1	353	-0.808392	0.208915	0.00520436	COR413PM2	AT3G50830
BnaC08g37970D	4	0.0130233	0	1	7057	-0.646255	0.141289	0.000411966	CAT8	AT1G17120
BnaC09g02210D	4	0.0130233	0	1	7057	-0.470825	0.126503	0.00819757	AUG5	AT5G38880
BnaC09g05810D	4	0.0130233	0	1	7057	2.09593	0.456091	0.00037958	NPF2.11	AT5G62680
BnaC09g06740D	4	3.2022e-05	245.995	0.166667	86.5	-0.630681	0.171885	0.00958549	CIP8	AT5G64920
BnaC09g17730D	4	4.24152e-06	0.333333	0	18	0.469572	0.107743	0.000971706	WDS	AT5G43920
BnaC09g37030D	4	0.0130233	0	1	7057	0.759534	0.196513	0.00528051	SAC4	AT5G20840
BnaC09g41370D	4	0.0130233	0	1	7057	-2.39449	0.496342	0.000141825	AT4G32480	AT4G32480
BnaC09g43460D	4	0.0130233	0	1	7057	0.473157	0.11034	0.00124686	PDAT1	AT5G13640
BnaC09g45410D	4	0.000151969	0.0280374	0	214	-0.731959	0.16623	0.000816657	ATVAMP713	AT5G11150
BnaC09g47860D	4	0.0130233	0	1	7057	-0.661213	0.163047	0.00280909	GDH2	AT5G07440
BnaC09g50530D	4	0.000567139	0	1	683	4.81617	0.391701	1.37484e-31	NAC078	AT5G04410
BnaC09g50550D	4	5.43011e-06	3246.94	0	28	3.24154	0.170663	1.51544e-76	BTR1	AT5G04430
BnaC09g50590D	4	0.0130233	0	1	7057	5.05123	0.348548	2.6793e-44	AT5G04480	AT5G04480
BnaCnng02640D	4	0.0130233	0	1	7057	1.33702	0.254319	1.9247e-05	AT5G03700	AT5G03700
BnaCnng03220D	4	0	0	0	1	1.38911	0.175188	9.8097e-13	TOP6A	AT5G02820
BnaCnng03900D	4	0.000445687	0	1	552	0.862368	0.22425	0.00560463	LAX1	AT5G01240
BnaCnng10160D	4	9.75106e-06	0.12	0	50	4.80737	0.41434	4.36135e-28	SGO2	AT5G04320
BnaCnng10220D	4	0.0130233	0	1	7057	6.63269	0.563039	5.7802e-29	WCRKC2	AT5G04260
BnaCnng10250D	4	0.0130233	0	1	7057	5.46933	0.257684	8.87961e-96	SYT3	AT5G04220
BnaCnng24750D	4	0.000348191	0.00623053	0	963	1.56862	0.278926	3.02697e-06	AT1G72880	AT1G72880
BnaCnng42990D	4	0.000348191	0.00623053	0	963	4.38543	0.972157	0.000535679	LTP4	AT5G59310
BnaCnng56890D	4	2.86474e-06	4496.07	0	30.25	1.51892	0.298695	4.41003e-05	AT5G58770	AT5G58770
BnaCnng62100D	4	0.000567139	0	1	683	1.3564	0.339501	0.00342842	OBP3	AT3G55370
BnaA01g06730D	3	0.000175496	0.2	0	15	-3.46875	0.866032	0.00332472	ATXTH17	AT1G65310
BnaA01g08050D	3	1.32292e-05	4.24407	0	49	4.17782	0.864885	0.000137911	AT4G28830	AT4G28830
BnaA01g10050D	3	8.19119e-08	0.5	0	6	-0.519709	0.118288	0.000845731	VPS54	AT4G19490
BnaA01g19710D	3	7.3114e-20	0.5	0	6	-0.762893	0.191602	0.00357976	AT3G51000	AT3G51000
BnaA01g37100D	3	0.000104099	0.00555556	0	540	0.996719	0.241777	0.00224582	PME3	AT3G14310
BnaA03g44100D	3	8.19119e-08	0.5	0	6	-0.623903	0.115403	9.17831e-06	VPS54	AT4G19490
BnaA06g40320D	3	6.12261e-06	0.0375	0	80	-0.371554	0.0757556	0.000100584	AGD9	AT5G46750
BnaA07g16330D	3	4.40302e-05	0	1	570	1.05164	0.212436	8.26859e-05	RPL17	AT3G54210
BnaA07g17010D	3	4.40302e-05	0	1	570	-1.82776	0.3002	2.34619e-07	PSRP5	AT3G56910
BnaA07g19410D	3	0.000120598	0.014218	0	211	1.97609	0.490587	0.00307992	ATL5	AT3G62690
BnaA07g20960D	3	9.6571e-05	0.0143541	0	209	1.68407	0.336075	6.27799e-05	AT1G77530	AT1G77530
BnaA09g16470D	3	4.40302e-05	0	1	570	1.05164	0.287194	0.00978136	RPL9B	AT1G33120
BnaA10g30440D	3	4.40302e-05	0	1	570	0.604626	0.162936	0.0084658	AT5G06120	AT5G06120
BnaC01g01700D	3	5.75466e-05	0.0258621	0	116	-1.07762	0.279762	0.00548512	RAP2-10	AT4G36900
BnaC03g67970D	3	0.000175496	0.2	0	15	-4.94202	1.20814	0.00249277	ATXTH17	AT1G65310
BnaC04g29030D	3	7.19574e-20	0.75	0	4	-0.363378	0.09077	0.00334799	AT4G14160	AT4G14160
BnaC04g35330D	3	0.000104099	0.00555556	0	540	-2.10533	0.188883	7.49317e-26	PMDH1	AT2G22780
BnaC04g40080D	3	4.40302e-05	0	1	570	-1.78891	0.223179	5.05672e-13	PUB12	AT2G28830
BnaC05g26660D	3	0.000104099	0.00555556	0	540	-0.731425	0.178118	0.00236647	AT1G50970	AT1G50970
BnaC06g31940D	3	0	0.5	0	6	1.51331	0.404157	0.00764929	AT1G70780	AT1G70780
BnaC07g19410D	3	6.12261e-06	0.0375	0	80	-0.35236	0.090213	0.00460015	AGD9	AT5G46750
BnaC09g49820D	3	0.000267721	0	1	156	-0.481766	0.118504	0.00272339	NFXL2	AT5G05660
BnaCnng65520D	3	0.000192926	3171.17	0.333333	493.333	0.691329	0.140021	8.75001e-05	PPC6-6	AT1G03590
BnaA01g02670D	2	7.52632e-08	0	1	36	-0.556736	0.136705	0.0026567	AT4G34450	AT4G34450
BnaA01g05840D	2	0.000180037	0	1	699	1.21278	0.137039	5.42509e-16	ABC1K1	AT4G31390
BnaA01g05900D	2	6.82082e-05	0	1	399	1.08367	0.184122	7.50273e-07	AT4G31350	AT4G31350
BnaA01g09390D	2	2.86464e-07	0.0555556	0	18	-1.65215	0.239977	1.79485e-09	RPA3A	AT3G52630
BnaA01g13630D	2	0.000180037	0	1	699	-0.563886	0.122539	0.000371526	AT4G24160	AT4G24160
BnaA01g15950D	2	1.57508e-06	0.111111	0	9	0.752771	0.185225	0.00273266	VTC2	AT4G26850
BnaA02g11860D	2	0.000144219	0.00537634	0	186	-0.412428	0.112616	0.00976917	GTG1	AT1G64990
BnaA02g27280D	2	3.45653e-05	0	1	70	-1.89568	0.497497	0.00625697	SOT12	AT2G03760
BnaA02g33370D	2	2.86464e-07	0.0555556	0	18	1.15109	0.311011	0.00873942	AT5G62350	AT5G62350
BnaA03g13170D	2	0.000153878	0	1	225	-2.76298	0.400015	1.54641e-09	HSP23.5	AT5G51440
BnaA04g17710D	2	6.65137e-06	0.04	0	25	-0.913708	0.204558	0.00063763	AT2G30620	AT2G30620
BnaA04g26380D	2	4.27793e-06	0	1	38	0.735434	0.190488	0.00534154	PEX11D	AT2G45740
BnaA04g26920D	2	0.000132891	0	1	46	-0.379946	0.0650712	9.79336e-07	ARFA1E	AT3G62290
BnaA05g30400D	2	2.6183e-09	0.1	0	10	-0.710849	0.172598	0.00227135	AT3G07170	AT3G07170
BnaA07g14670D	2	1.86928e-06	0.0714286	0	17	-0.921647	0.242354	0.00639539	UGD4	AT5G39320
BnaA07g19350D	2	0.000180037	0	1	699	-1.60632	0.185428	2.77118e-15	AT3G62630	AT3G62630
BnaA07g22100D	2	6.82082e-05	0	1	399	-0.709877	0.15692	0.000509644	AT1G74680	AT1G74680
BnaA07g38350D	2	0.000145625	0.00440529	0	227	1.5033	0.365013	0.00227135	PPR596	AT1G80270
BnaA08g11170D	2	7.52632e-08	0	1	36	-0.606686	0.133304	0.000453743	AT4G34450	AT4G34450
BnaA09g00510D	2	6.08114e-06	0.0833333	0	12	-0.543979	0.114099	0.00018122	AT4G02030	AT4G02030
BnaA09g00700D	2	0.000116938	0.125	0	8	0.456779	0.11809	0.00521986	RSH1	AT4G02260
BnaA10g16050D	2	1.32143e-05	0	1	55	0.578304	0.146813	0.00411866	MPK16	AT5G19010
BnaA10g16360D	2	1.85783e-05	0.0075188	0	133	0.819532	0.223525	0.00966026	GRXS2	AT5G18600
BnaA10g25620D	2	0.000180037	0	1	699	-1.02035	0.206064	8.2307e-05	SIR	AT5G04590
BnaA10g26270D	2	6.82082e-05	0	1	399	-0.939169	0.128564	1.00067e-10	AT5G03880	AT5G03880
BnaA10g26290D	2	0.000288257	0	1	909	-1.88173	0.373656	5.5523e-05	RPS28A	AT5G03850
BnaA10g26790D	2	7.78771e-06	0	1	41	4.85461	0.979896	8.13655e-05	IMPA9	AT5G03070
BnaC01g03930D	2	7.52632e-08	0	1	36	-0.612129	0.153263	0.0034414	AT4G34450	AT4G34450
BnaC01g07110D	2	0.000180037	0	1	699	-0.570804	0.121351	0.000241243	ABC1K1	AT4G31390
BnaC01g19060D	2	1.57508e-06	0.111111	0	9	0.89978	0.23241	0.00516968	VTC2	AT4G26850
BnaC03g26040D	2	1.67861e-06	0.0454545	0	22	0.612471	0.150958	0.00279258	CP12-1	AT2G47400
BnaC03g39550D	2	2.14029e-07	0	1	8	1.14095	0.175076	1.88177e-08	AT3G16230	AT3G16230
BnaC03g66090D	2	7.52632e-08	0	1	36	-0.694638	0.109832	5.96586e-08	AT4G34450	AT4G34450
BnaC03g67560D	2	7.52632e-08	0	1	36	-0.466044	0.10647	0.000901979	AT4G31480	AT4G31480
BnaC04g41350D	2	6.65137e-06	0.04	0	25	-0.745089	0.178862	0.00193611	AT2G30620	AT2G30620
BnaC06g31960D	2	7.34398e-05	0.00223214	0	448	0.934179	0.246785	0.00676223	CAR6	AT1G70800
BnaC06g42280D	2	6.26564e-09	0.25	0	4	0.61722	0.134537	0.000390599	GSTT1	AT5G41210
BnaC07g15730D	2	1.9947e-05	0.0217391	0	46	-0.548988	0.128081	0.00125481	TT9	AT3G28430
BnaC07g21340D	2	0.000991675	0	1	41	1.22469	0.251	0.000112161	PAP8	AT2G01890
BnaC08g22580D	2	1.76813e-09	0.166667	0	6	-1.30496	0.31793	0.0023746	MUR1	AT3G51160
BnaC09g07050D	2	3.73416e-06	0.0666667	0	15	1.77742	0.480121	0.0087195	AT5G65660	AT5G65660
BnaC09g27860D	2	0.000180037	0	1	699	1.90898	0.354699	1.03671e-05	TPPA	AT5G51460
BnaC09g39220D	2	1.85783e-05	0.0075188	0	133	0.753189	0.188939	0.00352914	GRXS2	AT5G18600
BnaCnng03080D	2	7.78771e-06	0	1	41	-3.11623	0.201673	1.92927e-50	IMPA9	AT5G03070
BnaCnng10480D	2	3.39746e-07	216.745	0	13	2.01003	0.453278	0.00072463	AT5G03990	AT5G03990
BnaCnng10640D	2	6.82082e-05	0	1	399	4.39257	0.160154	4.09834e-161	AT5G03880	AT5G03880
BnaA05g22300D	1	0	0	NA	2	0.674756	0.135893	7.75204e-05	AT3G17930	AT3G17930
BnaA06g09070D	1	0.000133152	0	NA	85	-0.709421	0.178054	0.00354906	SBH2	AT1G14290
BnaA08g02800D	1	0.000949642	0	NA	81	-0.631861	0.134479	0.000246693	RABG3E	AT1G49300
BnaC05g35540D	1	0	0	NA	2	0.491058	0.127543	0.00551335	AT3G17930	AT3G17930
BnaC06g27360D	1	7.50993e-07	0	NA	42	-3.78995	0.60638	9.35587e-08	AT2G03820	AT2G03820
BnaC06g27570D	1	1.40388e-07	0	NA	9	5.74104	0.765733	2.50732e-11	AR401	AT1G66680
BnaC08g03020D	1	0.000949642	0	NA	81	-0.667768	0.141741	0.000234006	RABG3E	AT1G49300
1 Brassica napus genome gene identifier
2 The degree of a vertex or node is the number of adjacent edges
3 Eigenvector centralities; vertices with high eigenvector centralities are connected with many other vertices, which are in turn connected to many others; largest values will be obtained from individuals in large cliques.
4 The vertex and edge betweenness are defined by the number of geodesics (shortest paths) going through a vertex or an edge; edges connecting separate modules have high edge betweenness as all the shortest paths from one module to another traverse through them.
5 Transitivity or clustering coefficient measures the probability that adjacent vertices of a vertex are connected.
6 Refers to preferential attachment; it calculates the average nearest neighbor degree of the given vertices and the same quantity in the function of vertex degree.
7 Standard error of log2-fold change
8 Benjamini-Hochberg adjusted P-values of Wald statistic
9 Arabidopsis thaliana ortholog name
