# Supplementary material for: Transcriptomics of temperature-sensitive R gene-mediated resistance identifies a WAKL10 protein interaction network
Source: Sci Rep. 2024 Feb 29;14:5023. doi: 10.1038/s41598-024-53643-7 (PMC10904819; doi:10.1038/s41598-024-53643-7)
Supplement: Supplementary file 8 — Supplementary Information 8. [file 41598_2024_53643_MOESM8_ESM.xlsx]

## Sheet: Sheet1
Supplementary Table 8 | Network topology metrics for Topas-Rlm4 sub-network.
1Bn gene ID	2Degree	3Eigenvector	4Betweenness	5Transitivity	6Average nearest neighbor degree	log2-fold change	7lfcSE	8padj	9Ortholog name	At gene ID
BnaC04g03080D	88	0.00261072	310428	0.0407524	93.3636	-0.55483	0.150602	0.00917949	MPK6	AT2G43790
BnaA08g05460D	26	0.0228939	6893.19	0.0646154	116.538	-0.403789	0.109671	0.00924963	NA	NA
BnaA10g26380D	16	0.00338454	3553.88	0.316667	60.9375	-1.38213	0.199695	1.41504e-09	CTR1	AT5G03730
BnaC05g48740D	8	2.47067e-05	33049.5	0	16.8333	-1.02826	0.194016	1.54455e-05	SEC13A	AT3G01340
BnaCnng63430D	8	0.000329631	11985.9	0	110	-1.62906	0.336886	0.000135036	AOX1A	AT3G22370
BnaA05g24740D	6	0.000547792	349.459	0.466667	108.333	-6.64597	1.4305	0.00030828	LRR-RLK	AT3G14840
BnaA03g36620D	4	0.000251277	0.193548	0	31	-2.60102	0.566684	0.000388666	AOX1A	AT3G22370
BnaA09g35470D	2	5.77225e-06	0.037037	0	27	-0.692843	0.134732	3.3679e-05	CYP21-2	AT3G55920
BnaA10g25670D	2	3.90079e-06	0.0588235	0	17	-1.0477	0.219133	0.000171052	PDPK1	AT5G04510
BnaC05g45190D	1196	0.912228	2.52722e+06	0.00964442	106.327	-0.659886	0.174574	0.00685374	CYP21-4	AT3G66654
BnaA07g14450D	681	0.0320563	3.99667e+06	0.0153883	38.4142	-0.862214	0.158012	7.09823e-06	GRF3	AT5G38480
BnaA02g36610D	566	0.00334014	2.24363e+06	0.00764877	18.242	-0.585848	0.136919	0.00129207	AT5G46630	AT5G46630
BnaA03g53830D	549	0.0282774	2.24414e+06	0.0196243	44.8324	-0.715857	0.133238	1.0839e-05	AP2	AT4G36920
BnaCnng34980D	264	0.00957215	1.46662e+06	0.0522814	155.911	-3.62303	0.800046	0.000499743	BZR1	AT1G75080
BnaA03g01750D	164	0.0102366	612837	0.00980099	62.9268	-0.635181	0.17343	0.00976773	SYP31	AT5G05760
BnaC02g34220D	160	0.282059	28601.7	0.0866352	494.706	-0.402377	0.0961965	0.00182283	TMN3	AT2G01970
BnaA05g05010D	155	0.0228755	350430	0.183326	308.716	-3.63028	0.519285	8.94093e-10	SOC1	AT2G45660
BnaC03g06990D	150	0.249982	20212.1	0.04	479.467	-3.02302	0.49135	1.62832e-07	AT5G15500	AT5G15500
BnaC06g36180D	133	0.00431044	101894	0.191843	94.1825	-2.90039	0.362115	5.26985e-13	BLH3	AT1G75410
BnaC07g24680D	123	0.257378	129441	0.052379	625.951	-1.21092	0.327315	0.00877081	AT3G27770	AT3G27770
BnaC04g09330D	109	0.00257836	68046.6	0.255522	98.1275	-1.01677	0.247387	0.00233386	BLH1	AT2G35940
BnaC06g34740D	102	0.0237872	172294	0.19899	341.443	-5.14917	1.00542	3.74241e-05	AT1G73920	AT1G73920
BnaA07g15490D	97	0.177377	50612.4	0.0659364	558.959	-2.03337	0.220493	2.02594e-17	AT5G41800	AT5G41800
BnaA03g03130D	90	0.150805	6260.38	0.0594257	483.311	-0.45485	0.107106	0.00143831	TMN8	AT5G10840
BnaA10g21520D	90	0.150805	6260.38	0.0594257	483.311	-0.520633	0.119905	0.00102762	TMN8	AT5G10840
BnaA01g24090D	87	0.0881462	333400	0.0235231	326.172	-3.94586	1.07887	0.00985232	ETR2	AT3G23150
BnaA04g26040D	82	0.0584662	209127	0.0692562	544.11	-0.711441	0.177335	0.00325635	SEC61 BETA	AT2G45070
BnaA10g26130D	78	0.0876094	272919	0.110556	356.653	-1.04426	0.232681	0.000584828	NA	NA
BnaC06g39350D	77	0.112418	94762.9	0.0806562	415.013	-1.19522	0.230017	2.60109e-05	AVPL1	AT1G78920
BnaA07g15070D	73	0.116072	4199.45	0.0167428	475.192	-2.09818	0.370533	2.48576e-06	AT5G40640	AT5G40640
BnaC06g43970D	69	0.0784559	65048.5	0.0613811	370.203	-5.13485	1.2272	0.00181566	WAT1	AT1G75500
BnaA05g28800D	67	0.14232	61689.5	0.0506558	682.418	-0.708262	0.135461	2.21228e-05	SYP71	AT3G09740
BnaC05g43270D	67	0.14232	61689.5	0.0506558	682.418	-0.447466	0.112937	0.00381963	SYP71	AT3G09740
BnaA01g07910D	65	9.12641e-05	531609	0	19.8615	-1.12465	0.197539	2.15314e-06	AIM1	AT4G29010
BnaC01g38510D	60	0.000965761	139947	0.0214689	137.75	-1.80935	0.450204	0.00317885	MED37C	AT3G12580
BnaC02g04160D	60	0.00129535	127102	0.00960452	78.8333	-0.551348	0.131596	0.00178098	AT5G11980	AT5G11980
BnaA03g49380D	59	0.00601283	153541	0.186441	120.196	-0.398821	0.0984302	0.00283439	VPS32.2	AT4G29160
BnaC09g45490D	56	0.0138369	503287	0.237013	542.113	-0.482549	0.0880511	6.32673e-06	TRS120	AT5G11040
BnaA09g29300D	55	0.00149308	55447.4	0.176431	98.1818	-0.892278	0.155609	1.73505e-06	CUL3A	AT1G26830
BnaA04g06270D	53	0.000859554	4919.31	0.48984	92.75	-0.506247	0.138411	0.00985232	CSN8	AT4G14110
BnaA07g26500D	53	0.000685652	150746	0.0558781	38.5472	-0.543327	0.120591	0.000546855	AT1G67580	AT1G67580
BnaC07g16630D	52	0.0383344	6254.56	0.00980392	245.192	-0.617128	0.154384	0.00340702	OST48	AT5G66680
BnaCnng08030D	52	0.000163924	9621.58	0	49.4038	-3.06815	0.794271	0.00530848	DHAR2	AT1G75270
BnaA06g18020D	50	0.00160364	20083.7	0.160816	124.78	-3.11145	0.812673	0.00593394	ACT12	AT3G46520
BnaC06g24610D	50	0.119862	53596.4	0.138776	785.98	-1.73581	0.24618	5.97173e-10	ABCB26	AT1G70610
BnaA01g21890D	49	0.00105001	55635.7	0.335884	134.341	-0.400511	0.104078	0.00555355	DRP2B	AT1G59610
BnaA03g59470D	49	0.00105001	55635.7	0.335884	134.341	-0.417628	0.095892	0.000978207	DRP2B	AT1G59610
BnaA09g20830D	49	0.0409077	601.605	0.0136054	103.878	-1.47092	0.395638	0.00828175	AT4G12590	AT4G12590
BnaC01g28250D	49	0.00105001	55635.7	0.335884	134.341	-0.436923	0.0936434	0.000283564	DRP2B	AT1G59610
BnaC04g18630D	49	0.00105001	55635.7	0.335884	134.341	-0.536674	0.116961	0.000390599	DRP2B	AT1G59610
BnaC09g43510D	49	0.141487	12488.8	0.233844	878.51	-2.08602	0.392761	1.45827e-05	ABCG6	AT5G13580
BnaA10g19440D	47	0.00677217	65750.3	0.128585	95.7234	-0.491608	0.123329	0.00353039	AT5G14240	AT5G14240
BnaC03g06330D	47	0.00677217	65750.3	0.128585	95.7234	-0.804754	0.192162	0.00179338	AT5G14240	AT5G14240
BnaC05g07620D	47	0.0149578	172986	0.3284	810.35	-0.504309	0.115796	0.000978207	DRP2A	AT1G10290
BnaC09g54410D	47	0.00677217	65750.3	0.128585	95.7234	-0.508713	0.118389	0.00120782	AT5G14240	AT5G14240
BnaCnng03430D	46	0.013953	180043	0.266667	714.22	-0.402268	0.104921	0.00582324	ALY2	AT5G02530
BnaA05g30250D	45	0.00103613	70671.7	0.0161616	27.0444	-0.622752	0.147231	0.00153019	CHIP	AT3G07370
BnaC04g10150D	43	0.0392524	32335.9	0.264673	309.302	-1.92236	0.480743	0.00338995	NPSN11	AT2G35190
BnaC09g10150D	42	0.00531507	14908.9	0.299652	86.0811	-0.34286	0.0913475	0.00743419	VPS32.1	AT2G19830
BnaC09g26420D	42	0.00507157	10385	0.456446	72.8378	-0.357492	0.0737752	0.000129001	KOR	AT5G49720
BnaC05g46950D	39	0.0148492	183546	0.097166	960.564	-0.712268	0.164464	0.0010702	RPS24A	AT3G04920
BnaA03g22310D	38	0.00521739	44157	0.237553	82.0909	-0.411733	0.0972675	0.00151806	SKD1	AT2G27600
BnaA07g12800D	38	0.0668904	146950	0.00711238	576.868	-0.89009	0.186166	0.000171052	RMR1	AT5G66160
BnaA07g13300D	38	0.00521739	44157	0.237553	82.0909	-1.04111	0.127072	1.277e-13	SKD1	AT2G27600
BnaA07g20130D	38	0.0807782	5120.63	0.110953	663.974	-0.871096	0.195094	0.000641224	AT1G16000	AT1G16000
BnaA08g28050D	38	0.00231594	32005.7	0.180654	111.947	-0.408865	0.102456	0.00347574	VAMP721	AT1G04750
BnaA07g12720D	37	0.0808685	232.228	0.0435435	667.081	-1.18433	0.266279	0.000687293	AT3G53210	AT3G53210
BnaA03g27210D	36	0.000619812	43846.8	0.0904762	80.1389	-0.853872	0.229177	0.00811059	ACR6	AT3G01990
BnaC03g72300D	35	9.07098e-05	3142.59	0.295798	29.4615	-0.354146	0.0829702	0.00134087	CLC2	AT2G40060
BnaCnng42840D	35	0.0913708	1149.48	0.134454	793.8	-3.06703	0.691156	0.000716932	PR5K	AT5G38280
BnaUnng00110D	35	0.000652468	9965.19	0.258824	58.9286	-0.562783	0.136325	0.00220185	DRP1A	AT5G42080
BnaA10g26490D	34	0.0137414	137894	0.14795	862.029	-0.469883	0.117252	0.00330645	ATEXO70A1	AT5G03540
BnaC04g07710D	34	0.0008807	1284.93	0.44385	173.345	-2.75949	0.611617	0.000534432	FHY1	AT2G37678
BnaCnng02730D	34	0.0137414	137894	0.14795	862.029	-1.32366	0.330795	0.00336523	ATEXO70A1	AT5G03540
BnaA10g26360D	33	0.000613748	68055.4	0	149.727	-0.826319	0.155142	1.36271e-05	HDT3	AT5G03740
BnaC05g00310D	33	0.00187774	3548.38	0.130682	200	-2.53979	0.574856	0.000773771	PLIM2B	AT1G01780
BnaC09g36320D	33	0.000693069	33564.1	0.231061	79.2	-0.506208	0.119654	0.00152738	ALPHA-ADR	AT5G22770
BnaA03g57170D	32	0.030363	32972.4	0.0604839	950.906	-0.762699	0.15879	0.000155391	TPC1	AT4G03560
BnaA09g11260D	31	0.102514	13833.1	0.206452	1774.84	-0.437537	0.0935253	0.000268438	SP1	AT1G63900
BnaAnng09120D	31	0.00102448	25268	0.116129	266.935	-3.55662	0.42717	4.40219e-14	BBX21	AT1G75540
BnaAnng24200D	31	0.00187473	1183.88	0.0731183	332.452	-4.82746	1.11084	0.00101379	REM20	AT3G53310
BnaC02g03940D	31	0.000790583	2401.66	0.0795699	61.3871	-1.17317	0.295621	0.00374319	DREB3	AT5G11590
BnaC09g34210D	31	0.000817804	9237.23	0.0537634	87.3871	-1.76186	0.130709	3.74194e-38	AT5G58950	AT5G58950
BnaCnng37600D	31	0.0021885	36834.8	0.16129	437.613	-5.13812	1.14269	0.000564631	BHLH81	AT4G09180
BnaA01g13250D	30	0.000951785	25738.7	0.351724	235.467	-4.30299	1.03932	0.00212096	SGT1A	AT4G23570
BnaA03g43570D	30	0.00158025	54306.7	0.0781609	136.167	-0.566301	0.143545	0.00404493	SH3P3	AT4G18060
BnaA05g20660D	30	0.0181237	40624.3	0.124138	1119.1	-1.2778	0.339189	0.00714438	RD21C	AT3G19390
BnaA09g16900D	30	0.00233187	41651.4	0	60.8667	-0.997173	0.181537	5.93325e-06	AT5G44090	AT5G44090
BnaC07g35050D	30	0.00158025	54306.7	0.0781609	136.167	-0.400768	0.0947698	0.00153479	SH3P3	AT4G18060
BnaA10g25710D	29	0.0135571	72811.5	0.0517241	1011.76	-1.36216	0.350018	0.00481638	SIM	AT5G04470
BnaC06g28260D	29	0.000571837	20813.7	0.115764	102.655	-0.871974	0.208472	0.00182283	FLXL2	AT1G67170
BnaCnng17300D	29	0.000646493	7366.61	0.172414	50.6667	-0.554426	0.12927	0.00124416	BHLH104	AT4G14410
BnaC06g38300D	28	0.000597117	49106.4	0.026455	212.857	-3.0511	0.538723	2.47813e-06	NIA1	AT1G77760
BnaA01g23120D	27	0.00379707	74435.1	0.00854701	70.8519	-0.668197	0.180926	0.00894068	SRK2B	AT1G60940
BnaA07g29810D	26	0.0149477	13107	0.289231	1366.38	-0.777788	0.131046	5.74018e-07	TCP22	AT1G72010
BnaA07g37610D	25	0.00540539	7436.54	0.28	232.12	-1.01189	0.268238	0.00701967	RABE1A	AT3G53610
BnaA09g08140D	25	0.00198667	115067	0.0933333	20.6364	-0.414541	0.0948637	0.000929686	GRIP	AT5G66030
BnaA09g21780D	25	0.00020064	25701	0.37	131.6	-1.12944	0.262758	0.00120373	AT4G11380	AT4G11380
BnaA09g54620D	25	0.000421627	44477.4	0.05	19.04	-0.83672	0.135924	1.60533e-07	GAMMA-ADR	AT1G23900
BnaAnng03960D	25	0.000378963	23178	0.193333	94.36	-7.94443	1.40618	2.65226e-06	TRB3	AT3G49850
BnaC04g49280D	25	8.15348e-05	32511.1	0.0333333	43.96	-2.71384	0.162627	6.38049e-59	OASB	AT2G43750
BnaA03g34290D	24	0.000219713	24939.9	0	87.75	-2.83109	0.687514	0.00227526	RAP2-3	AT3G16770
BnaA06g18030D	24	0.00308251	5438.08	0.184783	48.875	-0.418778	0.109836	0.00622518	PUB13	AT3G46510
BnaA07g32250D	24	0.00130092	127759	0.177536	418.417	-0.841071	0.147203	1.94073e-06	RPN3B	AT1G75990
BnaA10g25630D	24	0.000735297	315328	0.0217391	216.042	-1.09346	0.166601	1.42707e-08	DME	AT5G04560
BnaC07g31380D	24	0.000853849	479.888	0.144928	201.042	-2.64475	0.672182	0.00417981	AT5G61620	AT5G61620
BnaA03g41550D	23	0.00164884	2632.09	0.126482	376.435	-3.29396	0.723061	0.00044488	HSFA7A	AT3G51910
BnaC09g54250D	23	0.000134768	43139.2	0	73.1739	-0.750273	0.195468	0.00573404	APY2	AT5G18280
BnaA09g40670D	22	0.00202554	7858.46	0	28.8182	-1.051	0.269552	0.00470083	RTE1	AT2G26070
BnaC03g56470D	22	0.00133065	13484.1	0.155844	280.455	-0.596249	0.16041	0.00830331	NSF	AT4G04910
BnaC08g49040D	22	0.00202554	7858.46	0	28.8182	-0.7802	0.206873	0.00703395	RTE1	AT2G26070
BnaA03g19850D	21	0.0184949	47376.3	0.0333333	1361.38	-3.10096	0.497705	1.0529e-07	SD17	AT1G65790
BnaA05g21170D	21	0.063663	128.114	0.371429	952.905	-2.03517	0.511329	0.00358971	MRS2-4	AT3G58970
BnaA05g30830D	21	0.000245115	21625.2	0	16.9048	-0.492851	0.128942	0.006041	REP	AT3G06540
BnaC03g72660D	21	0.0184949	47376.3	0.0333333	1361.38	-1.51147	0.404198	0.00776942	SD17	AT1G65790
BnaA01g08270D	20	0.0119592	77367.1	0.294737	84.95	-1.15413	0.30282	0.00624858	MIK1	AT4G28650
BnaA01g12040D	20	0.000812891	30312.6	0.147368	94.9	-3.95155	0.669059	6.66562e-07	ISU1	AT4G22220
BnaA03g13880D	20	0.00111341	368706	0.226316	276.5	-0.654134	0.164269	0.00357606	BLOS1	AT2G30330
BnaA07g15450D	20	0.00105497	19227.6	0	263	-0.939468	0.214221	0.000874644	AT5G41770	AT5G41770
BnaC01g09820D	20	0.0119592	77367.1	0.294737	84.95	-0.927973	0.214905	0.00112263	MIK1	AT4G28650
BnaC06g32390D	20	0.00143412	71067.4	0.0789474	482.2	-5.99111	1.07106	3.54877e-06	WHY2	AT1G71260
BnaC08g16850D	20	0.000415564	18416.2	0.0315789	202.25	-1.21457	0.303354	0.00334339	HSP70-5	AT1G16030
BnaC03g41990D	19	0.000633187	16210.6	0.0350877	287.053	-2.11003	0.410353	3.36827e-05	MKK5	AT3G21220
BnaA09g17090D	18	0.000476463	22284.3	0.0196078	397.222	-0.671819	0.177365	0.00672099	TUBB4	AT5G44340
BnaA09g24960D	18	0.000265615	15882.3	0.0588235	86.4444	-0.776015	0.121543	4.12615e-08	AT1G31780	AT1G31780
BnaC05g25080D	18	0.0184808	55344.2	0.339869	1842.17	-2.25893	0.281389	4.64502e-13	DTX21	AT1G33110
BnaC05g46180D	18	0.000354491	12362.9	0.117647	469.167	-4.68167	1.0502	0.000658723	RPL18B	AT3G05590
BnaA03g10020D	17	0.000268689	25920.2	0	13.8235	-0.591821	0.128195	0.000348658	AT5G57860	AT5G57860
BnaA09g40420D	17	0.0144323	43325.5	0.279412	1843	-2.8169	0.3053	1.96006e-17	SEC31B	AT3G63460
BnaA10g25610D	17	0.000920458	5398.44	0.110294	126.176	-0.726388	0.152388	0.000181772	AT5G04600	AT5G04600
BnaC02g10080D	17	0.000527578	54.3457	0.617647	215.529	-0.864934	0.229204	0.00699164	UXS3	AT5G59290
BnaC03g31950D	17	0.000254285	20810.6	0.617647	105.529	-0.355224	0.0897419	0.00386551	AT4G00740	AT4G00740
BnaC08g32860D	17	0.0144323	43325.5	0.279412	1843	-0.397077	0.101093	0.00426488	SEC31B	AT3G63460
BnaA02g16240D	16	0.0136067	48290	0.35	1786.88	-0.422753	0.106895	0.00391872	CHMP1B	AT1G73030
BnaA02g24720D	16	6.16766e-05	0	0.65	39.4615	-0.525665	0.119038	0.000780682	TPLATE	AT3G01780
BnaA08g13930D	16	0.0142362	61725	0.05	1777.62	-0.485962	0.122126	0.00359627	SLAH2	AT4G27970
BnaA09g00840D	16	0.000163324	888.853	0.625	27.4375	-0.628126	0.116442	9.72331e-06	XXT2	AT4G02500
BnaA09g37300D	16	0.00503756	62144.3	0	545.562	-0.45141	0.110618	0.00258055	BET11	AT3G58170
BnaA10g26230D	16	0.00479974	121.404	0.45	84.75	-0.810158	0.160786	5.48334e-05	ABCB29	AT5G03910
BnaC04g02100D	16	0.000723367	9972.95	0.1	360.125	-3.48869	0.915928	0.00628642	AT2G41730	AT2G41730
BnaC04g50850D	16	0.000212349	39075.1	0	55.125	-0.845899	0.212528	0.00358971	PI4KG4	AT2G46500
BnaA02g35060D	15	0.000836761	37802.1	0.00952381	130.867	-0.550169	0.1345	0.00249277	TON2	AT5G18580
BnaA03g12120D	15	0.0138185	41504.8	0.152381	1932.33	-4.05183	1.03669	0.00456064	AT5G02050	AT5G02050
BnaA07g35020D	15	0.000482943	581.382	0.190476	131.533	-0.624914	0.120129	2.5266e-05	SYP52	AT1G79590
BnaA09g35770D	15	0.000545228	74713.3	0.00952381	124.8	-1.95519	0.506915	0.00540381	AT3G56320	AT3G56320
BnaC02g08200D	15	0.000836761	37802.1	0.00952381	130.867	-0.579375	0.101873	2.20518e-06	TON2	AT5G18580
BnaC03g09110D	15	0.000836761	37802.1	0.00952381	130.867	-0.576741	0.133529	0.00111801	TON2	AT5G18580
BnaC06g15800D	15	0.000294373	532.291	0.190476	226.333	-2.26833	0.208563	1.45784e-24	ASNAP2	AT3G56190
BnaA02g02720D	14	0.000357101	48314.9	0	275.857	-1.02298	0.272738	0.00749993	RGP2	AT5G15650
BnaA02g11810D	14	0.000450936	84.6514	0.659341	37.9286	-3.8054	1.01377	0.00743225	NA	NA
BnaA04g06460D	14	0.000251783	23381.5	0.164835	358	-0.80408	0.203709	0.00401957	SHM4	AT4G13930
BnaA04g16090D	14	0.000448779	21408.8	0.010989	314.286	-0.481479	0.126867	0.00656136	AXS1	AT2G27860
BnaAnng22140D	14	0.000450936	84.6514	0.659341	37.9286	-0.44432	0.108746	0.00253668	EXO84B	AT5G49830
BnaC03g04590D	14	0.0134984	333784	0.0659341	2049.29	-1.0665	0.243845	0.000915731	NA	NA
BnaC04g47160D	14	0.0141617	266.906	0	302.214	-2.34719	0.559393	0.0017431	NA	NA
BnaCnng03620D	14	0.00052992	248.529	0.736264	150	-4.6459	0.551253	1.96801e-14	FHL	AT5G02200
BnaCnng37490D	14	0.000450936	84.6514	0.659341	37.9286	-0.524336	0.143302	0.00983073	EXO84B	AT5G49830
BnaA04g25800D	13	0.0150023	107631	0.397436	2283	-0.655068	0.129381	4.88119e-05	RABH1B	AT2G44610
BnaA05g10480D	13	0.00105177	16870.6	0.358974	401.231	-1.11284	0.202234	5.67565e-06	PED1	AT2G33150
BnaA05g37410D	13	0.000591505	278.566	0	289.308	-4.49181	0.939579	0.000171164	NAC047	AT3G04070
BnaA08g08410D	13	0.000272695	10992	0	134.692	-2.52267	0.664812	0.00657235	HDG4	AT4G17710
BnaA09g16710D	13	0.000682707	362.578	0	26.4615	-0.562419	0.133604	0.0016494	MYA2	AT5G43900
BnaA09g39230D	13	0.00300134	637.635	0.346154	205.385	-0.502653	0.089312	2.96054e-06	AT3G61480	AT3G61480
BnaAnng04420D	13	0.000282232	70807.5	0.0128205	85.1538	-0.750365	0.163086	0.000371526	AT4G08520	AT4G08520
BnaC02g23760D	13	0.000169787	7387.88	0.141026	41	-0.891138	0.220185	0.00287278	SEC5A	AT1G76850
BnaC03g48580D	13	0.000723149	5046.27	0	206.538	-0.369704	0.101111	0.00988499	CYP65	AT5G67530
BnaC05g46940D	13	8.5475e-05	4432.81	0.153846	74.3846	-0.747792	0.140717	1.43743e-05	AT3G04930	AT3G04930
BnaA01g08440D	12	0.000325523	4797.71	0.454545	550	-0.962072	0.119058	3.12938e-13	RPN1B	AT4G28470
BnaA02g03750D	12	0.0138079	27498.6	0.272727	2422.58	-2.00575	0.514896	0.00475337	CCX1	AT5G17860
BnaA07g19290D	12	3.80985e-18	0	0.151515	5	-6.62696	1.35962	0.000114347	DUF7	AT3G62300
BnaA10g11360D	12	0.000269061	0.0625	0.909091	151.333	-0.463699	0.122874	0.00699164	COQ5	AT5G57300
BnaA10g26190D	12	0.000148693	1978.8	0	210.167	-1.3723	0.184993	4.4683e-11	AT5G03970	AT5G03970
BnaAnng31940D	12	3.33022e-06	490.008	0	21.8333	-0.755953	0.189937	0.00358971	EMB2360	AT3G54660
BnaC03g46120D	12	0.00272985	25930.4	0.515152	555.667	-1.57926	0.308467	3.76939e-05	CDC48C	AT3G01610
BnaC04g55390D	12	0.000560623	1500.56	0.515152	216.833	-2.23403	0.394742	2.5251e-06	ARP7	AT3G60830
BnaC05g46960D	12	0.0133784	12993.6	0.0909091	2352.83	-0.701364	0.181483	0.00528452	WNK1	AT3G04910
BnaC06g32400D	12	0.000698402	148707	0	17.5833	-2.38535	0.410723	1.1534e-06	VPS52	AT1G71270
BnaA01g09430D	11	0.000650575	1981.06	0	138	-1.3877	0.325341	0.00135453	WAVE5	AT4G18600
BnaA02g13540D	11	0.0205308	8736.55	0.345455	647.091	-0.689682	0.172335	0.00336081	AT1G68070	AT1G68070
BnaA03g58410D	11	8.17114e-05	423.558	0	25.9091	-2.32935	0.534677	0.000974167	RABA1D	AT4G18800
BnaA04g04610D	11	0.00085899	1980.39	0	149.818	-2.05155	0.322496	4.74685e-08	PPA4	AT3G53620
BnaA06g32490D	11	0.000613045	0.542341	0.509091	127.091	-0.630094	0.161058	0.00451094	ARP2	AT3G27000
BnaA07g15180D	11	0.017653	980.244	0.618182	2888.27	-1.12244	0.278441	0.00305256	CLC-A	AT5G40890
BnaA07g21870D	11	0.00802665	238.833	0.109091	108.182	-0.563878	0.138149	0.00257322	AT1G75140	AT1G75140
BnaA09g33870D	11	0.00085899	1980.39	0	149.818	-1.54689	0.241282	3.50997e-08	PPA4	AT3G53620
BnaA09g48050D	11	8.06062e-05	35512.8	0	96.4545	-0.48202	0.129417	0.00812834	AT1G10590	AT1G10590
BnaA10g20330D	11	0.000159924	1674.25	0.454545	57.7273	-0.44951	0.118767	0.00676427	SEC10a	AT5G12370
BnaA10g25260D	11	0.000796717	0.0510962	0.545455	487.818	-0.59483	0.149595	0.00363776	AT5G05010	AT5G05010
BnaA10g26220D	11	0.0003821	5181.45	0.2	219.909	-1.03347	0.224343	0.00036473	FFC	AT5G03940
BnaAnng03880D	11	0.00192982	28412.1	0.290909	368.636	-0.346225	0.0799862	0.00107788	CKA2	AT3G50000
BnaAnng06250D	11	0.00374783	7697.02	0	132.273	-0.679504	0.167278	0.00274595	ATPK3	AT5G08160
BnaC02g01280D	11	0.00374783	7697.02	0	132.273	-0.611235	0.154033	0.00374469	ATPK3	AT5G08160
BnaC02g31920D	11	2.42755e-05	148698	0	9.81818	-0.719669	0.182597	0.00410001	ATG7	AT5G45900
BnaC03g63980D	11	2.63979e-05	7486.71	0	36	-2.28883	0.364007	7.44849e-08	NA	NA
BnaC03g67700D	11	0.000282809	3148	0.454545	532.364	-0.373777	0.102244	0.0098931	PBA1	AT4G31300
BnaC05g48760D	11	0.0104822	5.5364	0.363636	145.545	-0.909834	0.214964	0.00151957	AT3G01360	AT3G01360
BnaC06g43160D	11	0.000796717	0.0510962	0.545455	487.818	-1.78194	0.365554	0.000114347	ERDJ3B	AT3G62600
BnaC09g35290D	11	2.69351e-05	1686.13	0.654545	46.7273	-0.496568	0.12725	0.00464956	AT5G59950	AT5G59950
BnaC09g44360D	11	0.000159924	1674.25	0.454545	57.7273	-0.362765	0.0879465	0.00222834	SEC10a	AT5G12370
BnaC09g50230D	11	0.000796717	0.0510962	0.545455	487.818	-0.609354	0.123674	9.10778e-05	AT5G05010	AT5G05010
BnaA01g10440D	10	0.000238845	1541.74	0.622222	145.6	-3.22012	0.858551	0.00749993	AT4G20150	AT4G20150
BnaA02g15700D	10	0.000550492	1853.85	0	189.5	-1.56962	0.392528	0.00338995	AT1G71970	AT1G71970
BnaA05g03140D	10	0.0139968	27687.7	0.133333	2808	-0.57332	0.145552	0.00411866	MPK20	AT2G42880
BnaA09g35480D	10	0.000128196	92293.4	0.0222222	140.9	-2.67389	0.546927	0.000107491	PLC7	AT3G55940
BnaA09g42190D	10	3.61923e-06	0	0.222222	14.2	-1.90217	0.429813	0.000750386	SDR3A	AT2G47130
BnaC05g48410D	10	5.85781e-05	513.339	0	45.6	-1.29278	0.327539	0.0040205	RGP1	AT3G02230
BnaC08g34620D	10	3.61923e-06	0	0.222222	14.2	-6.23647	1.00802	1.34648e-07	SDR3A	AT2G47130
BnaCnng35780D	10	0.0139968	27687.7	0.133333	2808	-0.570813	0.135117	0.00155779	MPK20	AT2G42880
BnaA01g06040D	9	0.0174249	0.0133156	0.722222	3509.22	-0.98341	0.172751	2.15387e-06	AT4G31130	AT4G31130
BnaA05g31880D	9	0.00130278	178.93	0.166667	163	-0.671627	0.175319	0.00588892	AT3G05280	AT3G05280
BnaA09g34220D	9	9.60196e-06	510.556	0	24.6667	-1.12534	0.288882	0.00475337	AT3G54290	AT3G54290
BnaA10g25720D	9	0.00015044	41.5097	0	273.111	-0.930169	0.112982	9.23546e-14	AT5G04460	AT5G04460
BnaC06g05360D	9	0.000191156	1498.03	0.277778	270	-2.23329	0.608522	0.00957208	AT1G52540	AT1G52540
BnaC06g22640D	9	0.000265159	1015.42	0.5	698	-2.31476	0.355321	1.90377e-08	RPS9	AT1G74970
BnaC07g34250D	9	4.53507e-05	52043.2	0	58.7778	-0.916247	0.195398	0.000256467	AT4G17260	AT4G17260
BnaC08g25120D	9	9.60196e-06	510.556	0	24.6667	-0.731561	0.183773	0.00358971	AT3G54290	AT3G54290
BnaA02g00740D	8	0.0134912	15790.4	0.214286	3562.5	-2.71025	0.35343	6.96395e-12	CBSX3	AT5G10860
BnaA02g17020D	8	1.87383e-05	1.15476	0.428571	14.5	-0.960347	0.169004	2.25631e-06	AT1G74910	AT1G74910
BnaA03g34380D	8	0.00111729	5058.9	0.535714	276.5	-3.65514	0.847609	0.00114324	AT3G17020	AT3G17020
BnaA05g30630D	8	0.000216171	66093	0.214286	74	-1.02333	0.161258	5.23343e-08	IBR3	AT3G06810
BnaA05g31780D	8	9.40077e-06	395.687	0	23.25	-0.493439	0.110364	0.000627684	ACBP4	AT3G05420
BnaA06g27770D	8	0.00104284	0	1	612	-0.477217	0.117761	0.00283204	B'KAPPA	AT5G25510
BnaA07g14100D	8	0.000299647	51.4275	0.428571	223	-5.63587	1.07565	2.10449e-05	UXS6	AT2G28760
BnaA07g18570D	8	6.14253e-05	2611.88	0	100.5	-0.640235	0.148936	0.00120333	GDI2	AT3G59920
BnaA09g35570D	8	0.0177745	98.0698	0.214286	629.75	-0.602806	0.142493	0.00152738	PRA1B1	AT3G56110
BnaA10g16010D	8	2.13039e-18	0	0.107143	3	-0.747654	0.202339	0.00888784	AT5G19050	AT5G19050
BnaAnng11700D	8	0.0132917	28579.6	0.214286	3481.5	-1.68711	0.327866	3.32775e-05	AT3G50560	AT3G50560
BnaAnng32700D	8	8.99483e-05	92710.8	0	127.5	-2.83709	0.352884	4.31024e-13	NLP2	AT4G08790
BnaC05g26280D	8	0.01433	31464.1	0.214286	3627	-1.20748	0.320677	0.00717686	ALDH3F1	AT4G36250
BnaC05g46370D	8	9.40077e-06	395.687	0	23.25	-0.637458	0.135344	0.000235124	ACBP4	AT3G05420
BnaC09g48150D	8	0.000432002	91.9301	0	221	-0.37302	0.0674535	4.92231e-06	PATROL1	AT5G06970
BnaCnng02920D	8	0.000205658	2490.99	0	124.5	-0.609633	0.15973	0.00615098	IDH5	AT5G03290
BnaCnng03440D	8	9.5877e-06	55468.9	0	51.5	-0.704386	0.103151	2.61548e-09	VIP2	AT1G79730
BnaCnng24920D	8	0.000291739	50.7623	0	277.25	-0.524665	0.122989	0.00135245	AT3G49800	AT3G49800
BnaCnng65930D	8	0.000355899	0.00943396	0.964286	601	-0.626975	0.151438	0.00212096	AT4G19006	AT4G19006
BnaA01g19390D	7	1.74962e-05	66867.9	0	23	-1.85057	0.261137	4.69539e-10	DGAT2	AT3G51520
BnaA03g09660D	7	0.0132916	121543	0.285714	3986.57	-0.579772	0.135976	0.00136111	TOPP2	AT5G59160
BnaA07g20020D	7	0.0313926	4.93838	0	1543.29	-1.39069	0.366666	0.00660498	AT1G80700	AT1G80700
BnaA07g35380D	7	0.0313926	4.93838	0	1543.29	-0.676139	0.182083	0.00840296	NA	NA
BnaA10g04420D	7	0.000109327	2726.61	0.714286	289.714	-1.0231	0.172357	5.73387e-07	AT1G06760	AT1G06760
BnaA10g26040D	7	0.000997165	33046	0.285714	200.143	-1.48919	0.266876	3.7979e-06	UUAT1	AT5G04160
BnaC05g03750D	7	0.000391452	0.153285	0	137	-3.68043	0.844775	0.000974167	AT5PTASE13	AT1G05630
BnaC05g04670D	7	0.000109327	2726.61	0.714286	289.714	-0.826628	0.185682	0.000676647	AT1G06760	AT1G06760
BnaC05g21500D	7	0.0133329	66801.3	0.428571	4216.29	-0.494356	0.13099	0.00699091	AT1G27750	AT1G27750
BnaC05g46830D	7	0.00013681	0.222222	0.52381	47.2857	-1.28128	0.0964066	4.26538e-37	AT3G05000	AT3G05000
BnaC06g25700D	7	4.53145e-07	1.3125	0	16	-2.3516	0.468384	5.98143e-05	PERK9	AT1G68690
BnaC06g38330D	7	0.0133026	56217.3	0.285714	4049.57	-4.77918	0.688201	1.22491e-09	AT1G77800	AT1G77800
BnaCnng64660D	7	7.59023e-05	2138.25	0	168	-3.39345	0.607629	3.70649e-06	AT1G75400	AT1G75400
BnaA02g36520D	6	0.000123283	0.333333	0.8	9.33333	-2.02558	0.544592	0.00824043	PARP2	AT4G02390
BnaA03g34780D	6	0.013381	20553.2	0.4	4662	-1.28546	0.313946	0.00245911	GLN1-3	AT3G17820
BnaA04g25820D	6	0.000222658	9082.48	0.0666667	209.333	-3.14258	0.209513	1.66982e-47	FLZ3	AT2G44670
BnaA05g15790D	6	6.36032e-06	44060.7	0	6	-0.476401	0.109982	0.00106772	HIT1	AT1G50500
BnaA07g12610D	6	0.0133582	43006.5	0.466667	4769.33	-5.4668	0.678622	3.81053e-13	AT5G66450	AT5G66450
BnaA08g18770D	6	0.0133582	43006.5	0.466667	4769.33	-0.385876	0.103934	0.00841814	AT1G27752	AT1G27752
BnaA08g19820D	6	0.000677382	0.0290698	0	516	-1.8192	0.40289	0.000526167	AT1G26620	AT1G26620
BnaA08g29000D	6	0.0133069	32545.6	0.4	4681.33	-0.657335	0.17178	0.00597029	SCL14	AT1G07530
BnaA09g50650D	6	0.0132984	36372.1	0.4	4663.67	-1.22121	0.267373	0.000423858	XI-B	AT1G04160
BnaA10g25980D	6	0.000273638	0.147059	0	102	-1.07707	0.135633	8.98341e-13	ELF6	AT5G04240
BnaA10g26030D	6	1.93355e-05	0.229624	0.533333	34	-1.79177	0.141842	2.06285e-33	CML50	AT5G04170
BnaC01g36080D	6	0.0133082	22930.4	0.4	4693.67	-3.30021	0.672491	9.94954e-05	AT3G15430	AT3G15430
BnaC04g49790D	6	0.000222658	9082.48	0.0666667	209.333	-0.786903	0.191849	0.00240211	FLZ3	AT2G44670
BnaC05g38810D	6	2.48561e-05	20.6597	0	65	-0.712837	0.145038	9.61486e-05	RHM3	AT3G14790
BnaC05g39930D	6	1.27098e-06	0.18125	0.533333	37.3333	-0.673941	0.14456	0.000287602	TBP1	AT3G13445
BnaC06g34770D	6	1.27098e-06	0.18125	0.533333	37.3333	-5.98531	0.668826	2.33718e-16	TAF2	AT1G73960
BnaCnng03690D	6	2.84876e-05	2.5	0	6	-1.64752	0.322221	3.89003e-05	ORP3A	AT5G02100
BnaCnng46570D	6	0.0133582	43006.5	0.466667	4769.33	-4.35139	1.1051	0.00413793	AT5G66450	AT5G66450
BnaCnng62200D	6	7.4044e-05	0.0547445	0	274	-0.460398	0.11339	0.00276248	AT4G24330	AT4G24330
BnaA04g00220D	5	3.14982e-05	0	1	46	-0.489016	0.102054	0.000163764	NPL41	AT3G63000
BnaA04g02500D	5	0.000242491	0	1	455	-1.90588	0.507118	0.00734946	BGL2	AT3G57260
BnaA05g33000D	5	0.0132894	3268.79	0.6	5568.2	-1.6424	0.386535	0.00142809	PEX12	AT3G04460
BnaA07g14360D	5	8.96205e-06	0.263158	0	38	-0.841661	0.212454	0.00382119	XBAT31	AT2G28840
BnaA07g18700D	5	7.29834e-06	0	1	36	-0.918457	0.242692	0.00676631	RRP45A	AT3G12990
BnaA10g25940D	5	3.31539e-07	0.450311	0.6	22.6	-1.01329	0.106054	9.12796e-19	RDM3	AT5G04290
BnaA10g26150D	5	0.000643644	0	1	543	-1.0299	0.189786	8.30397e-06	PICBP	AT5G04020
BnaC03g06980D	5	6.32666e-05	0	1	252	-1.25948	0.317576	0.00377452	UGD3	AT5G15490
BnaC03g15510D	5	0.000119335	0.0220264	0	454	-5.20301	1.22041	0.00136111	LTI65	AT5G52300
BnaC04g21050D	5	3.14982e-05	0	1	46	-0.57798	0.0967691	4.63482e-07	NPL41	AT3G63000
BnaC06g32240D	5	0.00413762	0.0133156	0	751	-6.77143	0.977976	1.39491e-09	PILS2	AT1G71090
BnaC08g25430D	5	0.000119335	0.0220264	0	454	-0.648616	0.12797	4.76238e-05	SMC1	AT3G54670
BnaCnng17490D	5	0.000643644	0	1	543	-7.43195	1.69092	0.000840491	AT3G47680	AT3G47680
BnaA01g09310D	4	0.0132873	0	1	6957	-9.03582	0.943361	7.33158e-19	AT4G18820	AT4G18820
BnaA01g16640D	4	0.000355546	0.00634921	0	945	-1.17172	0.243227	0.000146326	ISI1	AT4G27750
BnaA01g27720D	4	4.52686e-06	84.6878	0.166667	18	-0.432616	0.0991769	0.000957769	KIN13A	AT3G16630
BnaA02g19840D	4	0.0132873	0	1	6957	-0.78803	0.160145	9.39407e-05	AT1G80290	AT1G80290
BnaA02g21820D	4	0.000180679	1279.78	0.166667	120	-0.472874	0.116721	0.00283793	VHA-E1	AT4G11150
BnaA02g33470D	4	0.0132873	0	1	6957	-3.72505	0.577421	2.77176e-08	ALDH12A1	AT5G62530
BnaA03g59070D	4	3.21977e-05	672.95	0	6	-0.324991	0.0831045	0.00452955	CKL3	AT4G28880
BnaA04g04570D	4	0.0132873	0	1	6957	-0.537004	0.127137	0.00156138	AGD6	AT3G53710
BnaA04g13560D	4	0.00113376	39.1847	0	48	-0.507146	0.136091	0.0081021	RER1C	AT2G23310
BnaA04g27310D	4	7.19459e-06	0.122449	0	49	-0.628635	0.15664	0.00324261	AT3G60300	AT3G60300
BnaA05g18680D	4	0.00200517	0.0508475	0	118	-0.461355	0.111643	0.00217497	RABC1	AT1G43890
BnaA05g33670D	4	0.000574099	0	1	194	-2.47037	0.59213	0.00189639	AT1G61270	AT1G61270
BnaA06g06180D	4	3.21156e-05	0.00487805	0.833333	127.5	-0.500055	0.132155	0.0067759	NUP98A	AT1G10390
BnaA06g06600D	4	7.67757e-06	0.24	0	25	-0.398395	0.0935893	0.0013937	AP1M1	AT1G10730
BnaA06g40510D	4	0.000166819	44831.9	0.333333	82.5	-0.654367	0.118635	5.30165e-06	NA	NA
BnaA07g14400D	4	0.0132873	0	1	6957	-0.896851	0.13932	3.02449e-08	AT5G38290	AT5G38290
BnaA07g15220D	4	0.0132873	0	1	6957	-1.64544	0.413398	0.00358971	HHT1	AT5G41040
BnaA07g26710D	4	1.44086e-06	0.461538	0	13	-0.559742	0.123741	0.000509724	AT1G67930	AT1G67930
BnaA07g29090D	4	0.0132873	0	1	6957	-0.882432	0.163572	9.7207e-06	LPR2	AT1G71040
BnaA07g38320D	4	3.21274e-05	0.0606061	0	99	-0.600913	0.15218	0.0040011	BRCC36A	AT1G80210
BnaA08g00040D	4	0.000355546	0.00634921	0	945	-0.382984	0.09329	0.00237118	AT5G65950	AT5G65950
BnaA08g00780D	4	0.0132873	0	1	6957	-0.834437	0.225178	0.00861141	AT1G54217	AT1G54217
BnaA08g14010D	4	0.0132873	0	1	6957	-2.72536	0.639764	0.00137892	AT4G27740	AT4G27740
BnaA08g16450D	4	0.000166819	44831.9	0.333333	82.5	-0.519859	0.129717	0.00330645	AT2G21390	AT2G21390
BnaA09g16190D	4	0.0132873	0	1	6957	-1.52102	0.373196	0.0026286	PGIC	AT5G42740
BnaA09g18680D	4	0.00148174	0.0566038	0	106	-3.85923	0.98926	0.00466821	CAR10	AT2G01540
BnaA09g21150D	4	0.000355546	0.00634921	0	945	-0.567365	0.144164	0.0041694	SAP7	AT4G12040
BnaA09g21800D	4	0.0132873	0	1	6957	-1.85662	0.452751	0.00240905	RHA1B	AT4G11360
BnaA09g23690D	4	0.0132873	0	1	6957	-0.606524	0.139513	0.0010083	CLPX3	AT1G33360
BnaA09g32380D	4	0.00168701	0	1	443	-1.01432	0.230026	0.000797158	ACX4	AT3G51840
BnaA09g34530D	4	1.26866e-05	0	1	33	-2.75466	0.694632	0.00377569	TIM21	AT4G00026
BnaA09g34540D	4	0.0132873	0	1	6957	-2.6397	0.559854	0.00023039	AT3G54740	AT3G54740
BnaA09g42180D	4	0.0132873	0	1	6957	-1.61221	0.259303	1.12392e-07	AT2G23120	AT2G23120
BnaA09g42210D	4	0.000203975	0.0357143	0	168	-0.369332	0.0984935	0.00751486	AT2G23090	AT2G23090
BnaA10g09270D	4	0.000123317	0.12766	0	47	-1.45073	0.387037	0.00755531	PDC2	AT5G54960
BnaA10g14230D	4	0.0132873	0	1	6957	-0.378304	0.0995714	0.00646996	AT5G22080	AT5G22080
BnaA10g25700D	4	0.0132873	0	1	6957	-0.828955	0.184844	0.000592462	AT5G04480	AT5G04480
BnaA10g25740D	4	5.70962e-06	3523.6	0	27	-0.9902	0.126449	2.05519e-12	BTR1	AT5G04430
BnaA10g25760D	4	0.000583725	0	1	676	-0.833966	0.12407	5.25387e-09	NAC078	AT5G04410
BnaA10g25920D	4	1.02697e-05	0.122449	0	49	-1.05557	0.208285	4.76844e-05	SGO2	AT5G04320
BnaA10g25960D	4	0.0132873	0	1	6957	-0.74061	0.093686	1.17345e-12	WCRKC2	AT5G04260
BnaAnng17500D	4	7.67757e-06	0.24	0	25	-0.530495	0.128321	0.00216053	AP1M1	AT1G10730
BnaC01g00490D	4	0.000166819	44831.9	0.333333	82.5	-0.368373	0.0893592	0.00224582	NA	NA
BnaC01g35240D	4	4.52686e-06	84.6878	0.166667	18	-0.597819	0.130091	0.00037958	KIN13A	AT3G16630
BnaC02g18890D	4	0.0132873	0	1	6957	-0.703764	0.161646	0.000983381	AT1G69030	AT1G69030
BnaC03g09740D	4	0.000174303	0	1	259	-0.39568	0.107938	0.00967752	TUBA3	AT5G19770
BnaC03g23870D	4	0.000247617	0.461538	0	13	-0.515035	0.123574	0.00192187	AT2G42780	AT2G42780
BnaC03g75390D	4	0.0132873	0	1	6957	-2.71997	0.728292	0.00788475	ASN1	AT3G47340
BnaC04g03920D	4	0.00023807	533.245	0.166667	339.5	-0.626567	0.171485	0.0099383	AT2G45010	AT2G45010
BnaC04g22170D	4	7.19459e-06	0.122449	0	49	-0.631082	0.143243	0.000809675	AT3G60300	AT3G60300
BnaC05g10640D	4	3.39522e-05	0	1	118	-0.691242	0.139872	8.58794e-05	UBC1	AT1G14400
BnaC05g21180D	4	0.0132873	0	1	6957	-0.519371	0.125562	0.00214576	AT1G24265	AT1G24265
BnaC05g42120D	4	0.00352553	0	1	195	-0.536953	0.142181	0.006939	TBL32	AT3G11030
BnaC05g44080D	4	0.000996979	0	1	348	-0.7288	0.147355	8.44781e-05	RBL19	AT3G07950
BnaC05g46990D	4	0.0132873	0	1	6957	-0.51037	0.133929	0.00625304	ZDS1	AT3G04870
BnaC06g10450D	4	0.000355546	0.00634921	0	945	-1.92417	0.484835	0.0037429	ESP	AT1G54040
BnaC07g41570D	4	3.21977e-05	672.95	0	6	-0.356078	0.094305	0.00695479	CKL3	AT4G28880
BnaC07g47040D	4	0.000166819	44831.9	0.333333	82.5	-0.472154	0.123445	0.00600586	NA	NA
BnaC08g22210D	4	0.000996979	0	1	348	-0.808392	0.208915	0.00520436	COR413PM2	AT3G50830
BnaC08g37970D	4	0.0132873	0	1	6957	-0.646255	0.141289	0.000411966	CAT8	AT1G17120
BnaC09g02210D	4	0.0132873	0	1	6957	-0.470825	0.126503	0.00819757	AUG5	AT5G38880
BnaC09g06740D	4	3.3245e-05	244.19	0.166667	85	-0.630681	0.171885	0.00958549	CIP8	AT5G64920
BnaC09g41370D	4	0.0132873	0	1	6957	-2.39449	0.496342	0.000141825	AT4G32480	AT4G32480
BnaC09g45410D	4	0.000142282	0.0287081	0	209	-0.731959	0.16623	0.000816657	ATVAMP713	AT5G11150
BnaC09g47860D	4	0.0132873	0	1	6957	-0.661213	0.163047	0.00280909	GDH2	AT5G07440
BnaA01g06730D	3	0.000181589	0.2	0	15	-3.46875	0.866032	0.00332472	ATXTH17	AT1G65310
BnaA01g10050D	3	8.68631e-08	0.5	0	6	-0.519709	0.118288	0.000845731	VPS54	AT4G19490
BnaA01g19710D	3	9.80215e-19	0.5	0	6	-0.762893	0.191602	0.00357976	AT3G51000	AT3G51000
BnaA03g44100D	3	8.68631e-08	0.5	0	6	-0.623903	0.115403	9.17831e-06	VPS54	AT4G19490
BnaA06g40320D	3	6.43399e-06	0.0375	0	80	-0.371554	0.0757556	0.000100584	AGD9	AT5G46750
BnaA07g17010D	3	4.56165e-05	0	1	562	-1.82776	0.3002	2.34619e-07	PSRP5	AT3G56910
BnaC01g01700D	3	6.06512e-05	0.0258621	0	116	-1.07762	0.279762	0.00548512	RAP2-10	AT4G36900
BnaC03g67970D	3	0.000181589	0.2	0	15	-4.94202	1.20814	0.00249277	ATXTH17	AT1G65310
BnaC04g29030D	3	8.43227e-19	0.75	0	4	-0.363378	0.09077	0.00334799	AT4G14160	AT4G14160
BnaC04g35330D	3	0.000107003	0.0056391	0	532	-2.10533	0.188883	7.49317e-26	PMDH1	AT2G22780
BnaC04g40080D	3	4.56165e-05	0	1	562	-1.78891	0.223179	5.05672e-13	PUB12	AT2G28830
BnaC05g26660D	3	0.000107003	0.0056391	0	532	-0.731425	0.178118	0.00236647	AT1G50970	AT1G50970
BnaC07g19410D	3	6.43399e-06	0.0375	0	80	-0.35236	0.090213	0.00460015	AGD9	AT5G46750
BnaC09g49820D	3	0.00027902	0	1	156	-0.481766	0.118504	0.00272339	NFXL2	AT5G05660
BnaA01g02670D	2	7.89378e-08	0	1	36	-0.556736	0.136705	0.0026567	AT4G34450	AT4G34450
BnaA01g09390D	2	3.03776e-07	0.0588235	0	17	-1.65215	0.239977	1.79485e-09	RPA3A	AT3G52630
BnaA01g13630D	2	0.000185648	0	1	690	-0.563886	0.122539	0.000371526	AT4G24160	AT4G24160
BnaA02g11860D	2	0.000147813	0.00543478	0	184	-0.412428	0.112616	0.00976917	GTG1	AT1G64990
BnaA02g27280D	2	3.56119e-05	0	1	70	-1.89568	0.497497	0.00625697	SOT12	AT2G03760
BnaA03g13170D	2	0.000158657	0	1	222	-2.76298	0.400015	1.54641e-09	HSP23.5	AT5G51440
BnaA04g26920D	2	0.000137571	0	1	46	-0.379946	0.0650712	9.79336e-07	ARFA1E	AT3G62290
BnaA05g30400D	2	2.81189e-09	0.1	0	10	-0.710849	0.172598	0.00227135	AT3G07170	AT3G07170
BnaA07g14670D	2	1.97005e-06	0.0714286	0	17	-0.921647	0.242354	0.00639539	UGD4	AT5G39320
BnaA07g19350D	2	0.000185648	0	1	690	-1.60632	0.185428	2.77118e-15	AT3G62630	AT3G62630
BnaA07g22100D	2	7.09694e-05	0	1	394	-0.709877	0.15692	0.000509644	AT1G74680	AT1G74680
BnaA08g11170D	2	7.89378e-08	0	1	36	-0.606686	0.133304	0.000453743	AT4G34450	AT4G34450
BnaA09g00510D	2	6.35874e-06	0.0833333	0	12	-0.543979	0.114099	0.00018122	AT4G02030	AT4G02030
BnaA10g25620D	2	0.000185648	0	1	690	-1.02035	0.206064	8.2307e-05	SIR	AT5G04590
BnaA10g26270D	2	7.09694e-05	0	1	394	-0.939169	0.128564	1.00067e-10	AT5G03880	AT5G03880
BnaA10g26290D	2	0.000302688	0	1	902	-1.88173	0.373656	5.5523e-05	RPS28A	AT5G03850
BnaC01g03930D	2	7.89378e-08	0	1	36	-0.612129	0.153263	0.0034414	AT4G34450	AT4G34450
BnaC01g07110D	2	0.000185648	0	1	690	-0.570804	0.121351	0.000241243	ABC1K1	AT4G31390
BnaC03g66090D	2	7.89378e-08	0	1	36	-0.694638	0.109832	5.96586e-08	AT4G34450	AT4G34450
BnaC03g67560D	2	7.89378e-08	0	1	36	-0.466044	0.10647	0.000901979	AT4G31480	AT4G31480
BnaC07g15730D	2	2.09451e-05	0.0217391	0	46	-0.548988	0.128081	0.00125481	TT9	AT3G28430
BnaC08g22580D	2	1.87689e-09	0.166667	0	6	-1.30496	0.31793	0.0023746	MUR1	AT3G51160
BnaCnng03080D	2	7.71462e-06	0	1	39	-3.11623	0.201673	1.92927e-50	IMPA9	AT5G03070
BnaA04g17710D	1	3.34733e-06	0	NA	24	-0.913708	0.204558	0.00063763	AT2G30620	AT2G30620
BnaA06g09070D	1	0.000135452	0	NA	84	-0.709421	0.178054	0.00354906	SBH2	AT1G14290
BnaA08g02800D	1	0.000960684	0	NA	80	-0.631861	0.134479	0.000246693	RABG3E	AT1G49300
BnaC04g41350D	1	3.34733e-06	0	NA	24	-0.745089	0.178862	0.00193611	AT2G30620	AT2G30620
BnaC06g27360D	1	7.92688e-07	0	NA	42	-3.78995	0.60638	9.35587e-08	AT2G03820	AT2G03820
BnaC08g03020D	1	0.000960684	0	NA	80	-0.667768	0.141741	0.000234006	RABG3E	AT1G49300
1 Brassica napus genome gene identifier
2 The degree of a vertex or node is the number of adjacent edges
3 Eigenvector centralities; vertices with high eigenvector centralities are connected with many other vertices, which are in turn connected to many others; largest values will be obtained from individuals in large cliques.
4 The vertex and edge betweenness are defined by the number of geodesics (shortest paths) going through a vertex or an edge; edges connecting separate modules have high edge betweenness as all the shortest paths from one module to another traverse through them.
5 Transitivity or clustering coefficient measures the probability that adjacent vertices of a vertex are connected.
6 Refers to preferential attachment; it calculates the average nearest neighbor degree of the given vertices and the same quantity in the function of vertex degree.
7 Standard error of log2-fold change
8 Benjamini-Hochberg adjusted P-values of Wald statistic
9 Arabidopsis thaliana ortholog name
