# Supplementary material for: Transcriptomics of temperature-sensitive R gene-mediated resistance identifies a WAKL10 protein interaction network
Source: Sci Rep. 2024 Feb 29;14:5023. doi: 10.1038/s41598-024-53643-7 (PMC10904819; doi:10.1038/s41598-024-53643-7)
Supplement: Supplementary file 9 — Supplementary Information 9. [file 41598_2024_53643_MOESM9_ESM.xlsx]

## Sheet: Sheet1
Supplementary Table 9 | Network topology metrics for Topas-Rlm7 sub-network.
1Bn gene ID	2Degree	3Eigenvector	4Betweenness	5Transitivity	6Average nearest neighbor degree	log2-fold change	7lfcSE	8padj	9Ortholog name	At gene ID
BnaC05g12180D	40	0.00074791	84375.9	0	55.875	0.478596	0.112462	0.00139987	CCR1	AT1G15950
BnaA03g20420D	36	0.0199084	292165	0	222.389	0.797898	0.177499	0.000566632	FAB2	AT2G43710
BnaA07g20220D	19	0.0626587	164.795	0.444444	964.737	3.03848	0.496151	1.9208e-07	WAKL10	AT1G79680
BnaC06g19670D	19	0.0626587	164.795	0.444444	964.737	3.0535	0.503482	2.6935e-07	WAKL10	AT1G79680
BnaC06g19690D	19	0.0626587	164.795	0.444444	964.737	2.07188	0.381619	8.20436e-06	WAKL10	AT1G79680
BnaC07g30300D	16	0.000152685	66645.2	0	67.5	3.29303	0.886466	0.00836112	WRKY30	AT5G24110
BnaC09g04560D	16	0.000152685	66645.2	0	67.5	3.19944	0.802312	0.00351191	WRKY30	AT5G24110
BnaCnng02610D	15	0.00296959	3393.57	0.304762	58.5333	6.73773	0.41057	5.06909e-57	CTR1	AT5G03730
BnaCnng65380D	15	0.000825856	845.282	0.342857	283.467	2.71241	0.662002	0.00243756	MYB29	AT5G07690
BnaA06g26560D	10	5.68243e-06	52772.1	0	6.8	2.39773	0.578329	0.00208208	SLAH3	AT5G24030
BnaC07g30400D	10	5.68243e-06	52772.1	0	6.8	2.71303	0.53434	4.55446e-05	SLAH3	AT5G24030
BnaC09g04620D	10	5.68243e-06	52772.1	0	6.8	2.10372	0.503321	0.00184458	SLAH3	AT5G24030
BnaA05g33950D	9	2.56183e-05	65979.5	0	14.5714	6.07063	1.09721	4.857e-06	SEC13A	AT3G01340
BnaCnng02590D	9	3.2004e-05	68852.2	0	73.3333	7.93023	0.678917	1.80506e-28	CSLA9	AT5G03760
BnaC09g50620D	8	8.16729e-05	3254.7	0	120.25	4.37574	0.328569	3.04223e-37	PDPK1	AT5G04510
BnaA09g13190D	7	0.000136391	27341.8	0	172.286	1.98008	0.36463	8.16824e-06	FMO GS-OX2	AT1G62540
BnaC09g50710D	7	1.69318e-05	100420	0	37.5714	6.41642	0.981008	1.64006e-08	BIOF	AT5G04620
BnaA01g06030D	3	4.75817e-05	753.463	0	201	1.15353	0.254221	0.000482109	AT4G31140	AT4G31140
BnaA09g20900D	2	1.61777e-05	0.00847458	0	118	2.58828	0.441714	8.7245e-07	AZI1	AT4G12470
BnaC09g23220D	2	1.61777e-05	0.00847458	0	118	2.75163	0.702909	0.00447307	AZI1	AT4G12470
BnaA05g30740D	1194	0.909203	2.51923e+06	0.00967677	106.265	0.713278	0.193481	0.00912504	CYP21-4	AT3G66654
BnaC01g19050D	451	0.00552898	1.36873e+06	0.0164277	49.7761	0.427737	0.103597	0.00219836	SUMO1	AT4G26840
BnaA07g00410D	219	0.0246581	491539	0.110385	271.174	0.999218	0.212796	0.000249503	GPRI1	AT2G20570
BnaA10g12950D	189	0.00966949	360332	0.13948	208.317	0.506381	0.128519	0.00411682	TOE2	AT5G60120
BnaA07g19900D	184	0.0180402	764831	0.0507246	216.348	0.923709	0.214062	0.00113367	TPR1	AT1G80490
BnaAnng10570D	142	0.0183875	264438	0.552992	388.898	1.06763	0.214397	7.27593e-05	IAA16	AT3G04730
BnaAnng11630D	138	0.202852	252660	0.186819	624.78	1.02226	0.279874	0.00997007	PIP2-7	AT4G35100
BnaC06g27720D	132	0.00402374	390134	0.139486	73.5682	5.24927	1.01054	2.62006e-05	CDKD-2	AT1G66750
BnaC06g31900D	129	0.0969286	10584.3	0.0270107	98.2713	1.31757	0.284217	0.000320958	ndhL	AT1G70760
BnaA09g28040D	122	0.0196775	58664.9	0.338301	337.907	3.58464	0.616647	1.12312e-06	SEP3	AT1G24260
BnaAnng21750D	122	0.0196775	58664.9	0.338301	337.907	2.72293	0.625829	0.000994899	SEP3	AT1G24260
BnaC03g57540D	122	0.0196775	58664.9	0.338301	337.907	3.00963	0.656105	0.000390599	SEP3	AT1G24260
BnaC05g21200D	122	0.0196775	58664.9	0.338301	337.907	2.79362	0.586933	0.000187044	SEP3	AT1G24260
BnaA05g34100D	114	0.0202763	640592	0.0423847	370.035	4.71146	0.815984	1.38605e-06	AT3G01090	AT3G01090
BnaC07g10980D	95	0.0200253	332254	0.133483	566.547	1.56039	0.329392	0.00020747	ZFP7	AT1G24625
BnaC02g39660D	83	0.165434	1837.3	0.0423156	573.349	1.5545	0.372737	0.0019052	SFP1	AT5G27350
BnaC06g33240D	80	0.116682	307159	0.0471519	486.275	1.26209	0.232735	8.44256e-06	CEPR2	AT1G72180
BnaCnng10400D	79	0.0878753	270326	0.117494	352.776	4.60451	1.21139	0.00643542	NA	NA
BnaA07g20560D	74	0.033227	262426	0.0303591	185.027	1.00896	0.233453	0.00110828	GSTU19	AT1G78380
BnaC08g44070D	70	0.0955822	147549	0.175155	476.615	1.5372	0.358316	0.0012403	GLR3.4	AT1G05200
BnaA09g05840D	69	0.00347903	35758.9	0.210997	228.42	0.380588	0.0853561	0.000657497	ARF2	AT5G62000
BnaC05g08190D	69	0.1887	2389.82	0.0153453	814.13	0.535499	0.138082	0.0050583	AT1G10660	AT1G10660
BnaC02g11570D	68	0.163119	64673.1	0.09482	1074.81	0.470687	0.123758	0.00638994	AT5G57345	AT5G57345
BnaA10g20120D	67	0.183139	30434.7	0.137494	1161.84	5.09246	1.30708	0.00475219	SWEET15	AT5G13170
BnaA09g14800D	66	0.141746	65854.1	0.0428904	690.076	0.902139	0.244947	0.00921284	SYP71	AT3G09740
BnaA06g08510D	62	0.0011831	75123.3	0.29138	227.776	0.759226	0.159647	0.000190231	GAPC2	AT1G13440
BnaA08g24270D	62	0.0011831	75123.3	0.29138	227.776	0.602415	0.14821	0.00272905	GAPC2	AT1G13440
BnaC05g09880D	62	0.0011831	75123.3	0.29138	227.776	0.849	0.148252	1.80727e-06	GAPC2	AT1G13440
BnaA10g29230D	60	0.00162423	52566	0.161582	101.943	0.882445	0.191089	0.000346811	PHOT2	AT5G58140
BnaC03g12530D	60	0.00162423	52566	0.161582	101.943	1.18796	0.293904	0.00292947	PHOT2	AT5G58140
BnaC03g70220D	60	0.137892	933.859	0.161582	668.15	7.54706	1.95625	0.00538854	AT1G16560	AT1G16560
BnaCnng02620D	58	0.00262555	11447.1	0.0986086	246.879	5.54234	0.472865	1.1463e-28	HSFA3	AT5G03720
BnaCnng04240D	54	0.115519	421.23	0.178896	728.149	1.4588	0.389753	0.00768139	MLO6	AT1G61560
BnaA06g11510D	53	0.000178307	21241.5	0.00290276	49.0189	1.53539	0.335614	0.00041079	GSTU25	AT1G17180
BnaC06g28610D	53	0.00070218	150914	0.0558781	38.9434	3.67397	0.51016	2.08892e-10	AT1G67580	AT1G67580
BnaA06g32380D	52	0.118245	59511.3	0.0512821	1177.79	1.60324	0.401441	0.00344223	CLC-B	AT3G27170
BnaA07g12390D	51	0.0378835	6243	0.0101961	247.392	1.08096	0.24884	0.00101975	OST48	AT5G66680
BnaA07g26020D	50	0.119204	21966.2	0.0310204	1202.3	4.89335	1.10046	0.000688914	DTX7	AT1G64820
BnaC06g27730D	50	0.119204	21966.2	0.0310204	1202.3	4.84457	0.621393	2.68522e-12	DTX7	AT1G64820
BnaA06g13670D	48	0.00572475	116674	0.0292553	146.667	1.44511	0.292929	8.86919e-05	AT1G19450	AT1G19450
BnaCnng03200D	48	0.00216183	21948.1	0.0505319	196.312	0.661005	0.153832	0.00120782	RVE4	AT5G02840
BnaC03g46250D	47	0.00214676	16582.9	0.173913	238.702	1.16711	0.267755	0.000970759	BLH7	AT2G16400
BnaA07g12290D	46	0.000820667	19917.7	0.196135	92.2609	0.901479	0.232665	0.00512448	SRK2I	AT5G66880
BnaA07g35740D	45	0.14158	244.811	0	935.867	1.05547	0.171474	1.60533e-07	AATP1	AT1G80300
BnaC02g01960D	45	0.11368	47313.8	0.0424242	835.689	1.79021	0.456884	0.0044196	ABCG22	AT5G06530
BnaC06g40660D	45	0.14158	244.811	0	935.867	1.10098	0.2177	5.02163e-05	AATP1	AT1G80300
BnaA01g31080D	44	0.00155839	46069.8	0.0359408	180.773	1.17797	0.316498	0.00819757	AT3G11280	AT3G11280
BnaA05g27740D	44	0.00155839	46069.8	0.0359408	180.773	1.41197	0.22379	6.5588e-08	AT3G11280	AT3G11280
BnaA01g12930D	43	0.00393768	83171.9	0.00110742	34.8605	1.52613	0.410714	0.00833824	CRK10	AT4G23180
BnaC08g35830D	39	0.000593248	2838.83	0.219973	77.7949	1.13016	0.298418	0.00673078	BBX18	AT2G21320
BnaAnng10730D	38	0.0150484	182734	0.102418	982.579	7.20911	0.460083	7.05941e-52	RPS24A	AT3G04920
BnaC06g37580D	38	0.00115653	43705.8	0.0583215	137.763	1.27052	0.307873	0.00221399	ATY1	AT1G76760
BnaC09g50810D	38	0.0017868	2808.8	0.268848	238.289	1.47368	0.285863	3.1827e-05	OFP13	AT5G04820
BnaC09g23590D	37	0.0333128	1187.33	0.10961	123.459	0.861319	0.221454	0.0048512	AT4G12000	AT4G12000
BnaA07g37470D	36	0.00141433	145098	0.00634921	135.444	0.772369	0.187617	0.00228071	AT5G66720	AT5G66720
BnaC09g27450D	36	0.000482319	10509.8	0.269841	128.75	0.422324	0.0967755	0.000952894	EMF2	AT5G51230
BnaCnng17020D	35	0.00280659	334033	0	11.0571	4.70589	1.23042	0.00600586	AT5G24670	AT5G24670
BnaA07g17910D	34	5.90268e-05	238078	0.0106952	13	0.788497	0.200646	0.00423345	CCR4-1	AT3G58560
BnaC09g05560D	34	0.000978126	45599.2	0.244207	50.4706	2.26386	0.359836	7.33749e-08	AHL6	AT5G62260
BnaCnng02600D	33	0.000631028	68507.5	0	150.455	4.32509	0.291673	2.01777e-46	HDT3	AT5G03740
BnaA01g12570D	32	0.000203924	71146	0.258065	45.625	1.51289	0.235414	3.21055e-08	SGR1	AT4G22920
BnaA05g34030D	31	0.0013313	70943.8	0.101075	140.613	7.43096	0.964379	5.38557e-12	SS2	AT3G01180
BnaA09g34150D	31	0.000152496	38292.5	0.0129032	47.4516	0.632952	0.131266	0.000143308	SUA	AT3G54230
BnaC06g28800D	31	0.000996339	99477.6	0.23871	323	1.09013	0.217993	6.57336e-05	FTSH1	AT1G50250
BnaCnng03190D	31	0.00124534	63796.2	0.0731183	272.774	0.91476	0.245548	0.00811059	RPL4D	AT5G02870
BnaC09g50580D	29	0.0138536	72684.2	0.0517241	1015.55	6.94905	0.805701	3.78991e-15	SIM	AT5G04470
BnaA03g53180D	28	0.014235	128727	0.161376	1181.18	0.957612	0.238116	0.00315386	CAT2	AT4G35090
BnaA07g33680D	28	0.000632123	49932.3	0.026455	225.107	1.76674	0.334992	1.76837e-05	NIA1	AT1G77760
BnaA07g20370D	27	0.000571696	17214.1	0.296296	35.6667	1.20996	0.2978	0.0027432	RGLG4	AT1G79380
BnaA07g24010D	27	0.00108763	12158.5	0.0569801	218.407	1.10672	0.246714	0.000589867	AT1G70000	AT1G70000
BnaA09g30400D	27	0.0454718	119962	0.017094	768.148	0.591199	0.132232	0.000627684	AT1G22750	AT1G22750
BnaAnng11690D	27	0.0018941	6640.93	0.188034	308.926	0.764604	0.176643	0.00107788	BZIP19	AT4G35040
BnaC05g18010D	27	0.0454718	119962	0.017094	768.148	0.429984	0.110027	0.00456595	AT1G22750	AT1G22750
BnaC06g19890D	27	0.000571696	17214.1	0.296296	35.6667	1.41503	0.218118	2.23342e-08	RGLG4	AT1G79380
BnaC06g25000D	27	0.00108763	12158.5	0.0569801	218.407	1.89036	0.326371	1.25884e-06	AT1G70000	AT1G70000
BnaCnng01560D	25	0.0136686	124414	0.06	1138.68	1.07397	0.196586	6.89179e-06	PPA5	AT4G01480
BnaA03g38970D	24	0.00133234	6041.9	0.333333	95.4706	1.17416	0.317892	0.00893385	PDV2	AT2G16070
BnaA06g05020D	24	0.0190173	131549	0.0217391	1209.75	1.45578	0.393396	0.00874742	PPCK1	AT1G08650
BnaA09g34270D	24	0.00436193	8035.97	0	43.9167	0.449435	0.117827	0.00619333	NCA1	AT3G54360
BnaC06g43690D	24	0.0139225	203894	0.0543478	1307.25	6.63097	0.987899	5.55695e-09	AT1G70590	AT1G70590
BnaC05g10480D	23	0.000136372	43053	0	73.3478	1.51122	0.296351	4.14761e-05	APY3	AT1G14240
BnaCnng07680D	23	0.000683199	52146.5	0.027668	198.913	4.58478	0.979223	0.000263915	AT1G72030	AT1G72030
BnaA01g06190D	22	0.0141708	52768.8	0.329004	1755.25	0.937605	0.184431	4.42827e-05	FAD6	AT4G30950
BnaA09g32540D	22	3.66833e-05	36554.5	0.316017	44.4091	0.54961	0.142999	0.00563622	NRPB11	AT3G52090
BnaC02g16720D	22	0.0142964	18046.7	0.125541	1465.73	1.30093	0.30193	0.00116055	LBD37	AT5G67420
BnaCnng07830D	22	0.000112421	7359.42	0.203463	31.4091	4.35801	0.729159	4.55154e-07	SEC6	AT1G71820
BnaCnng56620D	22	0.0142964	18046.7	0.125541	1465.73	1.1367	0.233491	0.000117579	LBD37	AT5G67420
BnaA04g05920D	21	0.0187648	55138.5	0.0333333	1365.76	1.22531	0.295854	0.0021159	SD17	AT1G65790
BnaA05g34140D	21	0.000731315	12845.6	0.12381	343.714	7.02493	1.20974	1.15506e-06	RPS19A	AT3G02080
BnaA07g34790D	21	0.00156793	25047.3	0.0619048	316.81	0.68412	0.117306	1.01526e-06	NUA	AT1G79280
BnaA04g29580D	20	0.000451253	6796.39	0.0842105	420	2.29377	0.626899	0.00983073	RPL7AB	AT3G62870
BnaC09g50670D	20	0.000612383	239027	0.0157895	246.15	6.24819	0.39919	8.82022e-52	DME	AT5G04560
BnaAnng10670D	19	0.00103698	25258.8	0.0935673	419.053	4.01532	0.270194	1.28875e-46	RPS3AA	AT3G04840
BnaC06g27560D	19	2.48324e-05	10498	0.502924	25.8947	5.78467	0.431781	1.10142e-37	CLPP3	AT1G66670
BnaA07g15410D	18	0.000967376	4580.96	0.137255	245.611	1.20626	0.225647	1.23415e-05	PIAL2	AT5G41580
BnaA07g21340D	18	0.0186013	38071	0.45098	1843.94	0.957713	0.238984	0.00330645	PILS3	AT1G76520
BnaC04g55840D	17	0.00954297	33002.1	0.117647	78.1765	1.04687	0.275018	0.00632441	AIG2LB	AT5G39730
BnaC06g31510D	17	0.00366794	148433	0.161765	26.2353	2.50004	0.360607	1.31611e-09	ARF2-A	AT1G70490
BnaC08g31360D	17	0.00512579	49524.6	0.220588	51.6471	0.873109	0.235879	0.00873161	PIP1-1	AT3G61430
BnaCnng20570D	17	0.000415869	79945.9	0.0441176	132.235	5.11197	0.699765	1.00067e-10	ZAT6	AT5G04340
BnaA04g29490D	16	2.25575e-05	24547.5	0.425	11	1.22908	0.305107	0.00307992	CRR6	AT2G47910
BnaA05g33990D	16	0.000414288	5495.89	0.025	118.062	2.48652	0.65682	0.00675882	AT3G01300	AT3G01300
BnaA07g21070D	16	0.0137486	65645.5	0.316667	1909.75	3.38099	0.796235	0.00143995	SKP2B	AT1G77000
BnaC09g50690D	16	0.000837403	4913.31	0.0833333	125.688	5.92385	0.322833	1.91051e-71	AT5G04600	AT5G04600
BnaCnng10610D	16	0.0048118	119.27	0.45	84.75	0.978547	0.191239	3.81891e-05	ABCB29	AT5G03910
BnaC06g39950D	15	0.000491821	581.103	0.190476	128.733	4.96241	0.428199	5.01671e-28	SYP52	AT1G79590
BnaC08g40850D	15	0.000773302	19620.5	0.0666667	460.733	0.784423	0.183534	0.00131586	GAPA-2	AT1G12900
BnaCnng10600D	15	0.000452821	137865	0.104762	215.067	2.54565	0.193364	2.20169e-36	FFC	AT5G03940
BnaA07g15470D	14	0.00065938	64.4794	0.164835	48	1.1111	0.160164	1.28218e-09	CIP1	AT5G41790
BnaAnng02600D	14	0.00017351	134254	0	89	0.487861	0.128914	0.00676631	ALY2	AT3G05380
BnaAnng36830D	14	0.0150884	17307.8	0.0659341	2010.14	0.992863	0.202951	0.000106295	SAMDC1	AT3G02470
BnaAnng38530D	14	0.0150884	17307.8	0.0659341	2010.14	0.892077	0.204239	0.000937378	SAMDC1	AT3G02470
BnaC03g24090D	14	0.0321426	28936.4	0.32967	2483.57	3.0545	0.688803	0.00072463	CML5	AT2G43290
BnaC08g40270D	14	0.00100834	83249.3	0.0659341	103.714	0.953141	0.234413	0.00272178	AAPT1	AT1G13560
BnaA04g27040D	13	0.000264306	6879.96	0.128205	194	1.12377	0.183004	1.74241e-07	FUM1	AT2G47510
BnaA05g33910D	13	0.0004411	6873.12	0	137.154	0.689356	0.185031	0.00811059	CFM2	AT3G01370
BnaA05g34000D	13	0.000842535	1092.04	0.153846	179.385	4.94344	1.01761	0.000122699	HIR3	AT3G01290
BnaA06g21600D	13	0.00419865	76965.2	0	39.9231	0.98938	0.237285	0.00190908	AT5G62130	AT5G62130
BnaA07g12910D	13	8.04035e-05	597.375	0.307692	89.3333	0.628915	0.170514	0.00908415	SCAB1	AT2G26770
BnaAnng10740D	13	8.86438e-05	4433.33	0.153846	75	1.1337	0.146231	3.76184e-12	AT3G04930	AT3G04930
BnaC02g39600D	13	0.000386707	13732	0.0128205	157.308	0.936507	0.207646	0.000537276	NHX1	AT5G27150
BnaC02g39630D	13	0.000386707	13732	0.0128205	157.308	0.678114	0.180429	0.00734946	NHX1	AT5G27150
BnaC02g43800D	13	5.84986e-05	2598.62	0	42.5385	1.48501	0.40406	0.00943272	AT5G65480	AT5G65480
BnaC03g32140D	13	0.0187175	26366.6	0.666667	2543.69	0.646915	0.133894	0.000137418	PHT4;4	AT4G00370
BnaC06g38510D	13	0.0141949	7413.82	0.333333	2230.31	2.32967	0.332347	7.89768e-10	FLZ6	AT1G78020
BnaA01g28500D	12	0.013837	12737.1	0.181818	2418	0.799161	0.217187	0.00930709	MBD11	AT3G15790
BnaA05g30550D	12	8.70837e-05	183.898	0.333333	77.3333	2.1585	0.146895	1.43102e-45	RH50	AT3G06980
BnaA06g23320D	12	0.000253954	62.4488	0.151515	37.6667	0.827711	0.226159	0.00981514	LNK1	AT5G64170
BnaA06g35450D	12	0.0141074	72512.3	0.272727	2469.5	1.88054	0.268332	7.94103e-10	TDT	AT5G47560
BnaA07g19320D	12	0.000501326	15417	0.242424	476.667	1.19901	0.217226	5.20955e-06	CP12-2	AT3G62410
BnaA09g39860D	12	0.000501326	15417	0.242424	476.667	0.957325	0.168154	2.15314e-06	CP12-2	AT3G62410
BnaAnng10720D	12	0.0136715	13142.9	0.0909091	2364	8.28453	0.675307	1.89385e-31	WNK1	AT3G04910
BnaC03g50000D	12	0.000253954	62.4488	0.151515	37.6667	0.868341	0.231077	0.00735334	LNK1	AT5G64170
BnaC08g32210D	12	0.000501326	15417	0.242424	476.667	1.37377	0.263177	2.31265e-05	CP12-2	AT3G62410
BnaCnng10510D	12	0.000159603	1984.79	0	212.167	7.65711	0.903082	1.29453e-14	AT5G03970	AT5G03970
BnaA01g05950D	11	0.000286152	3172.71	0.454545	534.455	0.67922	0.144876	0.00025675	PBA1	AT4G31300
BnaA01g24020D	11	0.0138441	9013.4	0.309091	2865.6	1.25191	0.258985	0.000135998	BHLH34	AT3G23210
BnaA07g06770D	11	0.0138441	9013.4	0.309091	2865.6	1.12952	0.198323	2.13747e-06	BHLH34	AT3G23210
BnaA07g13740D	11	0.00335795	12059.6	0	34.3636	0.990756	0.257086	0.00545974	NCRK	AT2G28250
BnaA09g04990D	11	0.0136892	19919.6	0.145455	2606.18	0.943536	0.182546	2.98998e-05	SIGE	AT5G24120
BnaA09g41230D	11	0.000603504	49844.2	0	34.6364	2.47148	0.57509	0.00120705	ARF3	AT2G24765
BnaA09g44820D	11	0.000283765	2116.66	0	30.0909	3.64066	0.981219	0.00847163	TIP3-2	AT1G17810
BnaC06g13300D	11	0.0179509	985.853	0.618182	2897.82	1.17115	0.269931	0.001041	CLC-A	AT5G40890
BnaC08g05120D	11	0.000138862	45793.4	0.0545455	115.636	0.852106	0.224794	0.0066497	CAO	AT1G44446
BnaA09g33330D	10	0.000260143	7275.21	0.333333	474.6	0.945574	0.229654	0.00227786	PRXIIE	AT3G52960
BnaA09g34900D	10	0.0136531	21361	0.133333	2956.2	1.14706	0.26714	0.00122192	RPL23AB	AT3G55280
BnaA09g53730D	10	0.000823817	64.4847	0.266667	205	0.710903	0.190435	0.00793213	RH5	AT1G31970
BnaC02g04750D	10	0.0137406	65859.9	0.266667	2844.8	0.39255	0.103993	0.00697858	NA	NA
BnaC04g56200D	10	0.000797263	21445	0	26.3	0.706615	0.18624	0.00657485	AT2G23950	AT2G23950
BnaC05g44610D	10	0.000785213	24.1855	0	27.2	0.9426	0.229565	0.00236813	PUB9	AT3G07360
BnaC06g43790D	10	0.0139466	38664.5	0.333333	2857.2	1.69178	0.393234	0.00119117	PATL1	AT1G72150
BnaC09g50570D	10	0.000183183	44.0748	0	289.4	4.8111	0.360656	2.31757e-37	AT5G04460	AT5G04460
BnaC09g50680D	10	0.000275456	106787	0.0222222	227.5	6.60796	0.233887	8.31652e-171	SIR	AT5G04590
BnaA01g02440D	9	0.000581894	11043.5	0.194444	412.778	1.05794	0.216498	0.000108419	ASE2	AT4G34740
BnaA05g12980D	9	1.76068e-05	102572	0	18.6667	2.53113	0.595323	0.00141818	WSD1	AT5G37300
BnaA06g37580D	9	6.21713e-05	1462.37	0.305556	61.7778	0.609126	0.154189	0.00398028	AT1G42440	AT1G42440
BnaA08g21920D	9	0.0136082	31760.4	0.166667	3173.67	1.13947	0.306167	0.00819757	FPP4	AT1G19835
BnaA09g35560D	9	0.000221353	20.5555	0.944444	157.222	1.75197	0.314871	4.13232e-06	FER3	AT3G56090
BnaC01g04670D	9	0.000477304	14454.3	0.0833333	289	0.597324	0.156234	0.00602577	PAA1	AT4G33520
BnaC07g24500D	9	0.000170691	165.516	0	71.2222	2.66111	0.618991	0.00120266	D6PKL3	AT3G27580
BnaCnng10340D	9	0.000363796	9897.56	0.361111	433.222	3.17229	0.190365	8.8636e-59	GLU1	AT5G04140
BnaA01g05990D	8	0.000784143	0.0311997	0.428571	500	1.30268	0.173264	2.14842e-11	AT4G31210	AT4G31210
BnaA05g01890D	8	0.000784143	0.0311997	0.428571	500	1.2969	0.263981	9.69638e-05	DPE2	AT2G40840
BnaA05g33620D	8	0.0051405	71.5808	0	92.125	5.58178	1.32359	0.00160014	AT3G02290	AT3G02290
BnaA05g33630D	8	0.000777165	12591	0.0357143	486.25	3.4048	0.574587	6.02984e-07	BIG	AT3G02260
BnaA05g37480D	8	0.000407787	2743.17	0	509.5	4.81685	1.22188	0.00408843	VDAC1	AT3G01280
BnaA07g23180D	8	0.0139442	29309.5	0.214286	3969	1.33788	0.159265	2.40367e-14	PATL3	AT1G72160
BnaA09g30560D	8	9.64938e-05	1474.04	0	26	1.54395	0.413045	0.00780967	NPF5.16	AT1G22550
BnaA09g41410D	8	0.00123785	0.0554959	0.571429	232.5	0.790159	0.143839	5.93263e-06	AT2G24420	AT2G24420
BnaA09g54920D	8	2.09741e-05	1	0.464286	25.75	1.22019	0.312478	0.00461022	RPS21B	AT3G53890
BnaA09g55360D	8	0.000101618	115.266	0	64.5	2.02504	0.4785	0.00152103	PAR2	AT3G58850
BnaAnng16780D	8	0.000777165	12591	0.0357143	486.25	5.76973	0.975338	6.36917e-07	BIG	AT3G02260
BnaAnng32340D	8	0.0136803	3210.14	0.214286	3558.5	0.80546	0.187118	0.00118001	AT3G51950	AT3G51950
BnaC02g10760D	8	0.000273702	370.884	0.0357143	221.25	0.641759	0.174494	0.00935365	WNK4	AT5G58350
BnaC06g16530D	8	0.000316035	1420.56	0	100.25	6.45452	0.953718	3.91742e-09	AT1G51650	AT1G51650
BnaC06g24230D	8	0.0139442	29309.5	0.214286	3969	6.17934	0.72469	8.6374e-15	PATL3	AT1G72160
BnaC07g30410D	8	6.90269e-19	0	0.357143	5	0.464834	0.124957	0.00823157	MIND1	AT5G24020
BnaCnng05760D	8	0.000407787	2743.17	0	509.5	0.699279	0.18664	0.0075941	VDAC1	AT3G01280
BnaCnng59210D	8	5.65286e-05	2631.43	0	45.5	1.49413	0.344789	0.00106004	SR1IP1	AT5G67385
BnaA02g01780D	7	0.000445049	6142.21	0	615.429	0.851702	0.21623	0.00411866	AT5G13650	AT5G13650
BnaA05g33440D	7	0.000115168	551.708	0	268.429	1.04305	0.245409	0.00142243	CCT6A	AT3G02530
BnaA05g34150D	7	0.00168768	44405.2	0.285714	267.571	3.74687	0.588061	4.4612e-08	MPPBETA	AT3G02090
BnaA07g13010D	7	4.74594e-07	195.849	0.380952	26.5714	1.17907	0.235699	6.52752e-05	AGO4	AT2G27040
BnaA09g29320D	7	0.00422995	1770.93	0	554.571	0.779686	0.167306	0.000289678	AT1G26850	AT1G26850
BnaC05g05280D	7	0.0140065	25160.4	0.428571	4281.43	0.825953	0.219812	0.00735603	APK1A	AT1G07570
BnaC06g43510D	7	4.92952e-05	9466.53	0	84.1429	6.70347	0.990232	3.88579e-09	AT1G66430	AT1G66430
BnaC09g05100D	7	0.000287933	1731.55	0.285714	147.429	1.08954	0.269566	0.00292947	AT5G60980	AT5G60980
BnaCnng02760D	7	0.0135877	7584.63	0.285714	3998.57	1.65439	0.283406	9.84592e-07	RABC2A	AT5G03530
BnaCnng03230D	7	0.000316516	3246.24	0.285714	332	0.826767	0.139582	6.10219e-07	APRR7	AT5G02810
BnaCnng10320D	7	0.00100272	32987	0.285714	198.429	6.87252	0.976933	6.6367e-10	UUAT1	AT5G04160
BnaA03g02940D	6	0.000397039	410.95	0	70.6667	0.760623	0.179229	0.00145364	KCA1	AT5G10470
BnaA05g32160D	6	6.9314e-05	0.27027	0.333333	38.3333	1.20177	0.111803	5.6546e-24	AT3G05000	AT3G05000
BnaA07g20280D	6	0.000707017	0.0289575	0	518	0.944664	0.222266	0.00142243	FTSH12	AT1G79560
BnaA09g20260D	6	0.000114721	2298.88	0	148.333	0.773476	0.187331	0.00219836	ABCI8	AT4G04770
BnaA09g32360D	6	0.00022648	0	1	769	1.13123	0.252265	0.000592626	ATG2	AT3G51800
BnaAnng16850D	6	0.0135806	23545.1	0.4	4662.33	4.22178	0.793441	1.39752e-05	LNG2	AT3G02170
BnaC02g11860D	6	0.00166294	0	1	66	0.790224	0.199353	0.0037995	ACA8	AT5G57110
BnaC05g17010D	6	6.41889e-07	0	1	13.6667	0.816273	0.162511	5.92328e-05	EMB1968	AT1G21690
BnaC05g20330D	6	1.36764e-05	0	1	69	0.704429	0.185291	0.00642068	AT1G26470	AT1G26470
BnaC06g17140D	6	0.000388369	60052.5	0	690	5.1648	1.05618	0.000107224	AT3G59210	AT3G59210
BnaC06g25310D	6	0.000707017	0.0289575	0	518	6.32583	0.992503	4.41902e-08	RPL34B	AT1G69620
BnaC06g26020D	6	0.000474673	4.62949	0	357.667	3.60597	0.842902	0.00129448	AT1G68190	AT1G68190
BnaC06g39980D	6	0.0135805	26342.9	0.4	4661.33	6.61143	1.00151	1.12358e-08	AT1G79630	AT1G79630
BnaC08g38360D	6	0.000150121	207.995	0	68	4.13311	0.901978	0.000398661	AT1G16500	AT1G16500
BnaCnng10200D	6	3.45058e-07	0.877976	0.533333	20.6667	6.83746	0.608992	3.09502e-26	RDM3	AT5G04290
BnaCnng10240D	6	0.000273746	0.148515	0	101	3.35648	0.204301	3.93782e-57	ELF6	AT5G04240
BnaA05g12660D	5	6.20687e-05	479	0	101.2	0.666333	0.175488	0.00652076	AT2G29300	AT2G29300
BnaA08g12880D	5	0.000155884	0.0425532	0	235	0.846324	0.161557	2.10865e-05	SCPL29	AT4G30810
BnaC06g28390D	5	0.000617739	3153.85	0.4	681.6	1.83596	0.442035	0.00203096	CAMTA4	AT1G67310
BnaCnng05640D	5	0.000137268	21.1763	0	22.2	0.627262	0.15101	0.00203	AT3G01410	AT3G01410
BnaCnng10300D	5	1.71538e-05	0.126704	0.6	34.6	7.15752	0.434204	1.67194e-57	CML50	AT5G04170
BnaA01g02270D	4	0.0135774	0	1	6987	1.05057	0.234635	0.000611148	AT4G34950	AT4G34950
BnaA01g06770D	4	0.0135774	0	1	6987	2.35411	0.523439	0.000563047	AT4G30250	AT4G30250
BnaA01g21180D	4	0.000493755	0	1	541	2.91691	0.787052	0.00860179	AT3G50270	AT3G50270
BnaA01g26300D	4	0.0135774	0	1	6987	1.05177	0.227094	0.000327356	AT3G19030	AT3G19030
BnaA01g29260D	4	0.0135774	0	1	6987	1.06617	0.24198	0.000809388	NA	NA
BnaA02g07880D	4	0.0135774	0	1	6987	5.39043	0.825752	1.7634e-08	TIL	AT5G58070
BnaA02g07900D	4	0.0135774	0	1	6987	3.85293	0.479775	4.6045e-13	TIL	AT5G58070
BnaA02g21280D	4	1.13749e-05	0.257968	0	26.5	0.89226	0.235844	0.00678295	NA	NA
BnaA04g17040D	4	0.0135774	0	1	6987	0.849578	0.216167	0.00422985	NA	NA
BnaA05g15250D	4	0.000121811	0.0130152	0	461	1.07385	0.283843	0.00678295	AT1G51560	AT1G51560
BnaA05g31990D	4	0.0135774	0	1	6987	1.20898	0.217405	4.19601e-06	AT3G05160	AT3G05160
BnaA05g32920D	4	0.0135774	0	1	6987	2.00667	0.171903	1.93597e-28	THA2	AT3G04520
BnaA05g33360D	4	0.000155104	11995.7	0	119	1.3552	0.334688	0.00285663	IPP2	AT3G02780
BnaA05g33940D	4	0.000400959	0	1	860	6.24948	1.25877	7.76239e-05	NPF5.9	AT3G01350
BnaA05g34060D	4	0.0135774	0	1	6987	4.93536	1.08786	0.000483236	PTB	AT3G01150
BnaA05g34080D	4	0.0135774	0	1	6987	6.11545	0.937374	1.80205e-08	CGS1	AT3G01120
BnaA05g34090D	4	0.0135774	0	1	6987	6.46879	1.2804	5.13026e-05	HYP1	AT3G01100
BnaA06g00380D	4	0.0135774	0	1	6987	2.10723	0.420663	6.31041e-05	AGP21	AT1G55330
BnaA06g26710D	4	0.000400959	0	1	860	1.79513	0.43351	0.00211994	SQP2	AT5G24140
BnaA06g31670D	4	0.0135774	0	1	6987	1.26806	0.305478	0.00204786	AT3G28070	AT3G28070
BnaA07g12510D	4	0.0135774	0	1	6987	2.12104	0.235116	1.23675e-16	AT2G25500	AT2G25500
BnaA07g13260D	4	0.0135774	0	1	6987	2.54903	0.292469	1.75842e-15	FD3	AT2G27510
BnaA07g16180D	4	0.0135774	0	1	6987	1.51162	0.360249	0.0017431	NPF5.7	AT3G53960
BnaA07g18870D	4	3.5908e-19	1.2	0	5	1.18238	0.283504	0.0019052	AT3G60910	AT3G60910
BnaA07g20210D	4	0.000287177	0.0967742	0	62	1.57224	0.236473	8.45393e-09	NUDT3	AT1G79690
BnaA07g20290D	4	3.36629e-05	0.181818	0	33	1.99124	0.276699	2.15825e-10	PGK3	AT1G79550
BnaA07g25980D	4	0.0135774	0	1	6987	3.64896	0.716941	4.33469e-05	LIG6	AT1G66730
BnaA07g38870D	4	0.000366872	0.00630915	0	951	0.993868	0.243401	0.00256039	RPL27AC	AT1G70600
BnaA09g00180D	4	0.0135774	0	1	6987	0.537096	0.144556	0.00834353	ADNT1	AT4G01100
BnaA09g35030D	4	0.0135774	0	1	6987	1.21496	0.26167	0.000310267	PBL1	AT3G55450
BnaA09g35580D	4	0.0135774	0	1	6987	0.698077	0.148119	0.000232344	AT3G56120	AT3G56120
BnaA09g42270D	4	0.0135774	0	1	6987	1.72991	0.467546	0.00876132	GT7	AT2G22900
BnaA10g14700D	4	0.0135774	0	1	6987	0.706766	0.164869	0.00125297	SAC4	AT5G20840
BnaA10g29130D	4	0.0135774	0	1	6987	0.711098	0.166652	0.00134774	FTSH9	AT5G58870
BnaAnng10690D	4	0.0135774	0	1	6987	2.21616	0.14657	2.89962e-48	ZDS1	AT3G04870
BnaAnng12640D	4	0.000278689	0.0324324	0	185	0.823159	0.218534	0.00715357	AT3G02690	AT3G02690
BnaAnng18890D	4	0.0135774	0	1	6987	0.410379	0.110251	0.00819757	UBP1B	AT1G17370
BnaC01g03540D	4	0.0135774	0	1	6987	1.26231	0.23865	1.63265e-05	AT4G34950	AT4G34950
BnaC02g10970D	4	0.0135774	0	1	6987	4.40367	0.795091	4.71126e-06	TIL	AT5G58070
BnaC02g10990D	4	0.0135774	0	1	6987	3.12726	0.781947	0.00338722	TIL	AT5G58070
BnaC03g31810D	4	0.0135774	0	1	6987	1.832	0.489825	0.00775862	AT4G01130	AT4G01130
BnaC03g57850D	4	0.0135774	0	1	6987	0.784193	0.205843	0.00627169	AT1G27470	AT1G27470
BnaC04g21080D	4	2.31142e-05	891.579	0	80.5	1.51589	0.39801	0.00628784	GRXS6	AT3G62930
BnaC04g40710D	4	0.000400959	0	1	860	1.05175	0.263916	0.00354186	AT2G29670	AT2G29670
BnaC04g42530D	4	0.0135774	0	1	6987	1.51282	0.311982	0.000127446	UGT74C1	AT2G31790
BnaC04g50930D	4	0.0135774	0	1	6987	1.17019	0.27442	0.00136004	AT2G46620	AT2G46620
BnaC06g19710D	4	0.0135774	0	1	6987	1.36334	0.267917	4.34807e-05	AT1G79640	AT1G79640
BnaC06g27510D	4	2.74738e-08	66048.4	0	4.5	5.49034	0.943448	1.08773e-06	pde194	AT1G66520
BnaC06g27700D	4	0.0135774	0	1	6987	7.97561	0.980542	2.06858e-13	LIG6	AT1G66730
BnaC06g31680D	4	0.0135774	0	1	6987	5.0865	0.690869	6.63271e-11	CRK3	AT1G70530
BnaC06g32010D	4	0.0135774	0	1	6987	1.63295	0.386652	0.00156347	MLP43	AT1G70890
BnaC06g32030D	4	0.0135774	0	1	6987	1.27979	0.204166	8.38253e-08	AT1G70900	AT1G70900
BnaC06g32200D	4	0.0135774	0	1	6987	1.13542	0.198849	1.97791e-06	LPR2	AT1G71040
BnaC06g39420D	4	3.28085e-05	0.0606061	0	99	2.34678	0.488641	0.000155548	AT1G79010	AT1G79010
BnaC06g39990D	4	0.0135774	0	1	6987	3.19897	0.695259	0.000371526	AT1G79640	AT1G79640
BnaC07g13020D	4	1.22562e-05	6.51099	0	17.5	0.756232	0.200969	0.0072386	SPDSYN1	AT1G23820
BnaC07g31150D	4	2.01159e-07	0.285714	0	21	1.7086	0.466691	0.00980226	AT5G61290	AT5G61290
BnaC07g33890D	4	0.0135774	0	1	6987	2.1703	0.540265	0.00319574	ATCSLA01	AT4G16590
BnaC07g42440D	4	0.0135774	0	1	6987	0.53507	0.138648	0.00536851	ATR2	AT4G30210
BnaC09g05810D	4	0.0135774	0	1	6987	2.09593	0.456091	0.00037958	NPF2.11	AT5G62680
BnaC09g17730D	4	4.55826e-06	0.333333	0	18	0.469572	0.107743	0.000971706	WDS	AT5G43920
BnaC09g37030D	4	0.0135774	0	1	6987	0.759534	0.196513	0.00528051	SAC4	AT5G20840
BnaC09g43460D	4	0.0135774	0	1	6987	0.473157	0.11034	0.00124686	PDAT1	AT5G13640
BnaC09g50550D	4	5.84757e-06	3517.98	0	27	3.24154	0.170663	1.51544e-76	BTR1	AT5G04430
BnaC09g50590D	4	0.0135774	0	1	6987	5.05123	0.348548	2.6793e-44	AT5G04480	AT5G04480
BnaCnng02640D	4	0.0135774	0	1	6987	1.33702	0.254319	1.9247e-05	AT5G03700	AT5G03700
BnaCnng03220D	4	2.41611e-19	0	0	1	1.38911	0.175188	9.8097e-13	TOP6A	AT5G02820
BnaCnng03900D	4	0.000443175	0	1	544	0.862368	0.22425	0.00560463	LAX1	AT5G01240
BnaCnng10160D	4	1.04513e-05	0.122449	0	49	4.80737	0.41434	4.36135e-28	SGO2	AT5G04320
BnaCnng10220D	4	0.0135774	0	1	6987	6.63269	0.563039	5.7802e-29	WCRKC2	AT5G04260
BnaCnng10250D	4	0.0135774	0	1	6987	5.46933	0.257684	8.87961e-96	SYT3	AT5G04220
BnaCnng10440D	4	0.000493755	0	1	541	4.60906	0.240041	3.27054e-78	PICBP	AT5G04020
BnaCnng24750D	4	0.000366872	0.00630915	0	951	1.56862	0.278926	3.02697e-06	AT1G72880	AT1G72880
BnaCnng42990D	4	0.000366872	0.00630915	0	951	4.38543	0.972157	0.000535679	LTP4	AT5G59310
BnaCnng56890D	4	3.07504e-06	4443.12	0	30.25	1.51892	0.298695	4.41003e-05	AT5G58770	AT5G58770
BnaA01g08050D	3	1.38452e-05	9.24443	0	48	4.17782	0.864885	0.000137911	AT4G28830	AT4G28830
BnaA01g37100D	3	0.000109238	0.00558659	0	537	0.996719	0.241777	0.00224582	PME3	AT3G14310
BnaA04g03660D	3	0.000429112	0	1	674	1.0161	0.239478	0.00145802	OBP3	AT3G55370
BnaA07g19410D	3	0.000131788	0.014218	0	211	1.97609	0.490587	0.00307992	ATL5	AT3G62690
BnaA07g20960D	3	0.000105168	0.0144928	0	207	1.68407	0.336075	6.27799e-05	AT1G77530	AT1G77530
BnaC06g31940D	3	2.7622e-19	0.5	0	6	1.51331	0.404157	0.00764929	AT1G70780	AT1G70780
BnaC09g50530D	3	0.000429112	0	1	674	4.81617	0.391701	1.37484e-31	NAC078	AT5G04410
BnaCnng62100D	3	0.000429112	0	1	674	1.3564	0.339501	0.00342842	OBP3	AT3G55370
BnaCnng65520D	3	0.000201642	3143.71	0.333333	488.333	0.691329	0.140021	8.75001e-05	PPC6-6	AT1G03590
BnaA01g05840D	2	0.000188627	0	1	693	1.21278	0.137039	5.42509e-16	ABC1K1	AT4G31390
BnaA01g05900D	2	7.0148e-05	0	1	391	1.08367	0.184122	7.50273e-07	AT4G31350	AT4G31350
BnaA01g15950D	2	1.69213e-06	0.111111	0	9	0.752771	0.185225	0.00273266	VTC2	AT4G26850
BnaA02g33370D	2	2.92392e-07	0.0588235	0	17	1.15109	0.311011	0.00873942	AT5G62350	AT5G62350
BnaA04g26380D	2	4.50753e-06	0	1	38	0.735434	0.190488	0.00534154	PEX11D	AT2G45740
BnaA07g16330D	2	2.95013e-05	0	1	556	1.05164	0.212436	8.26859e-05	RPL17	AT3G54210
BnaA07g38350D	2	0.000154511	0.00442478	0	226	1.5033	0.365013	0.00227135	PPR596	AT1G80270
BnaA09g00700D	2	0.000123757	0.125	0	8	0.456779	0.11809	0.00521986	RSH1	AT4G02260
BnaA09g16470D	2	2.95013e-05	0	1	556	1.05164	0.287194	0.00978136	RPL9B	AT1G33120
BnaA10g16050D	2	1.24572e-05	0	1	53	0.578304	0.146813	0.00411866	MPK16	AT5G19010
BnaA10g16360D	2	1.96789e-05	0.00757576	0	132	0.819532	0.223525	0.00966026	GRXS2	AT5G18600
BnaA10g26790D	2	8.30058e-06	0	1	40	4.85461	0.979896	8.13655e-05	IMPA9	AT5G03070
BnaA10g30440D	2	2.95013e-05	0	1	556	0.604626	0.162936	0.0084658	AT5G06120	AT5G06120
BnaC01g19060D	2	1.69213e-06	0.111111	0	9	0.89978	0.23241	0.00516968	VTC2	AT4G26850
BnaC03g26040D	2	1.80617e-06	0.0454545	0	22	0.612471	0.150958	0.00279258	CP12-1	AT2G47400
BnaC06g31960D	2	7.71255e-05	0.00224215	0	446	0.934179	0.246785	0.00676223	CAR6	AT1G70800
BnaC06g42280D	2	6.81602e-09	0.25	0	4	0.61722	0.134537	0.000390599	GSTT1	AT5G41210
BnaC07g21340D	2	0.00102237	0	1	41	1.22469	0.251	0.000112161	PAP8	AT2G01890
BnaC09g07050D	2	3.96686e-06	0.0666667	0	15	1.77742	0.480121	0.0087195	AT5G65660	AT5G65660
BnaC09g27860D	2	0.000188627	0	1	693	1.90898	0.354699	1.03671e-05	TPPA	AT5G51460
BnaC09g39220D	2	1.96789e-05	0.00757576	0	132	0.753189	0.188939	0.00352914	GRXS2	AT5G18600
BnaCnng10480D	2	3.55185e-07	213.12	0	13	2.01003	0.453278	0.00072463	AT5G03990	AT5G03990
BnaCnng10640D	2	7.0148e-05	0	1	391	4.39257	0.160154	4.09834e-161	AT5G03880	AT5G03880
BnaA05g22300D	1	7.25263e-20	0	NA	2	0.674756	0.135893	7.75204e-05	AT3G17930	AT3G17930
BnaC03g39550D	1	1.16735e-07	0	NA	7	1.14095	0.175076	1.88177e-08	AT3G16230	AT3G16230
BnaC05g35540D	1	1.74106e-19	0	NA	2	0.491058	0.127543	0.00551335	AT3G17930	AT3G17930
BnaC06g27570D	1	1.53953e-07	0	NA	9	5.74104	0.765733	2.50732e-11	AR401	AT1G66680
1 Brassica napus genome gene identifier
2 The degree of a vertex or node is the number of adjacent edges
3 Eigenvector centralities; vertices with high eigenvector centralities are connected with many other vertices, which are in turn connected to many others; largest values will be obtained from individuals in large cliques.
4 The vertex and edge betweenness are defined by the number of geodesics (shortest paths) going through a vertex or an edge; edges connecting separate modules have high edge betweenness as all the shortest paths from one module to another traverse through them.
5 Transitivity or clustering coefficient measures the probability that adjacent vertices of a vertex are connected.
6 Refers to preferential attachment; it calculates the average nearest neighbor degree of the given vertices and the same quantity in the function of vertex degree.
7 Standard error of log2-fold change
8 Benjamini-Hochberg adjusted P-values of Wald statistic
9 Arabidopsis thaliana ortholog name
