# Supplementary material for: Transcriptomics of temperature-sensitive R gene-mediated resistance identifies a WAKL10 protein interaction network
Source: Sci Rep. 2024 Feb 29;14:5023. doi: 10.1038/s41598-024-53643-7 (PMC10904819; doi:10.1038/s41598-024-53643-7)
Supplement: Supplementary file 10 — Supplementary Information 10. [file 41598_2024_53643_MOESM10_ESM.xlsx]

## Sheet: Sheet1
Supplementary Table 10 | Biological process gene ontology terms considering the Topas-Rlm4 network.
GO.ID	Term	Annotated	Significant	Expected	classicFisher	P-value
1	GO:0016192	vesicle-mediated transport	1083	65	9.43	< 1E-30
2	GO:0051641	cellular localization	1796	62	15.65	3.6e-21
3	GO:0006810	transport	4516	97	39.34	1e-18
4	GO:0051179	localization	4713	99	41.06	1.8e-18
5	GO:0051234	establishment of localization	4573	97	39.84	2.5e-18
6	GO:0051649	establishment of localization in cell	1415	51	12.33	3.8e-18
7	GO:0046907	intracellular transport	1366	50	11.9	4.6e-18
8	GO:0008104	protein localization	1404	48	12.23	3.4e-16
9	GO:0070727	cellular macromolecule localization	1405	48	12.24	3.5e-16
10	GO:0033036	macromolecule localization	1669	51	14.54	3.2e-15
11	GO:0048193	Golgi vesicle transport	332	23	2.89	2.5e-14
12	GO:0015031	protein transport	1278	43	11.13	2.6e-14
13	GO:0045184	establishment of protein localization	1297	43	11.3	4.3e-14
14	GO:0006886	intracellular protein transport	965	34	8.41	5.1e-12
15	GO:0071705	nitrogen compound transport	1721	45	14.99	3.5e-11
16	GO:0071702	organic substance transport	2073	47	18.06	1.4e-09
17	GO:0006891	intra-Golgi vesicle-mediated transport	65	7	0.57	1.6e-06
18	GO:0032940	secretion by cell	129	9	1.12	2.1e-06
19	GO:0006890	retrograde vesicle-mediated transport, G...	70	7	0.61	2.6e-06
20	GO:0046903	secretion	137	9	1.19	3.4e-06
