# Supplementary material for: Transcriptomics of temperature-sensitive R gene-mediated resistance identifies a WAKL10 protein interaction network
Source: Sci Rep. 2024 Feb 29;14:5023. doi: 10.1038/s41598-024-53643-7 (PMC10904819; doi:10.1038/s41598-024-53643-7)
Supplement: Supplementary file 11 — Supplementary Information 11. [file 41598_2024_53643_MOESM11_ESM.xlsx]

## Sheet: Sheet1
Supplementary Table 11 | Biological process gene ontology terms considering the Topas-Rlm7 network.
GO.ID	Term	Annotated	Significant	Expected	classicFisher	P-value
1	GO:0071483	cellular response to blue light	18	3	0.14	0.00035
2	GO:0071482	cellular response to light stimulus	49	4	0.38	0.00059
3	GO:0071478	cellular response to radiation	53	4	0.41	0.00079
4	GO:0055085	transmembrane transport	2305	32	18.04	0.00112
5	GO:0006814	sodium ion transport	27	3	0.21	0.0012
6	GO:0050801	ion homeostasis	267	8	2.09	0.00127
7	GO:0035725	sodium ion transmembrane transport	8	2	0.06	0.00166
8	GO:0050992	dimethylallyl diphosphate biosynthetic p...	8	2	0.06	0.00166
9	GO:0050993	dimethylallyl diphosphate metabolic proc...	8	2	0.06	0.00166
10	GO:0098719	sodium ion import across plasma membrane	8	2	0.06	0.00166
11	GO:0010119	regulation of stomatal movement	31	3	0.24	0.00181
12	GO:0071214	cellular response to abiotic stimulus	67	4	0.52	0.0019
13	GO:0104004	cellular response to environmental stimu...	67	4	0.52	0.0019
14	GO:0042938	dipeptide transport	32	3	0.25	0.00198
15	GO:0098659	inorganic cation import across plasma me...	9	2	0.07	0.00212
16	GO:0099587	inorganic ion import across plasma membr...	9	2	0.07	0.00212
17	GO:0010118	stomatal movement	33	3	0.26	0.00217
18	GO:0009637	response to blue light	37	3	0.29	0.00302
19	GO:0051234	establishment of localization	4573	52	35.79	0.00302
20	GO:0006873	cellular ion homeostasis	182	6	1.42	0.00319
