# Supplementary material for: Transcriptomics of temperature-sensitive R gene-mediated resistance identifies a WAKL10 protein interaction network
Source: Sci Rep. 2024 Feb 29;14:5023. doi: 10.1038/s41598-024-53643-7 (PMC10904819; doi:10.1038/s41598-024-53643-7)
Supplement: Supplementary file 12 — Supplementary Information 12. [file 41598_2024_53643_MOESM12_ESM.xlsx]

## Sheet: Sheet1
Supplementary Table 12 | Cellular component gene ontology terms considering the Topas-Rlm4 network.
GO.ID	Term	Annotated	Significant	Expected	classicFisher	P-value
1	GO:0030117	membrane coat	200	22	1.87	2.1e-17
2	GO:0048475	coated membrane	200	22	1.87	2.1e-17
3	GO:0012506	vesicle membrane	284	23	2.66	3.3e-15
4	GO:0030659	cytoplasmic vesicle membrane	284	23	2.66	3.3e-15
5	GO:0005794	Golgi apparatus	986	39	9.22	2e-14
6	GO:0030120	vesicle coat	142	17	1.33	2.5e-14
7	GO:0031410	cytoplasmic vesicle	552	29	5.16	5.9e-14
8	GO:0097708	intracellular vesicle	552	29	5.16	5.9e-14
9	GO:0031982	vesicle	557	29	5.21	7.4e-14
10	GO:0030662	coated vesicle membrane	171	17	1.6	5.5e-13
11	GO:0012505	endomembrane system	2205	57	20.63	7.9e-13
12	GO:0005798	Golgi-associated vesicle	93	13	0.87	4e-12
13	GO:0030660	Golgi-associated vesicle membrane	93	13	0.87	4e-12
14	GO:0030126	COPI vesicle coat	57	11	0.53	4.7e-12
15	GO:0030137	COPI-coated vesicle	57	11	0.53	4.7e-12
16	GO:0030663	COPI-coated vesicle membrane	57	11	0.53	4.7e-12
17	GO:0098588	bounding membrane of organelle	957	34	8.95	2.2e-11
18	GO:0030135	coated vesicle	231	17	2.16	6.9e-11
19	GO:0099023	vesicle tethering complex	148	14	1.38	1.3e-10
20	GO:0098796	membrane protein complex	1205	34	11.27	8.5e-09
