# Supplementary material for: Transcriptomics of temperature-sensitive R gene-mediated resistance identifies a WAKL10 protein interaction network
Source: Sci Rep. 2024 Feb 29;14:5023. doi: 10.1038/s41598-024-53643-7 (PMC10904819; doi:10.1038/s41598-024-53643-7)
Supplement: Supplementary file 13 — Supplementary Information 13. [file 41598_2024_53643_MOESM13_ESM.xlsx]

## Sheet: Sheet1
Supplementary Table 13 | Cellular component gene ontology terms considering the Topas-Rlm7 network.
GO.ID	Term	Annotated	Significant	Expected	classicFisher	P-value
1	GO:0009536	plastid	1234	17	9.71	0.018
2	GO:0009507	chloroplast	1157	16	9.11	0.021
3	GO:0000325	plant-type vacuole	75	3	0.59	0.021
4	GO:0009532	plastid stroma	137	4	1.08	0.023
5	GO:0005774	vacuolar membrane	205	5	1.61	0.023
6	GO:0009337	sulfite reductase complex (NADPH)	3	1	0.02	0.023
7	GO:0022626	cytosolic ribosome	525	9	4.13	0.024
8	GO:0110165	cellular anatomical entity	23200	186	182.65	0.033
9	GO:0009330	DNA topoisomerase type II (double strand...	5	1	0.04	0.039
10	GO:0009509	chromoplast	5	1	0.04	0.039
11	GO:0032044	DSIF complex	5	1	0.04	0.039
12	GO:0022625	cytosolic large ribosomal subunit	315	6	2.48	0.039
13	GO:0009570	chloroplast stroma	108	3	0.85	0.054
14	GO:0070985	transcription factor TFIIK complex	10	1	0.08	0.076
15	GO:0009705	plant-type vacuole membrane	60	2	0.47	0.081
16	GO:0031080	nuclear pore outer ring	11	1	0.09	0.083
17	GO:0016021	integral component of membrane	7513	68	59.15	0.094
18	GO:0015934	large ribosomal subunit	400	6	3.15	0.097
19	GO:0044391	ribosomal subunit	699	9	5.5	0.102
20	GO:0031224	intrinsic component of membrane	7673	69	60.41	0.103
