# Supplementary material for: Transcriptomics of temperature-sensitive R gene-mediated resistance identifies a WAKL10 protein interaction network
Source: Sci Rep. 2024 Feb 29;14:5023. doi: 10.1038/s41598-024-53643-7 (PMC10904819; doi:10.1038/s41598-024-53643-7)
Supplement: Supplementary file 14 — Supplementary Information 14. [file 41598_2024_53643_MOESM14_ESM.xlsx]

## Sheet: Sheet1
Supplementary Table 14 | Molecular function gene ontology terms considering the Topas-Rlm4 network.
GO.ID	Term	Annotated	Significant	Expected	classicFisher	P-value
1	GO:0016462	pyrophosphatase activity	1374	29	9.83	2.2e-07
2	GO:0016818	hydrolase activity, acting on acid anhyd...	1391	29	9.95	2.9e-07
3	GO:0016817	hydrolase activity, acting on acid anhyd...	1405	29	10.05	3.5e-07
4	GO:0003924	GTPase activity	568	16	4.06	4e-06
5	GO:0017111	ribonucleoside triphosphate phosphatase ...	1249	24	8.94	1.3e-05
6	GO:0030674	protein-macromolecule adaptor activity	154	8	1.1	1.6e-05
7	GO:0005525	GTP binding	722	17	5.17	2.1e-05
8	GO:0032561	guanyl ribonucleotide binding	728	17	5.21	2.3e-05
9	GO:0019001	guanyl nucleotide binding	736	17	5.27	2.6e-05
10	GO:0060090	molecular adaptor activity	169	8	1.21	3.2e-05
11	GO:0036094	small molecule binding	7005	77	50.12	3.5e-05
12	GO:0000166	nucleotide binding	6604	72	47.25	9.2e-05
13	GO:1901265	nucleoside phosphate binding	6604	72	47.25	9.2e-05
14	GO:0005198	structural molecule activity	1496	24	10.7	0.00021
15	GO:0043168	anion binding	6732	70	48.16	0.0005
16	GO:0097367	carbohydrate derivative binding	6054	64	43.31	0.00062
17	GO:0035639	purine ribonucleoside triphosphate bindi...	5613	60	40.16	0.00073
18	GO:0032555	purine ribonucleotide binding	5904	62	42.24	0.00092
19	GO:0005484	SNAP receptor activity	105	5	0.75	0.00097
20	GO:0003995	acyl-CoA dehydrogenase activity	7	2	0.05	0.00105
