# Supplementary material for: Transcriptomics of temperature-sensitive R gene-mediated resistance identifies a WAKL10 protein interaction network
Source: Sci Rep. 2024 Feb 29;14:5023. doi: 10.1038/s41598-024-53643-7 (PMC10904819; doi:10.1038/s41598-024-53643-7)
Supplement: Supplementary file 15 — Supplementary Information 15. [file 41598_2024_53643_MOESM15_ESM.xlsx]

## Sheet: Sheet1
Supplementary Table 15 | Molecular function gene ontology terms considering the Topas-Rlm7 network.
GO.ID	Term	Annotated	Significant	Expected	classicFisher	P-value
1	GO:0005253	anion channel activity	61	7	0.48	5.1e-07
2	GO:0008308	voltage-gated anion channel activity	61	7	0.48	5.1e-07
3	GO:0005244	voltage-gated ion channel activity	100	7	0.78	1.5e-05
4	GO:0022832	voltage-gated channel activity	100	7	0.78	1.5e-05
5	GO:0015267	channel activity	393	13	3.08	1.6e-05
6	GO:0022803	passive transmembrane transporter activi...	393	13	3.08	1.6e-05
7	GO:0022836	gated channel activity	184	9	1.44	1.6e-05
8	GO:0005215	transporter activity	2462	39	19.31	2.3e-05
9	GO:0022857	transmembrane transporter activity	2376	37	18.63	5.4e-05
10	GO:0008509	anion transmembrane transporter activity	283	10	2.22	8.9e-05
11	GO:0005216	ion channel activity	312	10	2.45	0.0002
12	GO:0015103	inorganic anion transmembrane transporte...	169	7	1.33	0.0004
13	GO:0009671	nitrate:proton symporter activity	5	2	0.04	0.0006
14	GO:0015513	high-affinity secondary active nitrite t...	5	2	0.04	0.0006
15	GO:0004365	glyceraldehyde-3-phosphate dehydrogenase...	22	3	0.17	0.00066
16	GO:0043891	glyceraldehyde-3-phosphate dehydrogenase...	22	3	0.17	0.00066
17	GO:0003909	DNA ligase activity	8	2	0.06	0.00166
18	GO:0003910	DNA ligase (ATP) activity	8	2	0.06	0.00166
19	GO:0080048	GDP-D-glucose phosphorylase activity	8	2	0.06	0.00166
20	GO:0071916	dipeptide transmembrane transporter acti...	32	3	0.25	0.002
