# Supplementary material for: Transcriptomics of temperature-sensitive R gene-mediated resistance identifies a WAKL10 protein interaction network
Source: Sci Rep. 2024 Feb 29;14:5023. doi: 10.1038/s41598-024-53643-7 (PMC10904819; doi:10.1038/s41598-024-53643-7)
Supplement: Supplementary file 16 — Supplementary Information 16. [file 41598_2024_53643_MOESM16_ESM.xlsx]

## Sheet: Sheet1
Supplementary Table 16 | List of genes that are part of the WAKL10 community.
Gene ID	Group	TAIR	Annotation	Notes
BnaA01g10700D	WAKL10 community	AT4G20790	Leucine-rich repeat protein kinase family protein	LRR receptor kinase of unknown function, TM domain
BnaA02g12230D	WAKL10 community	AT1G65690	Late embryogenesis abundant (LEA) hydroxyproline-rich glycoprotein family	NHL6, associated with vesicle and PM, SA responsive, TM domain, protein trafficking and sorting
BnaA03g31320D	WAKL10 community	AT3G10640	SNF7 family protein	VPS60.1
BnaA03g44580D	WAKL10 community	AT4G20790	Leucine-rich repeat protein kinase family protein	LRR receptor kinase of unknown function, TM domain
BnaA04g15340D	WAKL10 community	AT2G26180	IQ-domain 6	Microtubule organisation
BnaA06g11590D	WAKL10 community	AT1G17280	ubiquitin-conjugating enzyme 34
BnaA06g22840D	WAKL10 community	AT5G63710	Leucine-rich repeat protein kinase family protein	LRR receptor kinase of unknown function, TM domain
BnaA07g20220D	WAKL10 community	AT1G79680	WALL ASSOCIATED KINASE (WAK)-LIKE 10
BnaA08g23200D	WAKL10 community	AT1G17280	ubiquitin-conjugating enzyme 34
BnaA09g45050D	WAKL10 community	AT1G17280	ubiquitin-conjugating enzyme 34
BnaC03g26970D	WAKL10 community	AT2G26180	IQ-domain 7	Microtubule organisation
BnaC03g36700D	WAKL10 community	AT3G10640	SNF7 family protein	VPS60.1
BnaC03g50640D	WAKL10 community	AT5G63710	Leucine-rich repeat protein kinase family protein	LRR receptor kinase of unknown function, TM domain
BnaC04g38290D	WAKL10 community	AT2G26180	IQ-domain 6	Microtubule organisation
BnaC05g13430D	WAKL10 community	AT1G17280	ubiquitin-conjugating enzyme 34
BnaC06g19670D	WAKL10 community	AT1G79680	WALL ASSOCIATED KINASE (WAK)-LIKE 10
BnaC06g19690D	WAKL10 community	AT1G79680	WALL ASSOCIATED KINASE (WAK)-LIKE 10
BnaC07g36410D	WAKL10 community	AT4G20790	Leucine-rich repeat protein kinase family protein	LRR receptor kinase of unknown function, TM domain
BnaC08g17300D	WAKL10 community	AT1G17280	ubiquitin-conjugating enzyme 34
BnaC08g37880D	WAKL10 community	AT1G17280	ubiquitin-conjugating enzyme 34
BnaCnng61030D	WAKL10 community	AT4G20790	Leucine-rich repeat protein kinase family protein	LRR receptor kinase of unknown function, TM domain
BnaCnng76260D	WAKL10 community	AT1G65690	Late embryogenesis abundant (LEA) hydroxyproline-rich glycoprotein family	NHL6, associated with vesicle and PM, SA responsive, TM domain, protein trafficking and sorting
BnaA03g13910D	Cluster with 10 proteins	AT2G30370	allergen-related	EPFL6, TMM interactor, ligand for ERECTA-SERK
BnaA04g17490D	Cluster with 10 proteins	AT2G30370	allergen-related	EPFL6, TMM interactor, ligand for ERECTA-SERK
BnaCnng25950D	Cluster with 10 proteins	AT2G41050	PQ-loop repeat family protein / transmembrane family protein	Lysosome
BnaA07g13020D	Cluster with 10 proteins	AT2G27060	Leucine-rich repeat protein kinase family protein	LRR receptor kinase of unknown function
BnaC04g52270D	Cluster with 10 proteins	AT1G31120	K+ uptake permease 10
BnaA08g08020D	Cluster with 10 proteins	AT2G30370	allergen-related	EPFL6, TMM interactor, ligand for ERECTA-SERK
BnaA05g01960D	Cluster with 10 proteins	AT2G27060	Leucine-rich repeat protein kinase family protein	LRR receptor kinase of unknown function
BnaC04g17100D	Cluster with 10 proteins	AT2G41050	PQ-loop repeat family protein / transmembrane family protein	Lysosome
BnaC08g09300D	Cluster with 10 proteins	AT1G31120	K+ uptake permease 10
BnaC03g16880D	Cluster with 10 proteins	AT2G30370	allergen-related	EPFL6, TMM interactor, ligand for ERECTA-SERK
BnaA01g12590D	Cluster with 28 proteins	AT4G23190	cysteine-rich RLK (RECEPTOR-like protein kinase) 11	CRK11
BnaA01g12650D	Cluster with 28 proteins	AT4G23300	cysteine-rich RLK (RECEPTOR-like protein kinase) 22	Regulates response to V. daliae, plasma membrane-localised
BnaA01g12660D	Cluster with 28 proteins	AT4G23190	cysteine-rich RLK (RECEPTOR-like protein kinase) 11	CRK11
BnaA01g12670D	Cluster with 28 proteins	AT4G23190	cysteine-rich RLK (RECEPTOR-like protein kinase) 11	CRK11
BnaA02g03350D	Cluster with 28 proteins	AT5G17010	Major facilitator superfamily protein	Tonoplast localised 'glucose' transporter
BnaA03g37790D	Cluster with 28 proteins	AT4G23220	cysteine-rich RECEPTOR-like kinase 14	CRK14
BnaA06g01930D	Cluster with 28 proteins	AT1G52155	Transmembrane protein	TM-domains
BnaA07g09040D	Cluster with 28 proteins	AT1G24400	lysine histidine transporter 2	ACC transport, plasma membrane-localised
BnaA08g10520D	Cluster with 28 proteins	AT4G23300	cysteine-rich RLK (RECEPTOR-like protein kinase) 22	Regulates response to V. daliae, plasma membrane-localised
BnaA08g10530D	Cluster with 28 proteins	AT4G23300	cysteine-rich RLK (RECEPTOR-like protein kinase) 22	Regulates response to V. daliae, plasma membrane-localised
BnaA09g23770D	Cluster with 28 proteins	AT4G23190	cysteine-rich RLK (RECEPTOR-like protein kinase) 11	CRK11
BnaA09g28110D	Cluster with 28 proteins	AT1G24400	lysine histidine transporter 2	ACC transport, plasma membrane-localised
BnaA10g04610D	Cluster with 28 proteins	AT1G07160	Protein phosphatase 2C family protein	Stomatal patterning, MAPK signalling, MAPK6
BnaA10g15720D	Cluster with 28 proteins	AT5G19410	ABC-2 type transporter family protein	Plastid-localised haem transporter
BnaAnng03750D	Cluster with 28 proteins	AT5G67210	Protein of unknown function (DUF579)	IRX15-L, membrane protein
BnaC01g14390D	Cluster with 28 proteins	AT4G23300	cysteine-rich RLK (RECEPTOR-like protein kinase) 22	Regulates response to V. daliae, plasma membrane-localised
BnaC02g06970D	Cluster with 28 proteins	AT5G17010	Major facilitator superfamily protein
BnaC03g44170D	Cluster with 28 proteins	AT4G23190	cysteine-rich RLK (RECEPTOR-like protein kinase) 11	CRK11
BnaC05g04960D	Cluster with 28 proteins	AT1G07160	Protein phosphatase 2C family protein
BnaC05g08270D	Cluster with 28 proteins	AT1G10790	hydroxyproline-rich glycoprotein family protein	TM-domain
BnaC05g21130D	Cluster with 28 proteins	AT1G24400	lysine histidine transporter 2	ACC transport, plasma membrane-localised
BnaC06g05250D	Cluster with 28 proteins	AT1G52155	Transmembrane protein	TM-domains
BnaC06g41760D	Cluster with 28 proteins	AT1G52155	Transmembrane protein	TM-domains
BnaC07g11200D	Cluster with 28 proteins	AT1G24400	lysine histidine transporter 2	ACC transport, plasma membrane-localised
BnaC08g21610D	Cluster with 28 proteins	AT5G67210	Protein of unknown function (DUF579)	IRX15-L, membrane protein
BnaC09g38300D	Cluster with 28 proteins	AT5G19410	ABC-2 type transporter family protein
BnaCnng29220D	Cluster with 28 proteins	AT4G23190	cysteine-rich RLK (RECEPTOR-like protein kinase) 11	CRK11
BnaCnng60310D	Cluster with 28 proteins	AT4G23300	cysteine-rich RLK (RECEPTOR-like protein kinase) 22	Regulates response to V. daliae, plasma membrane-localised
