# Supplementary material for: Transcriptomics of temperature-sensitive R gene-mediated resistance identifies a WAKL10 protein interaction network
Source: Sci Rep. 2024 Feb 29;14:5023. doi: 10.1038/s41598-024-53643-7 (PMC10904819; doi:10.1038/s41598-024-53643-7)
Supplement: Supplementary file 17 — Supplementary Information 17. [file 41598_2024_53643_MOESM17_ESM.xlsx]

## Sheet: Sheet1
Supplementary Table 17 | List of WRKY22 regulators.
Gene ID	TAIR	Annotation	Notes
BnaA01g15380D	AT4G26200	1-amino-cyclopropane-1-carboxylate synthase 7	Ethylene biosynthesis; co-expression with WRKY-22, phenylpropanoid biosynthesis
BnaA01g23940D	AT3G23240	ethylene response factor 1	PUB24 co-expression; hormone signalling
BnaA01g35070D	AT4G24040	trehalase 1	Drought stress tolerance; aphid susceptibility
BnaA02g23640D	AT5G45000	Disease resistance protein (TIR-NBS-LRR class) family	Co-expression with WRKY58 and a WAKL gene; plant-pathogen interaction
BnaA03g00180D	AT5G01720	RNI-like superfamily protein	RAE1, F-box protein component of E3 ligase complex, ubiquitination
BnaA03g31980D	AT3G11840	plant U-box 24	Immune response regulation as part of PUB22/23/24 triplet
BnaA03g46430D	AT4G24040	trehalase 1	Drought stress tolerance; aphid susceptibility
BnaA03g47880D	AT4G26200	1-amino-cyclopropane-1-carboxylate synthase 7	Ethylene biosynthesis; co-expression with WRKY-22, phenylpropanoid biosynthesis
BnaA05g06180D	AT2G38960	endoplasmic reticulum oxidoreductins 2
BnaA05g27260D	AT3G11840	plant U-box 24	Immune response regulation as part of PUB22/23/24 triplet
BnaA06g13750D	AT1G19540	NmrA-like negative transcriptional regulator family protein
BnaA08g25820D	AT1G10340	Ankyrin repeat family protein	Co-expressed with WRKY33 and PAD4, plant-pathogen interaction
BnaAnng09430D	AT3G11840	plant U-box 24	Immune response regulation as part of PUB22/23/24 triplet
BnaAnng12500D	AT3G02070	Cysteine proteinases superfamily protein	VPS60.1 co-expression
BnaC01g15870D	AT4G24040	trehalase 1	Drought stress tolerance; aphid susceptibility
BnaC01g18250D	AT4G26200	1-amino-cyclopropane-1-carboxylate synthase 7	Ethylene biosynthesis; co-expression with WRKY-22, phenylpropanoid biosynthesis
BnaC01g44930D	AT3G11840	plant U-box 24	Immune response regulation as part of PUB22/23/24 triplet
BnaC02g31410D	AT5G44910	Toll-Interleukin-Resistance (TIR) domain family protein
BnaC03g00070D	AT5G01720	RNI-like superfamily protein	RAE1, F-box protein component of E3 ligase complex, ubiquitination
BnaC03g56490D	AT4G24040	trehalase 1	Drought stress tolerance; aphid susceptibility
BnaC03g73510D	AT3G11840	plant U-box 24	Immune response regulation as part of PUB22/23/24 triplet
BnaC04g06450D	AT2G38960	endoplasmic reticulum oxidoreductins 2
BnaC05g15170D	AT1G19540	NmrA-like negative transcriptional regulator family protein
BnaC05g41370D	AT3G11840	plant U-box 24	Immune response regulation as part of PUB22/23/24 triplet
BnaC07g38690D	AT4G24040	trehalase 1	Drought stress tolerance; aphid susceptibility
BnaC07g40130D	AT4G26200	1-amino-cyclopropane-1-carboxylate synthase 7	Ethylene biosynthesis; co-expression with WRKY-22, phenylpropanoid biosynthesis
BnaC08g14190D	AT1G10340	Ankyrin repeat family protein	Co-expressed with WRKY33 and PAD4, plant-pathogen interaction
BnaC08g14230D	AT1G10340	Ankyrin repeat family protein	Co-expressed with WRKY33 and PAD4, plant-pathogen interaction
BnaCnng05460D	AT3G02070	Cysteine proteinases superfamily protein	VPS60.1 co-expression
BnaCnng71530D	AT4G26200	1-amino-cyclopropane-1-carboxylate synthase 7	Ethylene biosynthesis; co-expression with WRKY-22, phenylpropanoid biosynthesis
BnaCnng78650D	AT4G26200	1-amino-cyclopropane-1-carboxylate synthase 7	Ethylene biosynthesis; co-expression with WRKY-22, phenylpropanoid biosynthesis
