# Supplementary material for: Transcriptomics of temperature-sensitive R gene-mediated resistance identifies a WAKL10 protein interaction network
Source: Sci Rep. 2024 Feb 29;14:5023. doi: 10.1038/s41598-024-53643-7 (PMC10904819; doi:10.1038/s41598-024-53643-7)
Supplement: Supplementary file 18 — Supplementary Information 18. [file 41598_2024_53643_MOESM18_ESM.xlsx]

## Sheet: Sheet1
Supplementary Table 18 | APETALA 2 response cluster that is part of the secondary community
Gene ID	TAIR	Annotation	Clade	Notes
BnaC01g01710D	AT4G36920	Integrase-type DNA-binding superfamily protein	Clade 1	somewhat short
BnaCnng39690D	AT4G36920	Integrase-type DNA-binding superfamily protein	Clade 2	AP homolog
BnaCnng71740D	AT4G36920	AP2	Clade 1	partial sequence
BnaA01g34730D	AT4G36920	AP2	Clade 1	partial sequence
BnaA03g53830D	AT4G36920	Integrase-type DNA-binding superfamily protein	Clade 2	AP homolog
